# Supplementary material for: Genome-wide analysis of genetic diversity in a germplasm collection including wild relatives and interspecific clones of garden asparagus
Source: Front Plant Sci. 2023 Jul 4;14:1187663. doi: 10.3389/fpls.2023.1187663 (PMC10354869; doi:10.3389/fpls.2023.1187663)
Supplement: Supplementary file 1 [file Table_1.xlsx]

## Sheet: Supplementary Table 1
Supplementary Table 1: the panel of 378 genotypes of asparagus plants assembled and examined in the present study. The first column shows the names of the genotypes. "Type" indicates the class the genotype belongs to, among the fifteen classes into which the germplasm has been distributed (BC: Back Cross; CH: Commercial Hybrid; DH: Double Haploid; DI: DI- haploid; EH: Experimental Hybrid; HE: Her…
Genotype	Type	Ploidy	Sex	Species
5874	DH	2n	N.A.	A. officinalis
4868	DH	2n	M	A. officinalis
2	DH	2n	F	A. officinalis
5862	DH	2n	M	A. officinalis
5883	DH	2n	M	A. officinalis
3841	DH	2n	M	A. officinalis
5869	DH	2n	F	A. officinalis
5880	DH	2n	M	A. officinalis
3387	DH	2n	M	A. officinalis
5887	DH	2n	N.A.	A. officinalis
2593	DH	2n	F	A. officinalis
5873	DH	2n	F	A. officinalis
3657	DH	2n	M	A. officinalis
3315	DH	2n	M	A. officinalis
4423	DH	2n	F	A. officinalis
5498	DH	2n	M	A. officinalis
4058	DH	2n	M	A. officinalis
5191	DH	2n	M	A. officinalis
3327	DH	2n	F	A. officinalis
5350	DH	2n	M	A. officinalis
5872	DH	2n	M	A. officinalis
4746	DH	2n	M	A. officinalis
5866	DH	2n	M	A. officinalis
3594	DH	2n	F	A. officinalis
5881	DH	2n	M	A. officinalis
3269	DH	2n	M	A. officinalis
3394	DH	2n	M	A. officinalis
5871	DH	2n	M	A. officinalis
4792	DH	2n	F	A. officinalis
5555	DH	2n	M	A. officinalis
3841-B	DH	2n	M	A. officinalis
3693	DH	2n	M	A. officinalis
4906	DH	2n	F	A. officinalis
1770	DH	2n	M	A. officinalis
4736	DH	2n	M	A. officinalis
3731	DH	2n	M	A. officinalis
4357	DH	2n	F	A. officinalis
4327	DH	2n	F	A. officinalis
4636	DH	2n	F	A. officinalis
4226	DH	2n	F	A. officinalis
3119	DH	2n	F	A. officinalis
4678	DH	2n	F	A. officinalis
4750	DH	2n	F	A. officinalis
H884-79	DH	2n	M	A. officinalis
H884-10	DH	2n	M	A. officinalis
H884-30	DH	2n	M	A. officinalis
H884-35	DH	2n	M	A. officinalis
H884-18	DH	2n	M	A. officinalis
H884-37	DH	2n	M	A. officinalis
H884-50	DH	2n	M	A. officinalis
5519	DH	2n	F	A. officinalis
H884-2	DH	2n	N.A.	A. officinalis
H884-26	DH	2n	M	A. officinalis
H884-60	DH	2n	F	A. officinalis
H884-64	DH	2n	N.A.	A. officinalis
4652	DH	2n	F	A. officinalis
5402	DH	2n	F	A. officinalis
H884-77	DH	2n	N.A.	A. officinalis
4545	DH	2n	F	A. officinalis
3206	DH	2n	F	A. officinalis
5502	DH	2n	F	A. officinalis
3303	DH	2n	F	A. officinalis
H884-1	DH	2n	N.A.	A. officinalis
3684	DH	2n	N.A.	A. officinalis
H884-8	DH	2n	N.A.	A. officinalis
4721	DH	2n	M	A. officinalis
4868 I	DH	2n	M	A. officinalis
4868 II	DH	2n	M	A. officinalis
6445	DH	2n	N.A.	A. officinalis
5446 I	DH	2n	M	A. officinalis
5502 II	DH	2n	F	A. officinalis
5366	DH	2n	F	A. officinalis
H884-32	DH	2n	F	A. officinalis
H884-3	DH	2n	F	A. officinalis
5447	DH	2n	F	A. officinalis
H884-5	DH	2n	F	A. officinalis
H884-6	DH	2n	F	A. officinalis
H884-9	DH	2n	F	A. officinalis
1777_1	DH	2n	F	A. officinalis
H884-16	DH	2n	F	A. officinalis
H884-58	DH	2n	F	A. officinalis
H884-75	DH	2n	F	A. officinalis
H884-31	DH	2n	F	A. officinalis
H884-38	DH	2n	F	A. officinalis
5877	DH	4n	N.A.	A. officinalis
5917	DH	4n	N.A.	A. officinalis
5895	DH	4n	N.A.	A. officinalis
5893	DH	4n	M	A. officinalis
5884	DH	4n	N.A.	A. officinalis
6440	DH	4n	M	A. officinalis
5886	DH	4n	M	A. officinalis
5863	DH	4n	M	A. officinalis
6447	DH	4n	N.A.	A. officinalis
5892	DH	4n	M	A. officinalis
5867	DH	4n	M	A. officinalis
5878	DH	4n	M	A. officinalis
5860	DH	4n	M	A. officinalis
5914	DH	4n	N.A.	A. officinalis
5868	DH	4n	M	A. officinalis
6446	DH	4n	N.A.	A. officinalis
5927	DH	4n	N.A.	A. officinalis
5876	DH	4n	M	A. officinalis
5911	DH	4n	N.A.	A. officinalis
5861	DH	4n	M	A. officinalis
5915	DH	4n	N.A.	A. officinalis
5864	DH	4n	N.A.	A. officinalis
9	DH	4n	M	A. officinalis
5105	LI	2n	M	A. officinalis
5560	LI	2n	M	A. officinalis
1768	LI	2n	F	A. officinalis
1777	LI	2n	F	A. officinalis
61	LI	2n	F	A. officinalis
812	LI	2n	F	A. officinalis
1800	LI	2n	F	A. officinalis
2058	LI	2n	F	A. officinalis
3106	LI	2n	F	A. officinalis
3235_1	LI	2n	F	A. officinalis
5340	LI	2n	F	A. officinalis
3303_1	LI	2n	F	A. officinalis
3215_1	LI	2n	F	A. officinalis
3215_2	LI	2n	F	A. officinalis
3215	LI	2n	F	A. officinalis
3235	LI	2n	F	A. officinalis
3303_2	LI	2n	F	A. officinalis
5405 I	LI	2n	F	A. officinalis
5405 II	LI	2n	F	A. officinalis
5446 II	LI	2n	M	A. officinalis
5488	LI	2n	N.A.	A. officinalis
5502 I	LI	2n	F	A. officinalis
1768_1	LI	2n	F	A. officinalis
61 I	LI	2n	F	A. officinalis
5405	LI	2n	F	A. officinalis
6480	LI	4n	N.A.	A. officinalis
5852	LI	4n	F	A. officinalis
10	LI	4n	F	A. officinalis
Backlim_11	DI	4n	N.A.	A. officinalis
113-2	IL	2n	F	interspecific
55-1	IL	2n	M	interspecific
53-2	IL	2n	F	interspecific
59-1	IL	2n	M	interspecific
145-1	IL	2n	M	interspecific
56-1	IL	2n	M	interspecific
57-1	IL	2n	F	interspecific
113-1	IL	2n	M	interspecific
59-2	IL	2n	N.A.	interspecific
117-3	IL	2n	N.A.	interspecific
56-2	IL	2n	M	interspecific
117-1	IL	2n	F	interspecific
116-1	IL	2n	M	interspecific
35-1	IL	2n	F	interspecific
37-1	IL	2n	M	interspecific
114/1	IL	2n	F	interspecific
37-4	IL	2n	F	interspecific
130-2	IL	2n	M	interspecific
46-1	IL	2n	F	interspecific
37-5	IL	2n	M	interspecific
45-5	IL	2n	N.A.	interspecific
45-1	IL	2n	F	interspecific
36-1	IL	2n	F	interspecific
130-1	IL	2n	F	interspecific
55-2	IL	2n	M	interspecific
103-1	IL	2n	M	interspecific
45-3	IL	2n	F	interspecific
36-2	IL	2n	F	interspecific
37-3	IL	2n	N.A.	interspecific
35-10	IL	2n	N.A.	interspecific
51-1	IL	2n	F	interspecific
114/	IL	2n	F	interspecific
53-3	IL	2n	M	interspecific
51-2	IL	2n	M	interspecific
35	IL	2n	N.A.	interspecific
53-1	IL	2n	F	interspecific
57-2	IL	2n	F	interspecific
OMAO_1-5	IS	4n	M	interspecific
OMAO_1-2	IS	4n	F	interspecific
OMA	IS	4n	N.A.	interspecific
VAxMontine12-3	IC	4n	N.A.	interspecific
VAxMontine17-1	IC	4n	N.A.	interspecific
VAxMontine17-2	IC	4n	N.A.	interspecific
VAxMontine12-1	IC	4n	N.A.	interspecific
VAxMontine12-2	IC	4n	N.A.	interspecific
5405x35-1_1	IH	2n	N.A.	interspecific
5405x35-1_2	IH	2n	N.A.	interspecific
5405x35-1_3	IH	2n	N.A.	interspecific
5405x35-1_4	IH	2n	N.A.	interspecific
5405x35-1_5	IH	2n	N.A.	interspecific
5405x35-1_6	IH	2n	N.A.	interspecific
5405x35-1_7	IH	2n	N.A.	interspecific
5405x35-1_8	IH	2n	N.A.	interspecific
5405x35-1_9	IH	2n	N.A.	interspecific
5405x35-1_10	IH	2n	N.A.	interspecific
5405x35-1_11	IH	2n	N.A.	interspecific
5405x35-1_12	IH	2n	N.A.	interspecific
5405x35-1_13	IH	2n	N.A.	interspecific
5405x35-1_14	IH	2n	N.A.	interspecific
5405x35-1_15	IH	2n	N.A.	interspecific
5405x35-1_16	IH	2n	N.A.	interspecific
5405x35-1_17	IH	2n	N.A.	interspecific
5405x35-1_18	IH	2n	N.A.	interspecific
5405x35-1_19	IH	2n	N.A.	interspecific
5405x116-1_1	IH	2n	N.A.	interspecific
5405x116-1_2	IH	2n	N.A.	interspecific
5405x116-1_3	IH	2n	N.A.	interspecific
5405x116-1_4	IH	2n	N.A.	interspecific
5405x116-1_5	IH	2n	N.A.	interspecific
5405x116-1_6	IH	2n	N.A.	interspecific
5405x116-1_7	IH	2n	N.A.	interspecific
5405x116-1_8	IH	2n	N.A.	interspecific
5405x116-1_9	IH	2n	N.A.	interspecific
5405x116-1_10	IH	2n	N.A.	interspecific
5405x116-1_11	IH	2n	N.A.	interspecific
5405x116-1_12	IH	2n	N.A.	interspecific
5405x116-1_13	IH	2n	N.A.	interspecific
5405x116-1_14	IH	2n	N.A.	interspecific
5405x116-1_15	IH	2n	N.A.	interspecific
HR1X37-1_2	IH	2n	N.A.	interspecific
HR1X37-1_3	IH	2n	N.A.	interspecific
HR1X37-1_1	IH	2n	N.A.	interspecific
996/2	HF	2n	F	A. officinalis
PRO4	HF	2n	F	A. officinalis
PRO5	HF	2n	F	A. officinalis
PRO6	HF	2n	F	A. officinalis
8	HF	2n	F	A. officinalis
Arianne	HF	2n	F	A. officinalis
PRO1	HF	2n	F	A. officinalis
D1	HF	2n	F	A. officinalis
PRO2	HF	2n	F	A. officinalis
973/1	HF	2n	F	A. officinalis
PRO3	HF	2n	F	A. officinalis
G190/2	HF	2n	F	A. officinalis
PR2016_1	HF	2n	F	A. officinalis
PR2016_2	HF	2n	F	A. officinalis
PR11	HF	2n	F	A. officinalis
PR12	HF	2n	F	A. officinalis
HR1_CROAZIA	HF	2n	F	A. officinalis
PR3	HF	2n	F	A. officinalis
PR4	HF	2n	F	A. officinalis
PR5	HF	2n	F	A. officinalis
V37	HF	4n	F	A. officinalis (Violetto d'Albenga)
V._Alb._Femmina	HF	4n	F	A. officinalis (Violetto d'Albenga)
VA	HF	4n	F	A. officinalis (Violetto d'Albenga)
V6	HF	4n	F	A. officinalis (Violetto d'Albenga)
V28	HF	4n	F	A. officinalis (Violetto d'Albenga)
VA_1	HF	4n	F	A. officinalis (Violetto d'Albenga)
PRO2M	HM	2n	M	A. officinalis
PRO3M	HM	2n	M	A. officinalis
PRO4M	HM	2n	M	A. officinalis
PRO6M	HM	2n	M	A. officinalis
PRO1M	HM	2n	M	A. officinalis
PRO5M	HM	2n	M	A. officinalis
V.A.	HM	4n	M	A. officinalis (Violetto d'Albenga)
V8	HM	4n	M	A. officinalis (Violetto d'Albenga)
V19	HM	4n	M	A. officinalis (Violetto d'Albenga)
MONTINE_20	MS	4n	M	A. maritimus
MONTINE_10	MS	4n	M	A. maritimus
MONTINE_1	MS	4n	M	A. maritimus
MONTINE_11	MS	4n	M	A. maritimus
MONTINE_2	MS	4n	M	A. maritimus
MONTINE_14	MS	4n	M	A. maritimus
MONTINE_4	MS	4n	N.A.	A. maritimus
MONTINE_15	MS	4n	M	A. maritimus
MONTINE_6	MS	4n	N.A.	A. maritimus
MONTINE_16	MS	4n	M	A. maritimus
MONTINE_7	MS	4n	N.A.	A. maritimus
MONTINE_3	MS	4n	F	A. maritimus
MONTINE_5	MS	4n	M	A. maritimus
MONTINE_8	MS	4n	M	A. maritimus
MOINTINE_18	MS	4n	M	A. maritimus
MONTINE_12	MS	4n	M	A. maritimus
MONTINE_9	MS	4n	M	A. maritimus
MONTINE_19	MS	4n	M	A. maritimus
SELVATICO_7	MW	4n	F	A. maritimus
SELVATICO_4	MW	4n	F	A. maritimus
SELVATICO_12	MW	4n	F	A. maritimus
SELVATICO_16	MW	4n	M	A. maritimus
SELVATICO_6	MW	4n	M	A. maritimus
SELVATICO_17	MW	4n	M	A. maritimus
SELVATICO_15	MW	4n	M	A. maritimus
SELVATICO_20	MW	4n	M	A. maritimus
SELVATICO_21	MW	4n	M	A. maritimus
SELVATICO_11	MW	4n	M	A. maritimus
SELVATICO_1	MW	4n	F	A. maritimus
SELVATICO_19	MW	4n	F	A. maritimus
SELVATICO_10	MW	4n	F	A. maritimus
SELVATICO_18	MW	4n	F	A. maritimus
SELVATICO_13	MW	4n	F	A. maritimus
SELVATICO_8	MW	4n	M	A. maritimus
SELVATICO_14	MW	4n	F	A. maritimus
SELVATICO_2	MW	4n	F	A. maritimus
Giove_Battipaglia	CH	2n	M	A. officinalis
GRANDE_2	CH	2n	N.A.	A. officinalis
GRANDE_1	CH	2n	N.A.	A. officinalis
GRANDE_3	CH	2n	N.A.	A. officinalis
Athos	CH	2n	M	A. officinalis
ATTICUS_1	CH	2n	M	A. officinalis
ATTICUS_2	CH	2n	M	A. officinalis
ATTICUS_3	CH	2n	M	A. officinalis
Erasmus	CH	2n	M	A. officinalis
VEGALIM_3	CH	2n	M	A. officinalis
VEGALIM_4	CH	2n	M	A. officinalis
VEGALIM_2	CH	2n	M	A. officinalis
VITTORIO_3	CH	2n	M	A. officinalis
VITTORIO_4	CH	2n	M	A. officinalis
VITTORIO_2	CH	2n	M	A. officinalis
Gjinlim	CH	2n	M	A. officinalis
Vegalim_1	CH	2n	M	A. officinalis
Vittorio_1	CH	2n	M	A. officinalis
H884	EH	2n	N.A.	A. officinalis
3206X4868_2	EH	2n	M	A. officinalis
3206X4868_3	EH	2n	M	A. officinalis
3206X4868_1	EH	2n	M	A. officinalis
3206X4868_5	EH	2n	M	A. officinalis
3206X4868_6	EH	2n	M	A. officinalis
3206X4868_4	EH	2n	M	A. officinalis
5404x4721_2	EH	2n	M	A. officinalis
5404x4721_3	EH	2n	M	A. officinalis
5404x4721_1	EH	2n	M	A. officinalis
5405X5191_2	EH	2n	M	A. officinalis
5405X5191_3	EH	2n	M	A. officinalis
5405X5191_1	EH	2n	M	A. officinalis
3303(2)X4721_2	EH	2n	M	A. officinalis
3303(2)X4721_3	EH	2n	M	A. officinalis
3303(2)X4721_1	EH	2n	M	A. officinalis
5502x37-1_2	EH	2n	N.A.	interspecific
5502x37-1_3	EH	2n	N.A.	interspecific
5502x37-1_1	EH	2n	N.A.	interspecific
5502(2)X4868(2)_2	EH	2n	M	A. officinalis
5502(2)X4868(2)_3	EH	2n	M	A. officinalis
5502(2)X4868(2)_1	EH	2n	M	A. officinalis
5502(2)X4868(2)_5	EH	2n	M	A. officinalis
5502(2)X4868(2)_6	EH	2n	M	A. officinalis
5502(2)X4868(2)_4	EH	2n	M	A. officinalis
5375	HE	2n	Hermaphrodite	A. officinalis
RIL_3	HE	2n	Hermaphrodite	A. officinalis
RIL_19	HE	2n	Hermaphrodite	A. officinalis
BC1 Green 1	BC	2n	F	A. officinalis
BC1 Green 11	BC	2n	F	A. officinalis
BC1 Green 12	BC	2n	M	A. officinalis
BC1 Green 14	BC	2n	F	A. officinalis
BC1 Green 15	BC	2n	M	A. officinalis
BC1 Green 16	BC	2n	F	A. officinalis
BC1 Green 17	BC	2n	M	A. officinalis
BC1 Green 18	BC	2n	M	A. officinalis
BC1 Green 19	BC	2n	F	A. officinalis
BC1 Green 2	BC	2n	F	A. officinalis
BC1 Green 20	BC	2n	F	A. officinalis
BC1 Green 21	BC	2n	M	A. officinalis
BC1 Green 22	BC	2n	M	A. officinalis
BC1 Green 23	BC	2n	M	A. officinalis
BC1 Green 24	BC	2n	F	A. officinalis
BC1 Green 26	BC	2n	M	A. officinalis
BC1 Green 27	BC	2n	F	A. officinalis
BC1 Green 28	BC	2n	F	A. officinalis
BC1 Green 32	BC	2n	F	A. officinalis
BC1 Green 33	BC	2n	M	A. officinalis
BC1 Green 34	BC	2n	F	A. officinalis
BC1 Green 35	BC	2n	M	A. officinalis
BC1 Green 37	BC	2n	M	A. officinalis
BC1 Green 38	BC	2n	M	A. officinalis
BC1 Green 39	BC	2n	M	A. officinalis
BC1 Green 4	BC	2n	F	A. officinalis
BC1 Green 41	BC	2n	F	A. officinalis
BC1 Green 42	BC	2n	M	A. officinalis
BC1 Green 43	BC	2n	M	A. officinalis
BC1 Green 44	BC	2n	M	A. officinalis
BC1 Green 45	BC	2n	M	A. officinalis
BC1 Green 47	BC	2n	M	A. officinalis
BC1 Green 48	BC	2n	M	A. officinalis
BC1 Green 49	BC	2n	F	A. officinalis
BC1 Green 5	BC	2n	F	A. officinalis
BC1 Green 50	BC	2n	M	A. officinalis
BC1 Green 52	BC	2n	M	A. officinalis
BC1 Green 53	BC	2n	M	A. officinalis
BC1 Green 55	BC	2n	M	A. officinalis
BC1 Green 57	BC	2n	N.A.	A. officinalis
BC1 Green 58	BC	2n	F	A. officinalis
BC1 Green 59	BC	2n	F	A. officinalis
BC1 Green 61	BC	2n	M	A. officinalis
