# Supplementary material for: Genome-wide analysis of genetic diversity in a germplasm collection including wild relatives and interspecific clones of garden asparagus
Source: Front Plant Sci. 2023 Jul 4;14:1187663. doi: 10.3389/fpls.2023.1187663 (PMC10354869; doi:10.3389/fpls.2023.1187663)
Supplement: Supplementary file 2 [file Table_2.xlsx]

## Sheet: Supplementary Table 2
Supplementary Table 2: list of 131 asparagus genotypes characterized at the phenotypic level for 9 agronomic traits and scoring. The first column shows the names of the genotypes. They are then reported the number of plants present in the field (Plant Number) and the 9 traits evaluated in this study (spear emergence, spear anthocyanic coloration, spear diameter, spear head firmness, opening of br…
Genotype	Plant_number	Spear emergence	Spear anthocyanic coloration	Spear diameter	Spear head firmness	Opening of bracts	Phylloclade density	Number of stems	Stem length	Flowering time
5874	5	7	1	2	5	3	6	6	4	7
5862	2	3	5	2	6	5	3	1	6	4
5883	3	7	2	3	5	4	4	2	6	4
5869	5	4	5	2	4	5	7	5	-	5
5880	1	3	5	1	5	6	-	-	-	6
5887	2	3	1	3	3	7	6	2	5	5
5873	5	5	1	3	3	5	7	5	5	6
3315	5	6	5	2	5	5	4	5	5	4
5498	1	-	-	-	-	-	-	-	-	-
5191	5	5	5	3	4	5	4	4	6	3
5350	1	5	5	-	5	-	-	-	-	-
5872	4	3	5	1	5	-	7	6	3	6
5866	5	5	5	3	5	5	4	5	6	5
5881	4	-	-	-	-	-	-	-	-	-
5871	5	7	5	1	6	7	6	5	4	4
1770	2	2	5	3	6	5	6	4	6	5
H884-79	3	3	1	3	5	6	4	2	5	5
H884-10	2	5	1	2	5	6	6	3	5	5
H884-30	2	3	1	2	6	6	6	3	4	5
H884-35	2	-	-	3	-	5	6	3	5	6
H884-18	1	-	-	2	-	5	6	1	3	6
H884-37	1	-	-	2	-	6	4	1	3	7
H884-50	1	5	1	2	5	5	2	1	4	5
5519	2	5	5	2	5	5	6	2	5	7
H884-2	2	3	1	-	3	-	6	2	-	5
H884-26	2	5	1	2	5	5	6	2	4	5
H884-60	2	7	1	4	3	5	5	3	6	3
H884-64	2	2	5	3	5	5	6	3	6	4
H884-77	2	5	1	2	5	6	6	4	4	4
H884-1	1	5	5	-	5	-	-	-	-	-
H884-8	1	6	1	2	5	5	6	5	1	8
6445	4	4	5	3	5	4	5	3	6	4
5366	5	4	5	3	5	4	5	3	6	4
H884-32	5	5	5	2	3	5	3	5	5	5
H884-3	4	4	2	3	5	6	5	3	6	5
5447	3	5	5	2	5	6	7	5	5	5
H884-5	3	5	1	3	7	6	6	4	6	5
H884-6	3	4	2	5	4	6	7	4	6	5
H884-9	3	5	2	4	6	5	7	4	6	5
H884-16	2	6	1	2	6	6	5	2	4	4
H884-58	2	2	1	3	5	5	5	2	7	5
H884-75	2	-	-	3	-	6	5	2	5	6
H884-31	1	5	1	2	5	4	4	2	5	7
H884-38	1	-	-	3	-	5	5	1	5	6
5877	5	5	1	3	4	5	5	6	4	5
5917	3	3	6	1	4	7	-	-	-	-
5895	1	5	1	1	5	6	7	6	1	3
5893	5	3	1	3	5	5	4	3	6	5
5884	2	4	1	2	5	5	7	5	1	7
6440	4	7	3	2	3	5	5	3	5	3
5886	2	-	-	2	-	5	4	2	3	5
5863	5	5	5	2	5	5	6	4	5	4
6447	4	3	6	2	3	4	6	2	5	4
5892	2	3	3	4	4	5	6	3	6	4
5867	5	7	2	2	6	7	6	4	3	4
5878	3	4	5	2	5	5	6	3	5	5
5860	3	4	5	4	4	4	6	2	7	7
5914	2	4	8	1	6	7	5	2	3	4
5868	5	5	2	3	5	6	3	3	4	4
6446	3	5	5	3	6	4	4	2	6	4
5927	2	7	5	3	7	5	5	2	5	5
5876	5	4	1	2	5	6	7	2	-	4
5911	3	3	7	1	7	7	-	-	-	8
5861	1	3	1	-	5	-	5	2	-	-
5915	3	2	8	1	5	7	-	-	-	8
5864	1	3	1	1	7	-	-	-	-	4
1768	5	7	5	5	3	6	6	6	9	5
1777	2	5	5	-	5	-	7	5	3	-
3235	5	5	5	2	3	6	7	4	6	5
5405	3	2	1	6	2	5	4	2	9	5
6480	1	-	-	1	-	7	-	-	-	1
5852	5	5	6	2	4	6	7	7	5	5
10	1	3	5	-	3	-	-	-	-	-
55-1	5	7	5	3	4	5	7	6	7	5
53-2	5	5	8	4	-	6	5	3	7	5
59-1	5	2	5	1	-	4	5	3	3	6
56-1	5	7	6	2	3	5	7	5	6	5
57-1	5	8	6	3	2	6	4	4	7	5
113-1	5	4	6	2	5	4	7	5	6	5
56-2	5	7	5	3	3	6	5	5	6	5
117-1	4	2	6	2	5	6	4	2	5	6
116-1	5	5	6	2	5	6	5	2	5	5
35-1	1	5	5	2	5	7	-	-	-	3
37-4	5	7	8	2	2	5	5	5	9	6
130-2	5	6	7	5	4	5	2	3	8	4
46-1	1	4	5	-	5	-	-	-	-	-
45-1	5	8	6	4	2	5	6	5	9	6
36-1	3	6	6	3	6	6	5	5	8	5
130-1	1	8	5	1	5	4	7	3	-	8
45-3	5	7	7	-	2	3	5	3	8	5
36-2	3	3	7	4	3	5	4	2	8	3
51-1	5	4	8	2	3	5	5	5	7	5
114/	3	5	5	3	4	7	6	3	8	5
53-3	4	5	5	2	4	6	4	3	6	5
51-2	5	5	5	3	4	5	6	5	7	4
53-1	5	7	7	3	3	5	4	4	7	5
57-2	2	3	7	3	3	5	7	2	7	7
OMAO_1-5	4	5	7	3	5	5	5	2	6	5
VAxMontine12-3	1	5	7	-	6	-	-	5	-	-
VAxMontine17-1	1	4	8	-	5	-	7	-	7	-
VAxMontine17-2	1	7	7	-	7	-	7	6	7	-
VAxMontine12-1	1	5	7	-	7	-	8	8	5	-
VAxMontine12-2	1	5	8	-	6	-	8	8	5	-
996/2	5	6	5	5	5	5	5	4	8	6
PRO4	1	5	5	3	5	5	3	2	7	6
PRO5	1	-	-	-	-	-	5	2	5	-
PRO6	1	2	5	2	5	5	5	1	6	5
8	3	5	5	5	5	4	3	2	9	3
Arianne	5	7	5	5	5	5	4	5	8	4
PRO1	1	-	-	-	-	-	-	-	1	-
D1	5	7	5	4	5	5	5	3	7	3
PRO2	1	2	5	1	4	5	-	-	-	5
973/1	5	7	5	5	5	6	5	5	8	4
PRO3	1	7	5	3	5	5	4	4	7	3
PR2016_1	1	2	5	2	5	5	-	-	-	5
PR2016_2	1	7	5	2	5	5	4	1	6	5
V37	2	4	9	6	-	4	4	1	9	6
VA	1	5	9	3	7	5	7	6	6	3
V6	1	3	8	6	2	4	5	5	8	5
VA_1	5	7	9	4	-	6	6	4	9	5
PRO2M	1	4	5	2	5	2	4	2	6	7
PRO3M	1	6	5	3	5	5	4	4	7	5
PRO4M	1	3	5	4	5	5	5	2	8	3
PRO6M	1	-	-	-	-	-	-	-	-	-
PRO1M	1	5	7	-	6	-	-	2	6	-
PRO5M	1	5	5	3	5	-	5	2	6	6
V8	4	7	8	6	3	4	5	6	8	5
V19	4	7	7	7	6	4	6	7	8	5
Giove_Battipaglia	14	5	5	3	3	5	4	2	7	6
Erasmus	11	7	9	5	4	4	5	5	8	5
5375	2	5	5	3	5	5	2	2	6	6
