# Supplementary material for: Genome-wide analysis of genetic diversity in a germplasm collection including wild relatives and interspecific clones of garden asparagus
Source: Front Plant Sci. 2023 Jul 4;14:1187663. doi: 10.3389/fpls.2023.1187663 (PMC10354869; doi:10.3389/fpls.2023.1187663)
Supplement: Supplementary file 3 [file Table_3.xlsx]

## Sheet: Supplementary Table 3
Supplementary Table 3: criteria used for discretising the 9 agronomic traits in ordinal categorical phenotypes. The first column shows the analysed traits and their ranking. The second and third columns show and describe the 9 score classes assigned to each character. The last column shows examples of commercial hybrids that can be considered as reference for the analysed traits.
Trait	Score	Description	Reference hybrid
1_Spear Emergence (SE)
very early	9	all the spears of about 20 cm
	8
early	7	many spears of about 20 cm	Erasmus; some Violetto d'Albenga
	6
medium	5	a few spears between 10 and 15 cm	Giove; OMAO
	4
late	3	very few spears under 10 cm	some Violetto d'Albenga
	2
very late	1	no spears emerged yet
2_Spear Anthocyanic Coloration (SAC)
very low	1	All green spear
	2
low	3	Green spear with traces of pink colour on tip and bracts
	4
medium	5	Dark pink in tip, bracts and basal part of spear	Giove
	6
medium/higt	7	Purple in tip, bracts and basal part of spear	OMAO; some Violetto d'Albenga
	8		some Violetto d'Albenga
hight	9	All purple spear	Erasmus; some Violetto d'Albenga
3_ Spear Diameter (SD)
Very small	1	All spears show calibre smaller than 10 mm
	2
Small	3	The greater part of spears with calibre smaller than 10 mm	Giove; OMAO
	4		some Violetto d'Albenga
Medium	5	The greater part of spears with calibre 10-20 mm	Erasmus; some Violetto d'Albenga
	6		some Violetto d'Albenga
large	7	The greater part of spears with calibre > 20 mm	some Violetto d'Albenga
	8
	9	All spears show calibre > 20 mm
4_Spear Head Firmness (SHF)
Loose/open	1	Spear apex with very open bracts
	2		some Violetto d'Albenga
Weakly open	3	Spear apex with slightly open bracts	Giove; some Violetto d'Albenga
	4		Erasmus
Medium	5	Spear apex with medium open bracts	OMAO
	6		some Violetto d'Albenga
Weakly tight	7	Spear apex with slightly closed bracts
	8
Tight	9	Spear apex with very closed bracts
5_ Opening of Bracts (OB)
Closed	1	Totally closed bracts on the central part of the spear
	2
weakly open	3	Bracts slightly open on the central part of the spear
	4		Erasmus; some Violetto d'Albenga
moderately open	5	Bracts midly open on the central part of the spear	Giove; OMAO; some Violetto d'Albenga
	6		some Violetto d'Albenga
strongly open	7	Bracts cleary open on the central part of the spear
	8
Open	9	Totally open bracts on the central part of the spear
6_Phylloclades Density (PD)
very sparse	1	very few, short and thin leaves distributed along the branches
	2
sparse	3	Few and thin leaves distributed along the branches
	4		Giove; some Violetto d'Albenga
medium	5	Discrete number of leaves unevenly distributed on the branch	Erasmus; OMAO; some Violetto d'Albenga
	6		some Violetto d'Albenga
dense	7	Abundant number of leaves evenly distributed on the branch
	8
very dense	9	Abundant number of long and thick leaves evenly distributed on the branch
7_ Number of Stems (NS)
very few	1	one stem emerging from the rhizome
	2		Giove; OMAO
few	3	Less than 3 stems emerging from the rhizome
	4		some Violetto d'Albenga
medium	5	4 -5 stems emerging from the rhizome	Erasmus; some Violetto d'Albenga
	6		some Violetto d'Albenga
many	7	more than 6 stems emerging from the rhizome	some Violetto d'Albenga
	8
lots of	9	more than 10 stems emerging from the rhizome
8_ Lengh Stem (LS)
very short	1	Lowest plant in the field, all the stems are short
	2
short	3	Lowest plant in the field, the greater part of stems are short
	4
medium	5	Medium-high plant in the field
	6		OMAO
long	7	Tallest plant in the field, the greater part of stems are long	Giove
	8		Erasmus; some Violetto d'Albenga
very long	9	Tallest plant in the field, all the stems are long	some Violetto d'Albenga
9_ Flowering Time (FT)
very early	1	Most of the flowers on the plant are open
	2
early	3	About 75% of the flowers on the plant are open
	4
Medium	5	Half the flowers on the plant are open and half are closed	Erasmus; OMAO; some Violetto d'Albenga
	6		Giove; some Violetto d'Albenga
late	7	Most of the flowers on the plant are close
	8
very late	9	All the flowers on the plant are close
