# Supplementary material for: Genome-wide analysis of genetic diversity in a germplasm collection including wild relatives and interspecific clones of garden asparagus
Source: Front Plant Sci. 2023 Jul 4;14:1187663. doi: 10.3389/fpls.2023.1187663 (PMC10354869; doi:10.3389/fpls.2023.1187663)
Supplement: Supplementary file 4 [file Table_4.xlsx]

## Sheet: Supplementary Table 4
Supplementary Table 4: list of 74 asparagus genotypes used for investigated the origin of "Violetto d'Albenga" population. The first column shows the names of the genotypes. "Type" indicates the class the genotype belongs to, among the fifteen classes into which the germplasm has been distributed (HE: Hermaphrodite; HF: Heterozygous Female; HM: Heterozygous Male; MS: Maritimus Selected and MW: Ma…
Genotype	Type	Species
5375	HE	A. officinalis
RIL_3	HE	A. officinalis
RIL_19	HE	A. officinalis
996/2	HF	A. officinalis
PRO4	HF	A. officinalis
PRO5	HF	A. officinalis
PRO6	HF	A. officinalis
8	HF	A. officinalis
Arianne	HF	A. officinalis
PRO1	HF	A. officinalis
D1	HF	A. officinalis
PRO2	HF	A. officinalis
973/1	HF	A. officinalis
PRO3	HF	A. officinalis
G190/2	HF	A. officinalis
V.A.	HF	A. officinalis (Violetto d'Albenga)
MONTINE_20	MS	A. maritimus
MONTINE_10	MS	A. maritimus
MONTINE_1	MS	A. maritimus
MONTINE_11	MS	A. maritimus
MONTINE_2	MS	A. maritimus
MONTINE_14	MS	A. maritimus
MONTINE_4	MS	A. maritimus
MONTINE_15	MS	A. maritimus
MONTINE_6	MS	A. maritimus
MONTINE_16	MS	A. maritimus
MONTINE_7	MS	A. maritimus
MONTINE_3	MS	A. maritimus
MONTINE_5	MS	A. maritimus
MONTINE_8	MS	A. maritimus
MOINTINE_18	MS	A. maritimus
MONTINE_12	MS	A. maritimus
MONTINE_9	MS	A. maritimus
MONTINE_19	MS	A. maritimus
SELVATICO_7	MW	A. maritimus
SELVATICO_4	MW	A. maritimus
SELVATICO_12	MW	A. maritimus
SELVATICO_16	MW	A. maritimus
SELVATICO_6	MW	A. maritimus
SELVATICO_17	MW	A. maritimus
SELVATICO_15	MW	A. maritimus
SELVATICO_20	MW	A. maritimus
SELVATICO_21	MW	A. maritimus
SELVATICO_11	MW	A. maritimus
SELVATICO_1	MW	A. maritimus
SELVATICO_19	MW	A. maritimus
SELVATICO_10	MW	A. maritimus
SELVATICO_18	MW	A. maritimus
SELVATICO_13	MW	A. maritimus
SELVATICO_8	MW	A. maritimus
SELVATICO_14	MW	A. maritimus
SELVATICO_2	MW	A. maritimus
PRO2M	HM	A. officinalis
PRO3M	HM	A. officinalis
PRO4M	HM	A. officinalis
PRO6M	HM	A. officinalis
PRO1M	HM	A. officinalis
PRO5M	HM	A. officinalis
PR2016_1	HF	A. officinalis
PR2016_2	HF	A. officinalis
PR11	HF	A. officinalis
PR12	HF	A. officinalis
HR1_CROAZIA	HF	A. officinalis
PR3	HF	A. officinalis
PR4	HF	A. officinalis
PR5	HF	A. officinalis
V37	HF	A. officinalis (Violetto d'Albenga)
V._Alb._Femmina	HF	A. officinalis (Violetto d'Albenga)
V8	HF	A. officinalis (Violetto d'Albenga)
VA	HF	A. officinalis (Violetto d'Albenga)
V19	HF	A. officinalis (Violetto d'Albenga)
V6	HF	A. officinalis (Violetto d'Albenga)
V28	HF	A. officinalis (Violetto d'Albenga)
VA_1	HF	A. officinalis (Violetto d'Albenga)
