# Supplementary material for: Genome-wide analysis of genetic diversity in a germplasm collection including wild relatives and interspecific clones of garden asparagus
Source: Front Plant Sci. 2023 Jul 4;14:1187663. doi: 10.3389/fpls.2023.1187663 (PMC10354869; doi:10.3389/fpls.2023.1187663)
Supplement: Supplementary file 5 [file Table_5.xlsx]

## Sheet: Supplementary Table 5
Supplementary Table 5: GWAS for sex determination. In this table, the first column shows the single nucleotide polymorphism ID (SNPID). CHR indicates the chromosome, MAF is the minimum allele frequency of the marker in the population, missing.rate is the percentage of missing data, Stat points out the score statistics, VarW represents the estimated variance from non-mixed model, VarP is the adjus…
SNPID	chr	MAF	missing.rate	Stat	VarW	VarP	beta	pval.norm	pval.spa
SASPARAGUSV1_01_4691863	ASPARAGUSV1_01	0.149038	0	-12.1476	9.88951	5.55122	-2.18828	2.52538e-07	1.13321e-07
SASPARAGUSV1_01_16384084	ASPARAGUSV1_01	0.456731	0	-15.0275	16.3851	9.19733	-1.63389	7.22844e-07	7.34355e-07
SASPARAGUSV1_01_5884375	ASPARAGUSV1_01	0.365385	0	-14.4767	15.8483	8.89601	-1.62732	1.21194e-06	1.34946e-06
SASPARAGUSV1_01_15759596	ASPARAGUSV1_01	0.427885	0	-13.9723	15.3816	8.63407	-1.61827	1.9835e-06	2.13237e-06
SASPARAGUSV1_01_104699448	ASPARAGUSV1_01	0.115385	0	-9.01373	7.9847	4.482	-2.01109	2.06603e-05	2.66046e-06
SASPARAGUSV1_01_15761375	ASPARAGUSV1_01	0.4375	0	-13.0737	14.2717	8.01105	-1.63196	3.85496e-06	4.18526e-06
SASPARAGUSV1_01_4891281	ASPARAGUSV1_01	0.293269	0	12.4041	13.6604	7.66793	1.61766	7.48325e-06	6.42825e-06
SASPARAGUSV1_01_5487747	ASPARAGUSV1_01	0.423077	0	12.2029	14.2969	8.02521	1.52057	1.65033e-05	1.52592e-05
SASPARAGUSV1_01_3233486	ASPARAGUSV1_01	0.360577	0	12.2812	14.6392	8.21734	1.49455	1.83349e-05	1.67334e-05
SASPARAGUSV1_01_5487749	ASPARAGUSV1_01	0.451923	0	12.6619	15.5933	8.7529	1.4466	1.87058e-05	1.73206e-05
SASPARAGUSV1_01_4322681	ASPARAGUSV1_01	0.182692	0	8.42981	7.0676	3.96721	2.12487	2.31329e-05	2.31165e-05
SASPARAGUSV1_01_3233839	ASPARAGUSV1_01	0.4375	0	11.0783	12.9698	7.28024	1.52169	4.02883e-05	3.73771e-05
SASPARAGUSV1_01_3233803	ASPARAGUSV1_01	0.355769	0	11.9462	15.211	8.53828	1.39913	4.34525e-05	3.95633e-05
SASPARAGUSV1_01_5525589	ASPARAGUSV1_01	0.3125	0	-12.0528	15.2329	8.5506	-1.40958	3.75893e-05	4.26833e-05
SASPARAGUSV1_01_14301330	ASPARAGUSV1_01	0.495192	0	12.7609	17.5604	9.85708	1.29459	4.81384e-05	4.60176e-05
SASPARAGUSV1_01_3233711	ASPARAGUSV1_01	0.384615	0	-11.94	15.4284	8.6603	-1.3787	4.96439e-05	5.04756e-05
SASPARAGUSV1_07_148606890	ASPARAGUSV1_07	0.389423	0	-12.3737	16.9591	9.4276	-1.3125	5.5789e-05	5.16663e-05
SASPARAGUSV1_02_1345552	ASPARAGUSV1_02	0.206731	0	-9.2984	9.39401	5.33024	-1.74446	5.63741e-05	5.75819e-05
SASPARAGUSV1_01_6250196	ASPARAGUSV1_01	0.235577	0	-10.7988	13.4146	7.52994	-1.43412	8.30839e-05	6.22795e-05
SASPARAGUSV1_01_4641427	ASPARAGUSV1_01	0.0769231	0	-5.33201	3.54807	1.99162	-2.67723	0.000157947	6.41494e-05
SASPARAGUSV1_01_2074890	ASPARAGUSV1_01	0.442308	0	-12.0057	16.1666	9.07472	-1.32298	6.73708e-05	6.43719e-05
SASPARAGUSV1_01_4619826	ASPARAGUSV1_01	0.0576923	0	-4.43105	2.47815	1.39104	-3.18542	0.000171989	6.44226e-05
SASPARAGUSV1_05_120031951	ASPARAGUSV1_05	0.240385	0	8.17762	7.42206	4.17994	1.9564	6.33875e-05	6.80485e-05
SASPARAGUSV1_05_120031957	ASPARAGUSV1_05	0.240385	0	8.17762	7.42206	4.17994	1.9564	6.33875e-05	6.80485e-05
SASPARAGUSV1_01_7524116	ASPARAGUSV1_01	0.365385	0	11.046	14.4167	8.09245	1.36498	0.000103185	9.54517e-05
SASPARAGUSV1_01_17400122	ASPARAGUSV1_01	0.283654	0	-11.2596	14.5701	8.17857	-1.37672	8.24438e-05	9.60238e-05
SASPARAGUSV1_07_51794782	ASPARAGUSV1_07	0.399038	0	11.3056	15.3982	8.55991	1.32076	0.000111463	0.000104887
SASPARAGUSV1_08_44289491	ASPARAGUSV1_08	0.485577	0	-12.2432	17.7677	10.0386	-1.21961	0.000111459	0.000108951
SASPARAGUSV1_01_17303582	ASPARAGUSV1_01	0.158654	0	7.74101	7.26638	4.07879	1.89787	0.000126623	0.000111105
SASPARAGUSV1_01_13712173	ASPARAGUSV1_01	0.269231	0	10.01	12.114	6.79988	1.47209	0.000123684	0.000121776
SASPARAGUSV1_01_4619781	ASPARAGUSV1_01	0.0528846	0	-4.08545	2.31005	1.29668	-3.15069	0.000333535	0.000126569
SASPARAGUSV1_01_17273853	ASPARAGUSV1_01	0.413462	0	11.4695	16.1957	9.09102	1.26163	0.000142383	0.000135037
SASPARAGUSV1_08_34367904	ASPARAGUSV1_08	0.495192	0	-11.2668	15.6224	8.82648	-1.27648	0.000149236	0.000146193
SASPARAGUSV1_01_5876995	ASPARAGUSV1_01	0.235577	0	10.073	12.7635	7.16447	1.40596	0.000167702	0.000153172
SASPARAGUSV1_01_17649573	ASPARAGUSV1_01	0.413462	0	-11.6657	17.2261	9.66944	-1.20645	0.000175756	0.000166169
SASPARAGUSV1_01_5525613	ASPARAGUSV1_01	0.331731	0	-11.1809	15.8284	8.88484	-1.25843	0.000176093	0.000177522
SASPARAGUSV1_01_17823044	ASPARAGUSV1_01	0.408654	0	-11.4637	16.8869	9.47901	-1.20937	0.000196547	0.000185723
SASPARAGUSV1_01_8721235	ASPARAGUSV1_01	0.274038	0	-9.65084	11.7693	6.60638	-1.46084	0.000173502	0.000196766
SASPARAGUSV1_01_8721281	ASPARAGUSV1_01	0.274038	0	-9.65084	11.7693	6.60638	-1.46084	0.000173502	0.000196766
SASPARAGUSV1_01_10141182	ASPARAGUSV1_01	0.442308	0	11.3317	16.6769	9.36112	1.21051	0.000212498	0.000203204
SASPARAGUSV1_01_16564800	ASPARAGUSV1_01	0.384615	0	10.6093	14.8058	8.31088	1.27655	0.000233129	0.000222061
SASPARAGUSV1_01_17288253	ASPARAGUSV1_01	0.403846	0	10.9871	16.0521	9.01043	1.21938	0.000251974	0.000239625
SASPARAGUSV1_01_16620827	ASPARAGUSV1_01	0.269231	0	-10.6362	14.8724	8.34822	-1.27407	0.000232123	0.000246817
SASPARAGUSV1_01_6648695	ASPARAGUSV1_01	0.480769	0	-10.7897	15.6724	8.79728	-1.22648	0.000275019	0.00025969
SASPARAGUSV1_01_16564833	ASPARAGUSV1_01	0.418269	0	10.4768	14.7599	8.28509	1.26454	0.000272823	0.000260905
SASPARAGUSV1_01_1183050	ASPARAGUSV1_01	0.490385	0	10.8677	15.9331	8.94365	1.21513	0.000279109	0.000272902
SASPARAGUSV1_03_100055363	ASPARAGUSV1_03	0.317308	0	-10.3556	14.2271	8.17025	-1.26748	0.000291308	0.000273561
SASPARAGUSV1_01_17649593	ASPARAGUSV1_01	0.288462	0	-9.99293	13.5383	7.59939	-1.31496	0.000289006	0.000288456
SASPARAGUSV1_01_126270698	ASPARAGUSV1_01	0.201923	0	6.14881	5.16128	2.89715	2.12237	0.00030328	0.000290172
SASPARAGUSV1_05_84958238	ASPARAGUSV1_05	0.120192	0	-7.32416	7.51148	4.2303	-1.73136	0.00036944	0.000292047
SASPARAGUSV1_01_5525669	ASPARAGUSV1_01	0.326923	0	-10.7705	15.8849	8.91659	-1.20792	0.000309856	0.000308932
SASPARAGUSV1_01_16512374	ASPARAGUSV1_01	0.283654	0	-10.5566	15.3315	8.60593	-1.22666	0.000320035	0.000328196
SASPARAGUSV1_01_8717362	ASPARAGUSV1_01	0.293269	0	-10.0408	14.0277	7.87411	-1.27516	0.000345955	0.000334061
SASPARAGUSV1_07_5758729	ASPARAGUSV1_07	0.216346	0	7.33281	7.51423	4.17717	1.75545	0.000333469	0.000336438
SASPARAGUSV1_07_51794297	ASPARAGUSV1_07	0.485577	0	11.4333	18.5095	10.2895	1.11117	0.000364817	0.000352808
SASPARAGUSV1_01_5974373	ASPARAGUSV1_01	0.346154	0	9.95601	13.9788	7.84664	1.26882	0.000379114	0.000357381
SASPARAGUSV1_01_100393078	ASPARAGUSV1_01	0.0528846	0	-4.43144	3.70356	2.0789	-2.13163	0.00211588	0.000378259
SASPARAGUSV1_01_4624034	ASPARAGUSV1_01	0.0528846	0	-4.0435	2.7864	1.56407	-2.58524	0.00122423	0.000394994
SASPARAGUSV1_01_15665545	ASPARAGUSV1_01	0.129808	0	-7.33998	8.01023	4.49634	-1.63244	0.000537155	0.00041388
SASPARAGUSV1_01_15369591	ASPARAGUSV1_01	0.283654	0	-9.94706	14.078	7.90233	-1.25875	0.000402432	0.000420488
SASPARAGUSV1_01_6648743	ASPARAGUSV1_01	0.466346	0	-10.3197	15.5242	8.7141	-1.18425	0.000472507	0.000448154
SASPARAGUSV1_01_3045515	ASPARAGUSV1_01	0.399038	0	11.021	17.7342	9.95461	1.10713	0.00047748	0.000455706
SASPARAGUSV1_01_17823082	ASPARAGUSV1_01	0.346154	0	-9.87729	14.2485	7.99804	-1.23496	0.000478384	0.000460966
SASPARAGUSV1_01_17813666	ASPARAGUSV1_01	0.427885	0	-10.1996	15.3851	8.63604	-1.18105	0.000518987	0.000498923
SASPARAGUSV1_01_63793544	ASPARAGUSV1_01	0.0961538	0	-5.76677	5.48486	3.07878	-1.87307	0.00101416	0.000512296
SASPARAGUSV1_09_26382829	ASPARAGUSV1_09	0.451923	0	-9.55105	13.6166	7.61402	-1.2544	0.000537496	0.000526758
SASPARAGUSV1_01_17303484	ASPARAGUSV1_01	0.432692	0	10.6486	17.0636	9.57818	1.11176	0.000580136	0.000557751
SASPARAGUSV1_01_17303496	ASPARAGUSV1_01	0.432692	0	10.6486	17.0636	9.57818	1.11176	0.000580136	0.000557751
SASPARAGUSV1_06_1642949	ASPARAGUSV1_06	0.173077	0	7.11803	7.61581	4.27855	1.66365	0.000579118	0.00056116
SASPARAGUSV1_07_149240833	ASPARAGUSV1_07	0.432692	0	10.307	16.1388	8.97161	1.14885	0.000579365	0.000570152
SASPARAGUSV1_01_8983987	ASPARAGUSV1_01	0.322115	0	9.88316	14.8683	8.34595	1.18419	0.000623822	0.000585394
SASPARAGUSV1_01_8983992	ASPARAGUSV1_01	0.322115	0	9.88316	14.8683	8.34595	1.18419	0.000623822	0.000585394
SASPARAGUSV1_01_16322215	ASPARAGUSV1_01	0.0913462	0	5.14383	4.00896	2.25032	2.28582	0.000605867	0.000591925
SASPARAGUSV1_01_100737000	ASPARAGUSV1_01	0.0865385	0	-6.05285	6.33563	3.55634	-1.70199	0.00132894	0.000594507
SASPARAGUSV1_01_5690059	ASPARAGUSV1_01	0.355769	0	10.4804	16.7929	9.42624	1.11183	0.000641197	0.000614427
SASPARAGUSV1_05_82932060	ASPARAGUSV1_05	0.235577	0	-8.41926	10.9789	6.18306	-1.36166	0.000709495	0.000614907
SASPARAGUSV1_01_5499705	ASPARAGUSV1_01	0.394231	0	-10.2503	16.079	9.02553	-1.13571	0.000645012	0.000627982
SASPARAGUSV1_01_15986278	ASPARAGUSV1_01	0.0625	0	-4.5113	3.57622	2.00742	-2.24731	0.00145219	0.000631643
SASPARAGUSV1_07_51794246	ASPARAGUSV1_07	0.475962	0	10.7891	18.0501	10.0341	1.07524	0.000659226	0.000639844
SASPARAGUSV1_01_19701385	ASPARAGUSV1_01	0.336538	0	-9.44913	14.0389	7.88035	-1.19908	0.000762561	0.000736751
SASPARAGUSV1_08_33458655	ASPARAGUSV1_08	0.355769	0	-8.82967	12.301	6.94993	-1.27047	0.000810155	0.000756522
SASPARAGUSV1_07_5758705	ASPARAGUSV1_07	0.177885	0	6.50486	6.70431	3.72694	1.74536	0.000753123	0.000762646
SASPARAGUSV1_07_5758711	ASPARAGUSV1_07	0.177885	0	6.50486	6.70431	3.72694	1.74536	0.000753123	0.000762646
SASPARAGUSV1_10_66586448	ASPARAGUSV1_10	0.0913462	0	-5.20507	4.90605	2.62856	-1.9802	0.00132523	0.000778272
SASPARAGUSV1_01_3225398	ASPARAGUSV1_01	0.293269	0	9.66768	14.872	8.34798	1.15809	0.000819736	0.000783699
SASPARAGUSV1_01_4714030	ASPARAGUSV1_01	0.125	0	-7.25591	8.75423	4.91396	-1.47659	0.00106328	0.000797673
SASPARAGUSV1_01_85232809	ASPARAGUSV1_01	0.0625	0	4.09368	2.64119	1.48256	2.76122	0.000773598	0.000816088
SASPARAGUSV1_01_10852313	ASPARAGUSV1_01	0.153846	0	-7.54012	9.38932	5.27045	-1.43064	0.00102205	0.0008305
SASPARAGUSV1_06_1642659	ASPARAGUSV1_06	0.158654	0	6.41319	6.63479	3.72742	1.72055	0.000894463	0.000836354
SASPARAGUSV1_08_22351751	ASPARAGUSV1_08	0.427885	0	-10.1001	16.2286	9.16902	-1.10155	0.000851386	0.000837159
SASPARAGUSV1_01_17772120	ASPARAGUSV1_01	0.355769	0	-9.51133	14.5691	8.17796	-1.16304	0.000881101	0.000848161
SASPARAGUSV1_07_149234205	ASPARAGUSV1_07	0.413462	0	-9.69463	15.339	8.527	-1.13693	0.0009003	0.000866948
SASPARAGUSV1_01_8717420	ASPARAGUSV1_01	0.302885	0	-9.41847	14.3921	8.07865	-1.16585	0.000920752	0.000880672
SASPARAGUSV1_05_1474343	ASPARAGUSV1_05	0.216346	0	-8.29312	10.8498	6.11034	-1.35723	0.000793804	0.000891355
SASPARAGUSV1_01_123640894	ASPARAGUSV1_01	0.139423	0	7.04557	8.02042	4.50206	1.56497	0.000898385	0.000921145
SASPARAGUSV1_01_19701381	ASPARAGUSV1_01	0.302885	0	-9.07143	13.4655	7.55851	-1.20016	0.000968316	0.000947251
SASPARAGUSV1_03_42680020	ASPARAGUSV1_03	0.4375	0	9.75566	15.2436	8.75398	1.11442	0.000976318	0.000955435
SASPARAGUSV1_01_50133035	ASPARAGUSV1_01	0.149038	0	-5.15097	4.3762	2.45647	-2.09691	0.0010144	0.000959627
SASPARAGUSV1_01_5971379	ASPARAGUSV1_01	0.365385	0	-9.45998	14.7474	8.27806	-1.14278	0.00100918	0.000970141
SASPARAGUSV1_01_15551495	ASPARAGUSV1_01	0.317308	0	-9.00498	13.3333	7.4843	-1.20318	0.000996187	0.000970989
SASPARAGUSV1_07_149240642	ASPARAGUSV1_07	0.4375	0	9.78353	15.9756	8.88086	1.10164	0.00102716	0.00101349
SASPARAGUSV1_01_8718352	ASPARAGUSV1_01	0.298077	0	-8.85102	13.0359	7.31737	-1.20959	0.00106782	0.00104168
SASPARAGUSV1_08_79003842	ASPARAGUSV1_08	0.447115	0	8.23837	11.2464	6.35412	1.29654	0.00108219	0.001059
SASPARAGUSV1_01_8717404	ASPARAGUSV1_01	0.278846	0	-9.01417	13.6119	7.64071	-1.17976	0.00110996	0.00106906
SASPARAGUSV1_07_121787509	ASPARAGUSV1_07	0.221154	0	-5.98878	6.146	3.41657	-1.75286	0.00119536	0.00107394
SASPARAGUSV1_08_60803141	ASPARAGUSV1_08	0.264423	0	-6.53412	7.12007	4.02277	-1.62428	0.00112279	0.0010986
SASPARAGUSV1_01_69064979	ASPARAGUSV1_01	0.0721154	0	-5.43946	5.80687	3.25953	-1.66879	0.00258803	0.00109948
SASPARAGUSV1_01_8817363	ASPARAGUSV1_01	0.302885	0	-8.01513	10.6945	6.00311	-1.33516	0.00107049	0.00110343
SASPARAGUSV1_05_82951094	ASPARAGUSV1_05	0.216346	0	-7.81839	10.4582	5.8898	-1.32745	0.00127492	0.00112297
SASPARAGUSV1_06_5054061	ASPARAGUSV1_06	0.182692	0	7.26524	8.92744	5.01543	1.44858	0.00117816	0.00113653
SASPARAGUSV1_07_5758758	ASPARAGUSV1_07	0.173077	0	6.24745	6.6405	3.69147	1.6924	0.0011474	0.00114841
SASPARAGUSV1_01_8718503	ASPARAGUSV1_01	0.298077	0	-8.91754	13.5007	7.57828	-1.17672	0.00119797	0.00115846
SASPARAGUSV1_01_8068402	ASPARAGUSV1_01	0.293269	0	-8.78055	13.0786	7.34135	-1.19604	0.00119252	0.00115852
SASPARAGUSV1_01_53108409	ASPARAGUSV1_01	0.149038	0	-7.29962	9.52704	5.34775	-1.36499	0.0015964	0.00116199
SASPARAGUSV1_01_14980592	ASPARAGUSV1_01	0.100962	0	-6.02334	6.34536	3.5618	-1.69109	0.00141508	0.00117235
SASPARAGUSV1_01_19688136	ASPARAGUSV1_01	0.206731	0	-8.41247	11.9153	6.68834	-1.25778	0.00114252	0.00117957
SASPARAGUSV1_08_22351673	ASPARAGUSV1_08	0.432692	0	-9.75536	16.0749	9.08216	-1.07412	0.00120774	0.00118717
SASPARAGUSV1_01_6279531	ASPARAGUSV1_01	0.471154	0	-9.40304	15.0793	8.46437	-1.1109	0.00122929	0.00120265
SASPARAGUSV1_01_2131599	ASPARAGUSV1_01	0.254808	0	8.37916	12.1108	6.79807	1.23258	0.00131029	0.00124688
SASPARAGUSV1_01_17302411	ASPARAGUSV1_01	0.394231	0	9.75988	16.3838	9.19662	1.06125	0.0012894	0.0012473
SASPARAGUSV1_08_121315633	ASPARAGUSV1_08	0.139423	0	6.1947	6.59054	3.72359	1.66364	0.00132618	0.00131355
SASPARAGUSV1_01_5877706	ASPARAGUSV1_01	0.211538	0	8.24859	11.8793	6.66814	1.23701	0.00140165	0.00131579
SASPARAGUSV1_01_7336330	ASPARAGUSV1_01	0.326923	0	9.53695	15.8605	8.90285	1.07122	0.00139212	0.00131912
SASPARAGUSV1_01_7979530	ASPARAGUSV1_01	0.192308	0	8.03112	11.3147	6.35121	1.2645	0.00143881	0.00133156
SASPARAGUSV1_01_2893207	ASPARAGUSV1_01	0.221154	0	8.14558	11.628	6.5271	1.24796	0.00143102	0.00134299
SASPARAGUSV1_01_6681095	ASPARAGUSV1_01	0.153846	0	-7.19851	9.31003	5.22594	-1.37746	0.00163881	0.00137102
SASPARAGUSV1_02_77356635	ASPARAGUSV1_02	0.355769	0	8.63488	12.8881	7.31281	1.18079	0.00140748	0.00137653
SASPARAGUSV1_08_65449242	ASPARAGUSV1_08	0.379808	0	-10.2482	18.2932	10.3355	-0.991556	0.00143392	0.00138667
SASPARAGUSV1_01_123640755	ASPARAGUSV1_01	0.134615	0	6.73275	7.91493	4.44284	1.51541	0.0014022	0.00140538
SASPARAGUSV1_01_123640766	ASPARAGUSV1_01	0.134615	0	6.73275	7.91493	4.44284	1.51541	0.0014022	0.00140538
SASPARAGUSV1_07_149234208	ASPARAGUSV1_07	0.197115	0	7.78304	10.6916	5.94349	1.30951	0.00141055	0.00140869
SASPARAGUSV1_01_50340576	ASPARAGUSV1_01	0.158654	0	-7.02486	9.02248	5.06453	-1.38707	0.00179913	0.00141858
SASPARAGUSV1_01_6812953	ASPARAGUSV1_01	0.0961538	0	-5.09872	4.88063	2.73961	-1.86111	0.00206678	0.00147801
SASPARAGUSV1_07_149772363	ASPARAGUSV1_07	0.336538	0	-9.90016	17.6061	9.78727	-1.01153	0.00155326	0.00148637
SASPARAGUSV1_01_9339699	ASPARAGUSV1_01	0.163462	0	-7.54378	9.78786	5.49416	-1.37305	0.00128913	0.00150777
SASPARAGUSV1_01_5837122	ASPARAGUSV1_01	0.182692	0	-7.48454	9.64979	5.41666	-1.38176	0.00130047	0.00152245
SASPARAGUSV1_05_82951580	ASPARAGUSV1_05	0.240385	0	-7.81074	11.0007	6.19537	-1.26074	0.00170081	0.00153186
SASPARAGUSV1_01_7189167	ASPARAGUSV1_01	0.322115	0	-9.10489	14.8017	8.30852	-1.09585	0.00158458	0.00153452
SASPARAGUSV1_01_15771099	ASPARAGUSV1_01	0.264423	0	-8.83444	13.913	7.80971	-1.13121	0.00157082	0.0015852
SASPARAGUSV1_01_6648586	ASPARAGUSV1_01	0.350962	0	-8.50388	13.0561	7.3287	-1.16035	0.00168223	0.00158804
SASPARAGUSV1_01_7524062	ASPARAGUSV1_01	0.274038	0	8.7486	13.8229	7.75913	1.12752	0.0016852	0.00160487
SASPARAGUSV1_01_2229445	ASPARAGUSV1_01	0.153846	0	6.73922	8.32233	4.67152	1.44262	0.00182064	0.00165977
SASPARAGUSV1_01_8068422	ASPARAGUSV1_01	0.278846	0	-8.49244	13.0982	7.35233	-1.15507	0.00173628	0.00168149
SASPARAGUSV1_01_4778369	ASPARAGUSV1_01	0.206731	0	-7.96695	11.4271	6.41432	-1.24206	0.00165692	0.00168537
SASPARAGUSV1_01_10852394	ASPARAGUSV1_01	0.125	0	-6.47825	7.87678	4.42142	-1.4652	0.0020638	0.0016925
SASPARAGUSV1_01_23719339	ASPARAGUSV1_01	0.201923	0	7.45722	10.0699	5.6525	1.31928	0.0017093	0.00169468
SASPARAGUSV1_01_4764505	ASPARAGUSV1_01	0.182692	0	-7.55653	10.1286	5.68543	-1.32911	0.00152892	0.00169527
SASPARAGUSV1_04_140466977	ASPARAGUSV1_04	0.173077	0	-7.06574	9.08241	5.23013	-1.35097	0.0020043	0.0017329
SASPARAGUSV1_01_18047118	ASPARAGUSV1_01	0.206731	0	-7.63451	10.4308	5.85504	-1.30392	0.0016043	0.00173459
SASPARAGUSV1_02_4257013	ASPARAGUSV1_02	0.322115	0	-8.45765	12.9943	7.37307	-1.1471	0.00184091	0.00173654
SASPARAGUSV1_06_5054087	ASPARAGUSV1_06	0.177885	0	6.96087	8.86789	4.98197	1.39721	0.00181699	0.00173706
SASPARAGUSV1_01_862246	ASPARAGUSV1_01	0.466346	0	8.95091	14.6222	8.20781	1.09054	0.00178225	0.00175609
SASPARAGUSV1_10_12153110	ASPARAGUSV1_10	0.1875	0	-7.39572	10.7958	5.78418	-1.27861	0.00210432	0.00176193
SASPARAGUSV1_07_9757515	ASPARAGUSV1_07	0.336538	0	-8.91134	14.618	8.12615	-1.09662	0.00177151	0.00177009
SASPARAGUSV1_01_50340335	ASPARAGUSV1_01	0.153846	0	-6.67925	8.50204	4.7724	-1.39956	0.00223228	0.00178324
SASPARAGUSV1_01_50340363	ASPARAGUSV1_01	0.153846	0	-6.67925	8.50204	4.7724	-1.39956	0.00223228	0.00178324
SASPARAGUSV1_01_6883176	ASPARAGUSV1_01	0.389423	0	-9.46683	16.5146	9.27003	-1.02123	0.00187525	0.00180001
SASPARAGUSV1_05_82568958	ASPARAGUSV1_05	0.197115	0	-7.10995	9.42955	5.31051	-1.33884	0.00203342	0.00181455
SASPARAGUSV1_01_24713397	ASPARAGUSV1_01	0.471154	0	9.40788	16.2621	9.1283	1.03063	0.00184667	0.00182027
SASPARAGUSV1_01_21200632	ASPARAGUSV1_01	0.331731	0	-8.80159	14.3877	8.07617	-1.08982	0.00195408	0.00189479
SASPARAGUSV1_01_21200633	ASPARAGUSV1_01	0.331731	0	-8.80159	14.3877	8.07617	-1.08982	0.00195408	0.00189479
SASPARAGUSV1_01_4764689	ASPARAGUSV1_01	0.163462	0	-7.20562	9.28699	5.21301	-1.38224	0.00159988	0.00191037
SASPARAGUSV1_08_89253270	ASPARAGUSV1_08	0.298077	0	-9.4342	16.5004	9.32257	-1.01197	0.00200259	0.00192871
SASPARAGUSV1_02_836178	ASPARAGUSV1_02	0.331731	0	-9.23434	15.7888	8.95868	-1.03077	0.00203412	0.00196105
SASPARAGUSV1_01_2798165	ASPARAGUSV1_01	0.201923	0	7.80309	11.453	6.42886	1.21376	0.00208739	0.00196287
SASPARAGUSV1_07_79924336	ASPARAGUSV1_07	0.4375	0	9.60232	17.3794	9.66125	0.9939	0.00200632	0.00196572
SASPARAGUSV1_01_3045451	ASPARAGUSV1_01	0.384615	0	9.7083	17.6448	9.90444	0.980197	0.00203684	0.00197582
SASPARAGUSV1_01_14982263	ASPARAGUSV1_01	0.134615	0	-6.93217	9.2544	5.19472	-1.33446	0.00235401	0.00198625
SASPARAGUSV1_01_14982335	ASPARAGUSV1_01	0.134615	0	-6.93217	9.2544	5.19472	-1.33446	0.00235401	0.00198626
SASPARAGUSV1_01_5512334	ASPARAGUSV1_01	0.302885	0	-9.02581	15.2528	8.56178	-1.0542	0.002038	0.00199761
SASPARAGUSV1_02_27976734	ASPARAGUSV1_02	0.259615	0	-5.3351	5.27194	2.99134	-1.78351	0.00203774	0.00200924
SASPARAGUSV1_01_90083966	ASPARAGUSV1_01	0.0721154	0	-5.18817	5.67322	3.18451	-1.62919	0.00364545	0.0020173
SASPARAGUSV1_01_90083994	ASPARAGUSV1_01	0.0721154	0	-5.18817	5.67322	3.18451	-1.62919	0.00364545	0.0020173
SASPARAGUSV1_01_17486331	ASPARAGUSV1_01	0.269231	0	-8.00466	12.0318	6.75376	-1.18521	0.00206906	0.00206404
SASPARAGUSV1_01_2075112	ASPARAGUSV1_01	0.254808	0	8.13727	12.5358	7.03663	1.15642	0.00215799	0.00207032
SASPARAGUSV1_09_1939594	ASPARAGUSV1_09	0.0528846	0	-3.5965	2.76991	1.54885	-2.32204	0.00385434	0.00207792
SASPARAGUSV1_04_12579326	ASPARAGUSV1_04	0.240385	0	-5.65213	5.85072	3.36915	-1.67761	0.00207487	0.00208158
SASPARAGUSV1_04_12579332	ASPARAGUSV1_04	0.240385	0	-5.65213	5.85072	3.36915	-1.67761	0.00207487	0.00208158
SASPARAGUSV1_08_122100476	ASPARAGUSV1_08	0.307692	0	8.14466	12.4505	7.03442	1.15783	0.00213448	0.00208715
SASPARAGUSV1_01_17486478	ASPARAGUSV1_01	0.259615	0	-8.01892	12.1713	6.83206	-1.17372	0.00215573	0.00213519
SASPARAGUSV1_01_140043	ASPARAGUSV1_01	0.288462	0	-8.93838	15.1807	8.52131	-1.04894	0.00219862	0.00213663
SASPARAGUSV1_08_28536367	ASPARAGUSV1_08	0.336538	0	-7.70501	11.2659	6.3651	-1.21051	0.00225805	0.00215049
SASPARAGUSV1_01_17303468	ASPARAGUSV1_01	0.485577	0	9.75176	18.0756	10.1462	0.96112	0.00220251	0.00216301
SASPARAGUSV1_01_15748685	ASPARAGUSV1_01	0.302885	0	-8.78101	14.6592	8.22857	-1.06714	0.002205	0.00218141
SASPARAGUSV1_05_122883780	ASPARAGUSV1_05	0.100962	0	-6.23857	7.94217	4.47285	-1.39476	0.00317976	0.00220281
SASPARAGUSV1_08_22182570	ASPARAGUSV1_08	0.173077	0	6.87554	8.88218	5.01834	1.37008	0.00214625	0.00223755
SASPARAGUSV1_07_147165494	ASPARAGUSV1_07	0.480769	0	8.2755	13.2403	7.36033	1.12434	0.00228595	0.00224916
SASPARAGUSV1_01_1232302	ASPARAGUSV1_01	0.307692	0	9.01422	15.5752	8.74274	1.03105	0.00229889	0.00225334
SASPARAGUSV1_01_23719544	ASPARAGUSV1_01	0.475962	0	9.52146	17.4377	9.7882	0.972748	0.0023396	0.00230942
SASPARAGUSV1_08_114293475	ASPARAGUSV1_08	0.0913462	0	4.29249	3.5729	2.01865	2.12642	0.00251778	0.00231636
SASPARAGUSV1_01_6053920	ASPARAGUSV1_01	0.182692	0	7.74633	11.698	6.56639	1.17969	0.00250316	0.00231948
SASPARAGUSV1_01_2075264	ASPARAGUSV1_01	0.403846	0	8.23063	13.0817	7.34305	1.12087	0.00238668	0.0023329
SASPARAGUSV1_01_21200722	ASPARAGUSV1_01	0.394231	0	-8.63371	14.4162	8.09218	-1.06692	0.00240502	0.00234645
SASPARAGUSV1_01_15772742	ASPARAGUSV1_01	0.298077	0	-9.12172	16.1065	9.04099	-1.00893	0.00241595	0.00235825
SASPARAGUSV1_01_2075154	ASPARAGUSV1_01	0.264423	0	8.03076	12.534	7.03563	1.14144	0.00246466	0.00237517
SASPARAGUSV1_01_17649219	ASPARAGUSV1_01	0.274038	0	-7.91282	12.1321	6.81006	-1.16193	0.0024279	0.00239304
SASPARAGUSV1_01_20759538	ASPARAGUSV1_01	0.3125	0	-8.55394	14.231	7.98821	-1.07082	0.00247396	0.00239972
SASPARAGUSV1_07_147200407	ASPARAGUSV1_07	0.384615	0	-8.93549	15.6812	8.71719	-1.02504	0.00247462	0.00240505
SASPARAGUSV1_01_8983978	ASPARAGUSV1_01	0.442308	0	8.50263	14.0693	7.89743	1.07663	0.00248146	0.00241959
SASPARAGUSV1_05_7263109	ASPARAGUSV1_05	0.269231	0	6.1309	7.33069	4.12848	1.48503	0.00254974	0.00242188
SASPARAGUSV1_10_19742342	ASPARAGUSV1_10	0.0817308	0	-4.12416	3.66759	1.96501	-2.09879	0.00326033	0.00245617
SASPARAGUSV1_01_862502	ASPARAGUSV1_01	0.461538	0	8.71281	14.784	8.29859	1.04991	0.00249029	0.0024578
SASPARAGUSV1_03_74722648	ASPARAGUSV1_03	0.389423	0	-9.55692	17.432	10.0107	-0.95467	0.00252319	0.00246553
SASPARAGUSV1_08_60262879	ASPARAGUSV1_08	0.447115	0	9.76363	18.4701	10.4354	0.935624	0.00250753	0.00247125
SASPARAGUSV1_01_123640820	ASPARAGUSV1_01	0.125	0	6.09613	7.22596	4.05611	1.50295	0.00247066	0.0024759
SASPARAGUSV1_01_123640836	ASPARAGUSV1_01	0.125	0	6.09613	7.22596	4.05611	1.50295	0.00247066	0.0024759
SASPARAGUSV1_07_149240023	ASPARAGUSV1_07	0.1875	0	7.30599	10.5839	5.88361	1.24175	0.00259522	0.00254204
SASPARAGUSV1_01_9494852	ASPARAGUSV1_01	0.403846	0	-8.52532	14.2884	8.02041	-1.06295	0.00260972	0.00254935
SASPARAGUSV1_01_92114370	ASPARAGUSV1_01	0.206731	0	-7.32532	10.5652	5.93048	-1.2352	0.0026295	0.00256544
SASPARAGUSV1_01_1232425	ASPARAGUSV1_01	0.302885	0	8.76753	15.1963	8.53007	1.02784	0.00268271	0.00263177
SASPARAGUSV1_01_8688622	ASPARAGUSV1_01	0.25	0	-7.95161	12.5343	7.03582	-1.13016	0.00271967	0.00266033
SASPARAGUSV1_01_18048161	ASPARAGUSV1_01	0.211538	0	-7.31078	10.4846	5.88528	-1.24221	0.002582	0.00266533
SASPARAGUSV1_01_8817698	ASPARAGUSV1_01	0.149038	0	-6.83311	8.95636	5.02742	-1.35917	0.0023074	0.00269842
SASPARAGUSV1_01_6273463	ASPARAGUSV1_01	0.0769231	0	4.74035	4.64973	2.61	1.81622	0.0033441	0.00270256
SASPARAGUSV1_01_140076	ASPARAGUSV1_01	0.432692	0	-8.58706	14.7361	8.27173	-1.03812	0.00282929	0.00277581
SASPARAGUSV1_01_12914812	ASPARAGUSV1_01	0.221154	0	8.07324	13.0965	7.35136	1.0982	0.00290531	0.00278464
SASPARAGUSV1_04_9277180	ASPARAGUSV1_04	0.427885	0	-8.91574	15.532	8.94413	-0.996826	0.00287139	0.002812
SASPARAGUSV1_03_18461547	ASPARAGUSV1_03	0.298077	0	-7.8987	12.2719	7.04739	-1.1208	0.00292633	0.00282386
SASPARAGUSV1_03_42415459	ASPARAGUSV1_03	0.456731	0	9.22436	16.7181	9.60072	0.960798	0.0029105	0.00286702
SASPARAGUSV1_01_17486351	ASPARAGUSV1_01	0.274038	0	-7.72948	12.0245	6.74965	-1.14517	0.0029284	0.00290148
SASPARAGUSV1_01_17486300	ASPARAGUSV1_01	0.274038	0	-7.72948	12.0245	6.74965	-1.14517	0.0029284	0.00290148
SASPARAGUSV1_01_17649349	ASPARAGUSV1_01	0.259615	0	-7.65716	11.8298	6.64033	-1.15313	0.00296369	0.00290263
SASPARAGUSV1_01_10024067	ASPARAGUSV1_01	0.245192	0	7.72802	12.0978	6.79077	1.13802	0.00302119	0.0029065
SASPARAGUSV1_01_10024075	ASPARAGUSV1_01	0.245192	0	7.72802	12.0978	6.79077	1.13802	0.00302119	0.0029065
SASPARAGUSV1_01_15809202	ASPARAGUSV1_01	0.293269	0	-8.11908	13.3079	7.47004	-1.08688	0.00297213	0.00291069
SASPARAGUSV1_07_147191686	ASPARAGUSV1_07	0.302885	0	-8.54984	14.9748	8.32449	-1.02707	0.00304337	0.00292496
SASPARAGUSV1_01_6812858	ASPARAGUSV1_01	0.0673077	0	-4.05014	3.55194	1.99379	-2.03138	0.00412635	0.00297286
SASPARAGUSV1_03_42685916	ASPARAGUSV1_03	0.394231	0	8.73842	15.1565	8.70397	1.00396	0.0030572	0.00298319
SASPARAGUSV1_03_42685930	ASPARAGUSV1_03	0.394231	0	8.73842	15.1565	8.70397	1.00396	0.0030572	0.00298319
SASPARAGUSV1_01_17331926	ASPARAGUSV1_01	0.317308	0	8.65165	15.2198	8.54325	1.01269	0.00307669	0.0029855
SASPARAGUSV1_07_65117225	ASPARAGUSV1_07	0.0625	0	-3.95626	3.59157	1.99656	-1.98153	0.00511179	0.00299149
SASPARAGUSV1_01_3046985	ASPARAGUSV1_01	0.206731	0	5.58663	6.39762	3.59114	1.55567	0.00319791	0.00303374
SASPARAGUSV1_05_47032374	ASPARAGUSV1_05	0.144231	0	4.75883	4.60157	2.5915	1.83632	0.0031152	0.00310774
SASPARAGUSV1_05_47032375	ASPARAGUSV1_05	0.144231	0	4.75883	4.60157	2.5915	1.83632	0.0031152	0.00310774
SASPARAGUSV1_03_47582616	ASPARAGUSV1_03	0.375	0	-9.01634	16.2671	9.34178	-0.965163	0.00317818	0.0031154
SASPARAGUSV1_08_114305817	ASPARAGUSV1_08	0.480769	0	-9.52385	18.4417	10.4194	-0.914049	0.00317292	0.00312915
SASPARAGUSV1_07_60862938	ASPARAGUSV1_07	0.177885	0	-7.15492	10.6757	5.93467	-1.20562	0.00331383	0.0031719
SASPARAGUSV1_08_57347654	ASPARAGUSV1_08	0.485577	0	-8.59627	15.0962	8.52921	-1.00786	0.00324582	0.00319666
SASPARAGUSV1_07_149830806	ASPARAGUSV1_07	0.0721154	0	4.41638	3.9411	2.19086	2.01582	0.00284765	0.00320489
SASPARAGUSV1_01_8792646	ASPARAGUSV1_01	0.158654	0	-6.88205	9.62378	5.40206	-1.27397	0.00306645	0.00324764
SASPARAGUSV1_01_65202088	ASPARAGUSV1_01	0.0817308	0	-4.76155	5.11222	2.86961	-1.6593	0.0049412	0.00325459
SASPARAGUSV1_01_8806191	ASPARAGUSV1_01	0.173077	0	-6.9692	9.94148	5.58039	-1.24887	0.00317576	0.00326392
SASPARAGUSV1_04_27096321	ASPARAGUSV1_04	0.278846	0	8.37125	14.1327	8.13836	1.02862	0.00334173	0.00327334
SASPARAGUSV1_01_2960334	ASPARAGUSV1_01	0.206731	0	7.28163	11.0364	6.19502	1.1754	0.00343849	0.00329929
SASPARAGUSV1_01_47370771	ASPARAGUSV1_01	0.274038	0	-7.99754	13.2695	7.44847	-1.07372	0.00338555	0.00332509
SASPARAGUSV1_07_51794778	ASPARAGUSV1_07	0.485577	0	9.03422	17.0908	9.5008	0.950891	0.0033791	0.00332709
SASPARAGUSV1_07_51794785	ASPARAGUSV1_07	0.485577	0	9.03422	17.0908	9.5008	0.950891	0.0033791	0.00332709
SASPARAGUSV1_07_51794795	ASPARAGUSV1_07	0.485577	0	9.03422	17.0908	9.5008	0.950891	0.0033791	0.00332709
SASPARAGUSV1_01_21200667	ASPARAGUSV1_01	0.192308	0	-7.32483	11.1078	6.23507	-1.17478	0.00335229	0.00332774
SASPARAGUSV1_01_8688653	ASPARAGUSV1_01	0.206731	0	-7.24857	10.8856	6.11034	-1.18628	0.0033638	0.00333879
SASPARAGUSV1_01_8688655	ASPARAGUSV1_01	0.206731	0	-7.24857	10.8856	6.11034	-1.18628	0.0033638	0.00333879
SASPARAGUSV1_01_8688661	ASPARAGUSV1_01	0.206731	0	-7.24857	10.8856	6.11034	-1.18628	0.0033638	0.00333879
SASPARAGUSV1_01_8688667	ASPARAGUSV1_01	0.206731	0	-7.24857	10.8856	6.11034	-1.18628	0.0033638	0.00333879
SASPARAGUSV1_09_2471572	ASPARAGUSV1_09	0.125	0	-5.51458	6.64569	3.71609	-1.48397	0.00422732	0.00335377
SASPARAGUSV1_01_10054502	ASPARAGUSV1_01	0.230769	0	-7.03936	10.4276	5.85329	-1.20263	0.00361894	0.00335411
SASPARAGUSV1_01_3382202	ASPARAGUSV1_01	0.206731	0	-7.32326	11.4115	6.40553	-1.14327	0.00380946	0.00338049
SASPARAGUSV1_01_10023977	ASPARAGUSV1_01	0.245192	0	7.74016	12.5242	7.03012	1.101	0.00350894	0.00338224
SASPARAGUSV1_01_21200471	ASPARAGUSV1_01	0.346154	0	-8.48296	15.0785	8.46394	-1.00225	0.0035475	0.00345453
SASPARAGUSV1_01_9146569	ASPARAGUSV1_01	0.245192	0	-7.14826	10.6388	5.97179	-1.197	0.00344292	0.00347567
SASPARAGUSV1_05_1476809	ASPARAGUSV1_05	0.221154	0	-7.08129	10.3946	5.85403	-1.20964	0.00342527	0.00347821
SASPARAGUSV1_05_1476821	ASPARAGUSV1_05	0.221154	0	-7.08129	10.3946	5.85403	-1.20964	0.00342527	0.00347821
SASPARAGUSV1_02_831561	ASPARAGUSV1_02	0.331731	0	-8.83595	16.2334	9.21095	-0.959287	0.0035982	0.00349076
SASPARAGUSV1_01_1215861	ASPARAGUSV1_01	0.302885	0	8.4908	15.0972	8.47439	1.00194	0.00353736	0.00349241
SASPARAGUSV1_01_1215881	ASPARAGUSV1_01	0.302885	0	8.4908	15.0972	8.47439	1.00194	0.00353736	0.00349241
SASPARAGUSV1_08_79259737	ASPARAGUSV1_08	0.490385	0	9.41553	18.4607	10.4301	0.902724	0.00355219	0.00350822
SASPARAGUSV1_08_79259741	ASPARAGUSV1_08	0.490385	0	9.41553	18.4607	10.4301	0.902724	0.00355219	0.00350822
SASPARAGUSV1_08_99765277	ASPARAGUSV1_08	0.120192	0	4.26695	3.81938	2.15791	1.97735	0.00367608	0.00351245
SASPARAGUSV1_01_132284185	ASPARAGUSV1_01	0.216346	0	-7.05765	10.5828	5.94038	-1.18808	0.00378319	0.00351899
SASPARAGUSV1_01_8358070	ASPARAGUSV1_01	0.163462	0	7.0625	10.5832	5.94063	1.18885	0.00375999	0.00353372
SASPARAGUSV1_01_17823028	ASPARAGUSV1_01	0.259615	0	-7.59435	12.174	6.83355	-1.11133	0.00367087	0.00358843
SASPARAGUSV1_01_862505	ASPARAGUSV1_01	0.355769	0	-8.51956	15.3312	8.60575	-0.989984	0.00368225	0.00360035
SASPARAGUSV1_01_6362269	ASPARAGUSV1_01	0.173077	0	7.36757	11.5803	6.50027	1.13343	0.00385561	0.00361416
SASPARAGUSV1_07_148624304	ASPARAGUSV1_07	0.403846	0	-9.27585	18.3856	10.2206	-0.907566	0.00371433	0.00364409
SASPARAGUSV1_07_9757299	ASPARAGUSV1_07	0.331731	0	-8.31849	14.7751	8.21348	-1.01278	0.0037013	0.00364509
SASPARAGUSV1_01_19669249	ASPARAGUSV1_01	0.201923	0	-7.31358	11.3483	6.3701	-1.14811	0.00375883	0.00367696
SASPARAGUSV1_02_35908503	ASPARAGUSV1_02	0.0721154	0	4.90081	5.17043	2.93374	1.6705	0.00421962	0.00372614
SASPARAGUSV1_06_4701711	ASPARAGUSV1_06	0.144231	0	5.75803	7.14483	4.01396	1.4345	0.00405301	0.00381577
SASPARAGUSV1_06_4701753	ASPARAGUSV1_06	0.144231	0	5.75803	7.14483	4.01396	1.4345	0.00405301	0.00381577
SASPARAGUSV1_05_93043157	ASPARAGUSV1_05	0.168269	0	-6.45824	9.10388	5.1271	-1.25963	0.00434189	0.00382552
SASPARAGUSV1_07_147110842	ASPARAGUSV1_07	0.283654	0	7.47774	12.0746	6.71229	1.11404	0.00389855	0.0038264
SASPARAGUSV1_07_147110870	ASPARAGUSV1_07	0.283654	0	7.47774	12.0746	6.71229	1.11404	0.00389855	0.0038264
SASPARAGUSV1_08_118239659	ASPARAGUSV1_08	0.365385	0	-8.82962	16.6043	9.38126	-0.941198	0.00394183	0.00382964
SASPARAGUSV1_01_14980482	ASPARAGUSV1_01	0.100962	0	-5.34979	6.32778	3.55193	-1.50616	0.00453121	0.00385017
SASPARAGUSV1_07_75445549	ASPARAGUSV1_07	0.317308	0	-7.94108	13.6949	7.613	-1.04309	0.00400113	0.00389563
SASPARAGUSV1_04_27099903	ASPARAGUSV1_04	0.293269	0	8.41628	14.8449	8.54849	0.984534	0.00399494	0.00391521
SASPARAGUSV1_01_9154376	ASPARAGUSV1_01	0.153846	0	-6.54615	9.05025	5.08012	-1.28858	0.00368019	0.00391816
SASPARAGUSV1_01_9780908	ASPARAGUSV1_01	0.293269	0	7.9588	13.6814	7.67967	1.03635	0.00407951	0.00396745
SASPARAGUSV1_01_9675986	ASPARAGUSV1_01	0.206731	0	7.66605	12.7574	7.16101	1.07053	0.00417356	0.00397954
SASPARAGUSV1_01_19692018	ASPARAGUSV1_01	0.211538	0	-7.40908	11.864	6.65957	-1.11255	0.00409105	0.00398256
SASPARAGUSV1_07_148925037	ASPARAGUSV1_07	0.288462	0	-8.1492	14.5219	8.07277	-1.00947	0.00412862	0.00398434
SASPARAGUSV1_07_148925038	ASPARAGUSV1_07	0.288462	0	-8.1492	14.5219	8.07277	-1.00947	0.00412862	0.00398434
SASPARAGUSV1_07_149728823	ASPARAGUSV1_07	0.283654	0	7.44157	12.1387	6.74794	1.10279	0.00417405	0.0040278
SASPARAGUSV1_02_61557862	ASPARAGUSV1_02	0.149038	0	6.46047	8.93485	5.0697	1.27433	0.00411411	0.00403116
SASPARAGUSV1_02_61558047	ASPARAGUSV1_02	0.149038	0	6.46047	8.93485	5.0697	1.27433	0.00411411	0.00403116
SASPARAGUSV1_01_68744996	ASPARAGUSV1_01	0.110577	0	-5.62022	7.18756	4.03455	-1.39302	0.00514123	0.00405677
SASPARAGUSV1_01_68744997	ASPARAGUSV1_01	0.110577	0	-5.62022	7.18756	4.03455	-1.39302	0.00514123	0.00405677
SASPARAGUSV1_08_60803072	ASPARAGUSV1_08	0.235577	0	-5.54627	6.61708	3.73859	-1.48352	0.0041249	0.00408377
SASPARAGUSV1_02_3767730	ASPARAGUSV1_02	0.149038	0	-6.81461	10.2267	5.80271	-1.17438	0.00467009	0.00409266
SASPARAGUSV1_01_92805505	ASPARAGUSV1_01	0.158654	0	-5.22363	6.10771	3.42841	-1.52363	0.00478514	0.00410544
SASPARAGUSV1_01_13712746	ASPARAGUSV1_01	0.389423	0	7.76205	13.0955	7.3508	1.05595	0.00419757	0.00410953
SASPARAGUSV1_10_60655266	ASPARAGUSV1_10	0.211538	0	6.24979	8.90641	4.77187	1.30972	0.00422275	0.00413599
SASPARAGUSV1_01_27566158	ASPARAGUSV1_01	0.134615	0	-6.06995	8.3441	4.68374	-1.29596	0.00503614	0.00414143
SASPARAGUSV1_10_4042439	ASPARAGUSV1_10	0.0913462	0	4.57244	4.96951	2.66256	1.71731	0.00507564	0.00414858
SASPARAGUSV1_01_9780739	ASPARAGUSV1_01	0.456731	0	7.82604	13.3303	7.48259	1.0459	0.00422322	0.00415312
SASPARAGUSV1_02_82848053	ASPARAGUSV1_02	0.0769231	0	-4.17837	4.04247	2.29373	-1.82165	0.00579971	0.00419026
SASPARAGUSV1_01_22709389	ASPARAGUSV1_01	0.0673077	0	4.25845	3.90446	2.19167	1.94302	0.00402114	0.00421117
SASPARAGUSV1_07_73107164	ASPARAGUSV1_07	0.216346	0	-7.33787	11.9334	6.63382	-1.10613	0.00438607	0.00426274
SASPARAGUSV1_01_12962978	ASPARAGUSV1_01	0.293269	0	-7.76808	13.3168	7.47501	-1.03921	0.00449389	0.00426892
SASPARAGUSV1_03_83229181	ASPARAGUSV1_03	0.1875	0	-4.79342	4.92594	2.82883	-1.69449	0.00437215	0.00427501
SASPARAGUSV1_01_13039620	ASPARAGUSV1_01	0.221154	0	7.49188	12.3646	6.94053	1.07944	0.00445831	0.00430046
SASPARAGUSV1_02_64243333	ASPARAGUSV1_02	0.168269	0	-4.70959	4.82954	2.74032	-1.71863	0.00444115	0.00430555
SASPARAGUSV1_08_119530890	ASPARAGUSV1_08	0.269231	0	6.75851	9.99032	5.64443	1.19738	0.00444496	0.00431857
SASPARAGUSV1_01_17473149	ASPARAGUSV1_01	0.375	0	-8.04488	14.2373	7.99172	-1.00665	0.00443043	0.00432639
SASPARAGUSV1_01_17473157	ASPARAGUSV1_01	0.375	0	-8.04488	14.2373	7.99172	-1.00665	0.00443043	0.00432639
SASPARAGUSV1_07_35309790	ASPARAGUSV1_07	0.25	0	-5.78156	7.50106	4.16985	-1.38652	0.00463601	0.00434024
SASPARAGUSV1_01_88811128	ASPARAGUSV1_01	0.177885	0	6.44337	9.28454	5.21163	1.23634	0.00476581	0.00435552
SASPARAGUSV1_01_9681092	ASPARAGUSV1_01	0.1875	0	7.16696	11.398	6.39797	1.12019	0.00460503	0.00437345
SASPARAGUSV1_05_18661389	ASPARAGUSV1_05	0.0576923	0	3.11368	2.18674	1.23153	2.52831	0.0050197	0.00438544
SASPARAGUSV1_01_9146537	ASPARAGUSV1_01	0.144231	0	-6.38456	8.82741	4.95504	-1.2885	0.0041283	0.00439282
SASPARAGUSV1_01_4668629	ASPARAGUSV1_01	0.144231	0	-6.38456	8.82741	4.95504	-1.2885	0.0041283	0.00439282
SASPARAGUSV1_01_18066396	ASPARAGUSV1_01	0.346154	0	-8.40556	15.6263	8.7714	-0.958292	0.00453786	0.00441918
SASPARAGUSV1_08_30980840	ASPARAGUSV1_08	0.341346	0	8.16876	14.6183	8.25921	0.989048	0.00447739	0.00442025
SASPARAGUSV1_09_2884309	ASPARAGUSV1_09	0.5	0	8.78069	17.0812	9.55133	0.919316	0.00449489	0.00444923
SASPARAGUSV1_01_2230580	ASPARAGUSV1_01	0.0865385	0	4.34652	4.21676	2.36697	1.83632	0.00472548	0.00452574
SASPARAGUSV1_01_15551802	ASPARAGUSV1_01	0.394231	0	8.40363	15.6984	8.81188	0.95367	0.00464098	0.00454324
SASPARAGUSV1_04_133128517	ASPARAGUSV1_04	0.0721154	0	3.90269	3.29028	1.89472	2.05977	0.00457895	0.00455557
SASPARAGUSV1_06_4698705	ASPARAGUSV1_06	0.139423	0	5.62463	7.12538	4.00303	1.40509	0.00493498	0.0045759
SASPARAGUSV1_01_8717689	ASPARAGUSV1_01	0.211538	0	-7.16995	11.4777	6.44273	-1.11288	0.00473162	0.00460113
SASPARAGUSV1_05_1476776	ASPARAGUSV1_05	0.278846	0	-7.45039	12.3288	6.94328	-1.07304	0.00469189	0.00460761
SASPARAGUSV1_09_61059073	ASPARAGUSV1_09	0.221154	0	-7.13598	11.5063	6.43401	-1.1091	0.0049039	0.00463324
SASPARAGUSV1_01_7236328	ASPARAGUSV1_01	0.139423	0	-6.18755	8.42568	4.72953	-1.30828	0.00443867	0.00468433
SASPARAGUSV1_01_14712595	ASPARAGUSV1_01	0.173077	0	-6.90971	10.8695	6.1013	-1.1325	0.00515217	0.00471258
SASPARAGUSV1_01_14712596	ASPARAGUSV1_01	0.173077	0	-6.90971	10.8695	6.1013	-1.1325	0.00515217	0.00471258
SASPARAGUSV1_01_69603405	ASPARAGUSV1_01	0.466346	0	-8.7868	17.2875	9.70389	-0.905493	0.0047918	0.00473202
SASPARAGUSV1_02_14976522	ASPARAGUSV1_02	0.274038	0	7.51753	12.5667	7.13044	1.05429	0.00487393	0.00473831
SASPARAGUSV1_08_22275063	ASPARAGUSV1_08	0.370192	0	-8.65111	16.6887	9.42893	-0.917507	0.0048422	0.00475945
SASPARAGUSV1_07_80525550	ASPARAGUSV1_07	0.413462	0	-8.59652	16.7442	9.3081	-0.923552	0.00483716	0.0047719
SASPARAGUSV1_10_51707665	ASPARAGUSV1_10	0.134615	0	-5.31853	6.928	3.71188	-1.43284	0.00577048	0.00480649
SASPARAGUSV1_07_73111742	ASPARAGUSV1_07	0.235577	0	-7.41162	12.5293	6.96504	-1.06412	0.00497963	0.00482386
SASPARAGUSV1_07_73111743	ASPARAGUSV1_07	0.235577	0	-7.41162	12.5293	6.96504	-1.06412	0.00497963	0.00482386
SASPARAGUSV1_04_121158074	ASPARAGUSV1_04	0.0625	0	-3.62264	3.13939	1.80782	-2.00387	0.00705354	0.00482713
SASPARAGUSV1_04_121158078	ASPARAGUSV1_04	0.0625	0	-3.62264	3.13939	1.80782	-2.00387	0.00705354	0.00482713
SASPARAGUSV1_01_88821332	ASPARAGUSV1_01	0.125	0	5.52757	7.03096	3.94665	1.40057	0.00539579	0.00483617
SASPARAGUSV1_07_148920788	ASPARAGUSV1_07	0.278846	0	-8.08453	14.9445	8.30768	-0.973139	0.00503348	0.00486273
SASPARAGUSV1_09_2891290	ASPARAGUSV1_09	0.307692	0	7.44579	12.5606	7.02355	1.06012	0.00496152	0.00488526
SASPARAGUSV1_07_61008796	ASPARAGUSV1_07	0.163462	0	-6.78877	10.6185	5.90284	-1.15008	0.00520251	0.00490968
SASPARAGUSV1_07_60972616	ASPARAGUSV1_07	0.163462	0	-6.78877	10.6185	5.90284	-1.15008	0.00520251	0.00490968
SASPARAGUSV1_07_147653782	ASPARAGUSV1_07	0.221154	0	-7.5664	13.1827	7.32828	-1.03249	0.00518928	0.00494114
SASPARAGUSV1_01_2957759	ASPARAGUSV1_01	0.192308	0	6.90431	10.8524	6.09169	1.1334	0.00515192	0.00496558
SASPARAGUSV1_03_25591311	ASPARAGUSV1_03	0.461538	0	8.5288	16.109	9.25098	0.921935	0.00504567	0.00497472
SASPARAGUSV1_03_32863187	ASPARAGUSV1_03	0.471154	0	-8.48982	15.9785	9.17599	-0.92522	0.00506817	0.00501692
SASPARAGUSV1_01_9680910	ASPARAGUSV1_01	0.182692	0	7.13581	11.6514	6.54019	1.09107	0.00526624	0.00502552
SASPARAGUSV1_01_9681078	ASPARAGUSV1_01	0.182692	0	7.13581	11.6514	6.54019	1.09107	0.00526624	0.00502552
SASPARAGUSV1_01_17473343	ASPARAGUSV1_01	0.370192	0	-7.66206	13.3624	7.50066	-1.02152	0.00514733	0.00504326
SASPARAGUSV1_01_17473352	ASPARAGUSV1_01	0.370192	0	-7.66206	13.3624	7.50066	-1.02152	0.00514733	0.00504326
SASPARAGUSV1_07_41896805	ASPARAGUSV1_07	0.25	0	-4.80998	5.30563	2.94941	-1.63083	0.00509822	0.00504752
SASPARAGUSV1_01_10852585	ASPARAGUSV1_01	0.144231	0	-5.97464	8.30667	4.66273	-1.28136	0.00565945	0.00505708
SASPARAGUSV1_01_8792330	ASPARAGUSV1_01	0.158654	0	-6.35826	9.14861	5.13533	-1.23814	0.00501947	0.00509141
SASPARAGUSV1_01_8241550	ASPARAGUSV1_01	0.0913462	0	-3.88092	3.49896	1.96405	-1.97598	0.00561893	0.00509385
SASPARAGUSV1_01_8241571	ASPARAGUSV1_01	0.0913462	0	-3.88092	3.49896	1.96405	-1.97598	0.00561893	0.00509385
SASPARAGUSV1_02_836224	ASPARAGUSV1_02	0.350962	0	-8.52157	16.4093	9.31078	-0.915238	0.00522675	0.00510038
SASPARAGUSV1_01_19247364	ASPARAGUSV1_01	0.3125	0	-7.72186	13.6122	7.64084	-1.0106	0.00521384	0.00510809
SASPARAGUSV1_01_10468240	ASPARAGUSV1_01	0.442308	0	-8.27208	15.5984	8.75574	-0.944761	0.00518105	0.00511972
SASPARAGUSV1_01_17823010	ASPARAGUSV1_01	0.264423	0	-7.29191	12.1752	6.83424	-1.06697	0.0052821	0.00515971
SASPARAGUSV1_01_15891393	ASPARAGUSV1_01	0.288462	0	-7.93355	14.4335	8.10185	-0.979227	0.0053158	0.00516247
SASPARAGUSV1_01_5782004	ASPARAGUSV1_01	0.134615	0	-5.91472	8.27261	4.64361	-1.27373	0.00605527	0.0051657
SASPARAGUSV1_07_149381453	ASPARAGUSV1_07	0.0913462	0	4.57909	4.75843	2.64522	1.73108	0.00487082	0.00520774
SASPARAGUSV1_07_147169897	ASPARAGUSV1_07	0.370192	0	-7.99434	14.8206	8.23879	-0.970329	0.00535004	0.00522103
SASPARAGUSV1_01_17772200	ASPARAGUSV1_01	0.302885	0	-7.37295	12.4774	7.00387	-1.0527	0.00533722	0.00522215
SASPARAGUSV1_01_17772128	ASPARAGUSV1_01	0.302885	0	-7.37295	12.4774	7.00387	-1.0527	0.00533722	0.00522216
SASPARAGUSV1_01_17772144	ASPARAGUSV1_01	0.302885	0	-7.37295	12.4774	7.00387	-1.0527	0.00533722	0.00522216
SASPARAGUSV1_01_21200644	ASPARAGUSV1_01	0.1875	0	-6.92649	11.0289	6.1908	-1.11884	0.0053724	0.0052313
SASPARAGUSV1_05_13341356	ASPARAGUSV1_05	0.0769231	0	4.89959	5.55484	3.12836	1.56618	0.0056033	0.00523146
SASPARAGUSV1_04_132084836	ASPARAGUSV1_04	0.240385	0	-4.85742	5.26918	3.03427	-1.60085	0.00529447	0.00523779
SASPARAGUSV1_01_76647298	ASPARAGUSV1_01	0.0769231	0	-4.89685	6.00198	3.36906	-1.45348	0.00763371	0.00527421
SASPARAGUSV1_03_100055153	ASPARAGUSV1_03	0.399038	0	-8.37723	15.795	9.07063	-0.923556	0.00541053	0.00529974
SASPARAGUSV1_04_133128436	ASPARAGUSV1_04	0.0576923	0	3.34161	2.59399	1.49375	2.23705	0.00625496	0.00530043
SASPARAGUSV1_05_13341228	ASPARAGUSV1_05	0.129808	0	6.05112	8.55315	4.81694	1.25622	0.00583196	0.005322
SASPARAGUSV1_03_18442303	ASPARAGUSV1_03	0.211538	0	-7.04603	11.2493	6.46019	-1.09068	0.00556817	0.00534252
SASPARAGUSV1_08_34368241	ASPARAGUSV1_08	0.384615	0	-8.72099	17.4208	9.84258	-0.886047	0.0054395	0.00534268
SASPARAGUSV1_08_41414207	ASPARAGUSV1_08	0.480769	0	-8.41837	16.2114	9.15926	-0.91911	0.00540885	0.00534425
SASPARAGUSV1_07_149234257	ASPARAGUSV1_07	0.206731	0	-7.45079	13.0377	7.2477	-1.02802	0.00564719	0.00535014
SASPARAGUSV1_10_71643710	ASPARAGUSV1_10	0.230769	0	6.06088	8.95358	4.79714	1.26344	0.00565359	0.00540277
SASPARAGUSV1_01_8806199	ASPARAGUSV1_01	0.1875	0	-6.63863	10.196	5.72326	-1.15994	0.00552085	0.00541275
SASPARAGUSV1_08_25664339	ASPARAGUSV1_08	0.139423	0	-5.40244	6.93538	3.91842	-1.37873	0.0063489	0.00549661
SASPARAGUSV1_05_122969734	ASPARAGUSV1_05	0.0721154	0	-4.55916	5.2116	2.93506	-1.55335	0.00778635	0.00549801
SASPARAGUSV1_02_7824865	ASPARAGUSV1_02	0.144231	0	5.72475	7.64344	4.33695	1.32	0.00597892	0.00554643
SASPARAGUSV1_05_119826396	ASPARAGUSV1_05	0.201923	0	-6.02836	8.59362	4.83974	-1.2456	0.00613949	0.0055742
SASPARAGUSV1_01_7736411	ASPARAGUSV1_01	0.168269	0	6.84533	10.9886	6.16818	1.10978	0.0058471	0.00559573
SASPARAGUSV1_01_15476013	ASPARAGUSV1_01	0.278846	0	6.53869	10.003	5.61492	1.16452	0.00579028	0.00562995
SASPARAGUSV1_05_33900920	ASPARAGUSV1_05	0.456731	0	-8.43967	16.5597	9.32606	-0.904955	0.00571665	0.00564549
SASPARAGUSV1_08_89261598	ASPARAGUSV1_08	0.3125	0	-8.36684	16.2878	9.20247	-0.909195	0.0058139	0.00564929
SASPARAGUSV1_05_1554174	ASPARAGUSV1_05	0.418269	0	-7.63381	13.5808	7.64841	-0.998091	0.0057749	0.0056887
SASPARAGUSV1_07_121787428	ASPARAGUSV1_07	0.240385	0	-4.94028	5.8074	3.22835	-1.53028	0.00596773	0.00573162
SASPARAGUSV1_01_14299968	ASPARAGUSV1_01	0.322115	0	-7.50822	13.2332	7.42812	-1.01078	0.00587197	0.00573829
SASPARAGUSV1_10_60734932	ASPARAGUSV1_10	0.100962	0	4.43406	4.93396	2.64351	1.67734	0.00638816	0.00574858
SASPARAGUSV1_10_60734955	ASPARAGUSV1_10	0.100962	0	4.43406	4.93396	2.64351	1.67734	0.00638816	0.00574858
SASPARAGUSV1_01_12962989	ASPARAGUSV1_01	0.158654	0	-5.97726	8.54172	4.79467	-1.24665	0.00633823	0.00577685
SASPARAGUSV1_07_38279870	ASPARAGUSV1_07	0.423077	0	8.77535	18.2449	10.1424	0.865218	0.00586085	0.00578125
SASPARAGUSV1_01_6763967	ASPARAGUSV1_01	0.442308	0	8.17476	15.6772	8.79997	0.928953	0.00585638	0.0057829
SASPARAGUSV1_05_82569013	ASPARAGUSV1_05	0.201923	0	-6.31579	9.44922	5.32159	-1.18682	0.00618457	0.00580143
SASPARAGUSV1_01_14982131	ASPARAGUSV1_01	0.125	0	-5.50271	7.25507	4.07245	-1.3512	0.00639573	0.00580307
SASPARAGUSV1_07_147719348	ASPARAGUSV1_07	0.341346	0	-8.09198	15.5808	8.66138	-0.934259	0.00596779	0.00583936
SASPARAGUSV1_08_123763857	ASPARAGUSV1_08	0.144231	0	4.31373	4.36712	2.46738	1.7483	0.00602871	0.00586127
SASPARAGUSV1_05_85269916	ASPARAGUSV1_05	0.163462	0	-6.60185	10.461	5.89138	-1.12059	0.00652967	0.00586133
SASPARAGUSV1_08_22182514	ASPARAGUSV1_08	0.1875	0	6.37402	9.49977	5.36728	1.18757	0.00593609	0.00587496
SASPARAGUSV1_08_78167891	ASPARAGUSV1_08	0.350962	0	-8.1862	15.7174	8.8802	-0.921849	0.00601288	0.0058828
SASPARAGUSV1_01_19277623	ASPARAGUSV1_01	0.1875	0	-6.70353	10.6542	5.98044	-1.12091	0.00612191	0.00592264
SASPARAGUSV1_08_57350775	ASPARAGUSV1_08	0.461538	0	-8.4002	16.5561	9.35404	-0.898029	0.0060223	0.00594899
SASPARAGUSV1_01_12937378	ASPARAGUSV1_01	0.105769	0	-5.14435	6.44654	3.6186	-1.42164	0.00684419	0.00598904
SASPARAGUSV1_01_12937442	ASPARAGUSV1_01	0.105769	0	-5.14435	6.44654	3.6186	-1.42164	0.00684419	0.00598904
SASPARAGUSV1_01_12937523	ASPARAGUSV1_01	0.105769	0	-5.14435	6.44654	3.6186	-1.42164	0.00684419	0.00598904
SASPARAGUSV1_01_12937540	ASPARAGUSV1_01	0.105769	0	-5.14435	6.44654	3.6186	-1.42164	0.00684419	0.00598904
SASPARAGUSV1_07_9676914	ASPARAGUSV1_07	0.427885	0	7.43281	13.2018	7.33891	1.01279	0.00607507	0.00599253
SASPARAGUSV1_01_127754658	ASPARAGUSV1_01	0.423077	0	-8.60567	17.5311	9.84063	-0.874504	0.00608254	0.0059945
SASPARAGUSV1_08_28536239	ASPARAGUSV1_08	0.307692	0	7.71621	14.0272	7.92524	0.973625	0.00612658	0.00600612
SASPARAGUSV1_01_9443515	ASPARAGUSV1_01	0.149038	0	-6.14781	8.92977	5.0125	-1.2265	0.00603353	0.00601564
SASPARAGUSV1_01_9443553	ASPARAGUSV1_01	0.149038	0	-6.14781	8.92977	5.0125	-1.2265	0.00603353	0.00601564
SASPARAGUSV1_01_9425339	ASPARAGUSV1_01	0.149038	0	-6.14781	8.92977	5.0125	-1.2265	0.00603353	0.00601576
SASPARAGUSV1_01_9311527	ASPARAGUSV1_01	0.149038	0	-6.14781	8.92977	5.0125	-1.2265	0.00603353	0.00601576
SASPARAGUSV1_02_77357323	ASPARAGUSV1_02	0.326923	0	7.83818	14.4464	8.19697	0.956228	0.00618675	0.00604806
SASPARAGUSV1_02_64243369	ASPARAGUSV1_02	0.105769	0	4.00023	3.74354	2.12411	1.88325	0.00605649	0.00607525
SASPARAGUSV1_10_66770102	ASPARAGUSV1_10	0.0625	0	-3.61015	3.5673	1.91128	-1.88886	0.00901898	0.00608275
SASPARAGUSV1_01_15884489	ASPARAGUSV1_01	0.25	0	-7.2919	12.6854	7.12064	-1.02405	0.00628303	0.00608513
SASPARAGUSV1_07_61767168	ASPARAGUSV1_07	0.293269	0	-7.67465	14.1912	7.88889	-0.972843	0.00628672	0.00608681
SASPARAGUSV1_03_36651777	ASPARAGUSV1_03	0.475962	0	8.04709	15.0294	8.631	0.932348	0.00616068	0.00609561
SASPARAGUSV1_01_9311425	ASPARAGUSV1_01	0.365385	0	-7.26421	12.5571	7.04858	-1.03059	0.00621658	0.00611074
SASPARAGUSV1_01_17950711	ASPARAGUSV1_01	0.298077	0	-7.11845	12.0706	6.7755	-1.05062	0.00624312	0.00611544
SASPARAGUSV1_07_9758576	ASPARAGUSV1_07	0.480769	0	-8.7838	18.5315	10.3017	-0.852657	0.00620572	0.00614026
SASPARAGUSV1_01_15464571	ASPARAGUSV1_01	0.384615	0	-7.96529	15.2118	8.53872	-0.932844	0.00641321	0.00629674
SASPARAGUSV1_10_60723988	ASPARAGUSV1_10	0.0913462	0	4.42463	4.92899	2.64085	1.67546	0.00647445	0.0063597
SASPARAGUSV1_01_809552	ASPARAGUSV1_01	0.495192	0	-8.46753	17.2066	9.6585	-0.876693	0.00643802	0.00636857
SASPARAGUSV1_01_27625579	ASPARAGUSV1_01	0.0673077	0	-4.02227	4.24716	2.38403	-1.68717	0.00918617	0.00639788
SASPARAGUSV1_08_104603245	ASPARAGUSV1_08	0.158654	0	5.7062	7.87747	4.4507	1.28209	0.00683478	0.00640414
SASPARAGUSV1_01_17772145	ASPARAGUSV1_01	0.0961538	0	4.69851	5.41143	3.03756	1.5468	0.00702073	0.00641022
SASPARAGUSV1_07_118726803	ASPARAGUSV1_07	0.201923	0	-4.61253	5.17038	2.87422	-1.60479	0.00651462	0.00641085
SASPARAGUSV1_08_28536243	ASPARAGUSV1_08	0.375	0	-8.43084	16.997	9.60317	-0.877922	0.00651652	0.00641789
SASPARAGUSV1_01_7125440	ASPARAGUSV1_01	0.158654	0	-6.17123	9.16743	5.1459	-1.19925	0.00651921	0.00642218
SASPARAGUSV1_08_89247840	ASPARAGUSV1_08	0.302885	0	-8.25743	16.3668	9.24711	-0.892974	0.00661856	0.00642801
SASPARAGUSV1_01_7305611	ASPARAGUSV1_01	0.158654	0	-5.88234	8.47786	4.75883	-1.23609	0.00700727	0.0064376
SASPARAGUSV1_01_6912178	ASPARAGUSV1_01	0.225962	0	-6.93936	11.6495	6.53917	-1.0612	0.00665411	0.0064487
SASPARAGUSV1_01_8717706	ASPARAGUSV1_01	0.206731	0	-6.7214	10.9233	6.13154	-1.0962	0.00663943	0.0064774
SASPARAGUSV1_01_8717347	ASPARAGUSV1_01	0.206731	0	-6.7214	10.9233	6.13154	-1.0962	0.00663943	0.0064775
SASPARAGUSV1_01_7404415	ASPARAGUSV1_01	0.5	0	-7.95072	15.2398	8.55446	-0.929423	0.00656028	0.00651043
SASPARAGUSV1_01_74358290	ASPARAGUSV1_01	0.216346	0	6.5849	10.5586	5.92679	1.11104	0.00683406	0.00654037
SASPARAGUSV1_02_8496699	ASPARAGUSV1_02	0.264423	0	7.99737	15.38	8.72676	0.916419	0.00678528	0.00654057
SASPARAGUSV1_01_7530112	ASPARAGUSV1_01	0.418269	0	7.4262	13.3375	7.48667	0.991923	0.00664606	0.00655483
SASPARAGUSV1_02_14976577	ASPARAGUSV1_02	0.269231	0	7.24183	12.5813	7.13875	1.01444	0.0067197	0.00655969
SASPARAGUSV1_04_27180175	ASPARAGUSV1_04	0.100962	0	-4.72426	5.4688	3.14922	-1.50014	0.00776432	0.00656648
SASPARAGUSV1_07_38279792	ASPARAGUSV1_07	0.389423	0	8.35023	17.0435	9.47453	0.881335	0.00667148	0.00657024
SASPARAGUSV1_01_14980585	ASPARAGUSV1_01	0.221154	0	-6.81152	11.3457	6.36863	-1.06954	0.00695248	0.00657123
SASPARAGUSV1_01_19875262	ASPARAGUSV1_01	0.394231	0	7.86048	14.9706	8.40338	0.935396	0.00669636	0.00661247
SASPARAGUSV1_01_19875227	ASPARAGUSV1_01	0.394231	0	7.86048	14.9706	8.40338	0.935396	0.00669636	0.00661247
SASPARAGUSV1_07_56074920	ASPARAGUSV1_07	0.254808	0	-7.57875	14.1432	7.86222	-0.963945	0.00687441	0.00662636
SASPARAGUSV1_07_56074924	ASPARAGUSV1_07	0.254808	0	-7.57875	14.1432	7.86222	-0.963945	0.00687441	0.00662636
SASPARAGUSV1_07_56074931	ASPARAGUSV1_07	0.254808	0	-7.57875	14.1432	7.86222	-0.963945	0.00687441	0.00662636
SASPARAGUSV1_08_44293768	ASPARAGUSV1_08	0.341346	0	-8.08026	15.7754	8.91293	-0.906578	0.00679875	0.00664904
SASPARAGUSV1_01_8351786	ASPARAGUSV1_01	0.158654	0	6.54026	10.4823	5.88396	1.11154	0.0070125	0.00670329
SASPARAGUSV1_07_149023668	ASPARAGUSV1_07	0.240385	0	-7.54608	14.0848	7.82979	-0.963765	0.00700125	0.0067294
SASPARAGUSV1_02_7034855	ASPARAGUSV1_02	0.403846	0	8.05812	15.6482	8.87892	0.907557	0.00684497	0.00674529
SASPARAGUSV1_04_111165309	ASPARAGUSV1_04	0.274038	0	5.82628	8.10806	4.66904	1.24785	0.00701021	0.0067861
SASPARAGUSV1_01_5545404	ASPARAGUSV1_01	0.442308	0	-8.65281	18.2512	10.2448	-0.844604	0.00686407	0.00678665
SASPARAGUSV1_07_149725886	ASPARAGUSV1_07	0.25	0	-7.32106	13.2983	7.39254	-0.990332	0.00708899	0.00681553
SASPARAGUSV1_01_7126392	ASPARAGUSV1_01	0.149038	0	-6.04679	8.94735	5.02236	-1.20397	0.00697194	0.00682268
SASPARAGUSV1_10_51707570	ASPARAGUSV1_10	0.134615	0	-5.12542	6.95703	3.72743	-1.37506	0.00793652	0.00685212
SASPARAGUSV1_08_123763597	ASPARAGUSV1_08	0.134615	0	4.1468	4.19456	2.36989	1.74979	0.00706633	0.00685914
SASPARAGUSV1_08_123763607	ASPARAGUSV1_08	0.134615	0	4.1468	4.19456	2.36989	1.74979	0.00706633	0.00685914
SASPARAGUSV1_07_148921385	ASPARAGUSV1_07	0.283654	0	-7.52701	14.0487	7.80972	-0.9638	0.00707225	0.00686474
SASPARAGUSV1_10_5914177	ASPARAGUSV1_10	0.153846	0	5.69752	8.47451	4.54046	1.25483	0.00749873	0.00687658
SASPARAGUSV1_01_10286575	ASPARAGUSV1_01	0.293269	0	7.60184	14.1797	7.95943	0.955073	0.00704951	0.00689461
SASPARAGUSV1_10_3851018	ASPARAGUSV1_10	0.125	0	5.32231	7.34472	3.93515	1.3525	0.00729667	0.00695304
SASPARAGUSV1_02_27976657	ASPARAGUSV1_02	0.298077	0	-4.564	5.05165	2.86635	-1.59227	0.00702274	0.00699167
SASPARAGUSV1_02_5301186	ASPARAGUSV1_02	0.197115	0	6.42176	10.122	5.7433	1.11813	0.00737055	0.006992
SASPARAGUSV1_01_15828041	ASPARAGUSV1_01	0.432692	0	-8.51764	17.8301	10.0085	-0.851043	0.00709452	0.00701141
SASPARAGUSV1_01_9350277	ASPARAGUSV1_01	0.461538	0	-7.48245	13.7674	7.72798	-0.968228	0.007111	0.00703018
SASPARAGUSV1_05_37656867	ASPARAGUSV1_05	0.0576923	0	2.89933	2.09231	1.17834	2.46052	0.0075641	0.00707016
SASPARAGUSV1_01_21200428	ASPARAGUSV1_01	0.192308	0	-6.68974	11.0937	6.22716	-1.07428	0.00734471	0.00710439
SASPARAGUSV1_01_5484801	ASPARAGUSV1_01	0.0913462	0	4.1922	4.46992	2.50907	1.67081	0.00813104	0.00712184
SASPARAGUSV1_01_13126675	ASPARAGUSV1_01	0.211538	0	7.05134	12.3283	6.9202	1.01895	0.00735166	0.00713798
SASPARAGUSV1_05_13983014	ASPARAGUSV1_05	0.0913462	0	-4.45716	4.82187	2.71557	-1.64134	0.00683549	0.00713905
SASPARAGUSV1_08_89262624	ASPARAGUSV1_08	0.278846	0	-7.69308	14.5828	8.23916	-0.933721	0.00735896	0.00714682
SASPARAGUSV1_07_76878465	ASPARAGUSV1_07	0.418269	0	-7.89646	15.5786	8.66019	-0.911812	0.00729	0.00717989
SASPARAGUSV1_01_7336286	ASPARAGUSV1_01	0.158654	0	-5.79922	8.46114	4.74944	-1.22103	0.00779043	0.00718051
SASPARAGUSV1_01_140038	ASPARAGUSV1_01	0.456731	0	7.85749	15.2749	8.57418	0.916413	0.0072875	0.00720688
SASPARAGUSV1_07_148554774	ASPARAGUSV1_07	0.360577	0	-7.61308	14.5193	8.07132	-0.943225	0.00736859	0.00721348
SASPARAGUSV1_05_15007841	ASPARAGUSV1_05	0.442308	0	8.7967	19.0855	10.7485	0.818411	0.00729313	0.00721576
SASPARAGUSV1_02_15209488	ASPARAGUSV1_02	0.451923	0	7.77977	14.8121	8.40448	0.925669	0.00728431	0.00721599
SASPARAGUSV1_01_1787806	ASPARAGUSV1_01	0.495192	0	8.6355	18.4858	10.3765	0.832215	0.00734505	0.00727792
SASPARAGUSV1_08_34367947	ASPARAGUSV1_08	0.389423	0	-8.37625	17.3111	9.78058	-0.856416	0.00739859	0.00728229
SASPARAGUSV1_01_17939592	ASPARAGUSV1_01	0.403846	0	8.13743	16.4302	9.22267	0.88233	0.0073725	0.00728932
SASPARAGUSV1_01_10468447	ASPARAGUSV1_01	0.447115	0	-7.99817	15.8692	8.90774	-0.89789	0.00736598	0.0072957
SASPARAGUSV1_01_10468457	ASPARAGUSV1_01	0.447115	0	-7.99817	15.8692	8.90774	-0.89789	0.00736598	0.0072957
SASPARAGUSV1_09_63367116	ASPARAGUSV1_09	0.105769	0	-4.70572	5.77271	3.22794	-1.45781	0.00881448	0.0072992
SASPARAGUSV1_02_7833849	ASPARAGUSV1_02	0.451923	0	-8.18508	16.424	9.31913	-0.87831	0.00733504	0.00729968
SASPARAGUSV1_01_5689413	ASPARAGUSV1_01	0.341346	0	7.29147	13.2156	7.41825	0.98291	0.00742627	0.00730496
SASPARAGUSV1_07_149833633	ASPARAGUSV1_07	0.346154	0	7.38236	13.6678	7.59798	0.971621	0.00740147	0.0073259
SASPARAGUSV1_05_82558211	ASPARAGUSV1_05	0.230769	0	-6.47407	10.4749	5.89925	-1.09744	0.00768737	0.00733574
SASPARAGUSV1_01_8328648	ASPARAGUSV1_01	0.225962	0	6.96197	12.0983	6.79106	1.02517	0.00755018	0.00735872
SASPARAGUSV1_01_8328677	ASPARAGUSV1_01	0.225962	0	6.96197	12.0983	6.79106	1.02517	0.00755018	0.00735872
SASPARAGUSV1_03_84692864	ASPARAGUSV1_03	0.389423	0	7.95672	15.4336	8.8631	0.897736	0.00752555	0.00739166
SASPARAGUSV1_01_3199628	ASPARAGUSV1_01	0.125	0	-5.06682	6.57867	3.69276	-1.37209	0.00837189	0.00741539
SASPARAGUSV1_01_15475711	ASPARAGUSV1_01	0.413462	0	-7.23648	13.0759	7.33979	-0.985924	0.007561	0.00745328
SASPARAGUSV1_01_93668979	ASPARAGUSV1_01	0.235577	0	6.23385	9.74994	5.47287	1.13904	0.00770567	0.00745359
SASPARAGUSV1_07_149401984	ASPARAGUSV1_07	0.0817308	0	4.28317	4.6022	2.55837	1.67418	0.00741005	0.00745866
SASPARAGUSV1_08_43986742	ASPARAGUSV1_08	0.115385	0	-5.18593	6.81032	3.84777	-1.34778	0.00819904	0.00746814
SASPARAGUSV1_08_43986746	ASPARAGUSV1_08	0.115385	0	-5.18593	6.81032	3.84777	-1.34778	0.00819904	0.00746814
SASPARAGUSV1_08_43986747	ASPARAGUSV1_08	0.115385	0	-5.18593	6.81032	3.84777	-1.34778	0.00819904	0.00746814
SASPARAGUSV1_03_52141535	ASPARAGUSV1_03	0.115385	0	-5.39163	7.36764	4.23103	-1.2743	0.00876265	0.0074693
SASPARAGUSV1_02_4257039	ASPARAGUSV1_02	0.225962	0	-6.93916	12.0081	6.81347	-1.01845	0.00785094	0.00747979
SASPARAGUSV1_08_109788749	ASPARAGUSV1_08	0.350962	0	-7.93399	15.6756	8.85656	-0.895832	0.00767612	0.00752602
SASPARAGUSV1_08_89243544	ASPARAGUSV1_08	0.298077	0	-8.00608	16.0193	9.05075	-0.884576	0.00778628	0.0075638
SASPARAGUSV1_05_85044999	ASPARAGUSV1_05	0.317308	0	-7.05459	12.4652	7.0201	-1.00491	0.00775474	0.00756957
SASPARAGUSV1_07_149662439	ASPARAGUSV1_07	0.240385	0	-7.29565	13.5642	7.54038	-0.967544	0.0078874	0.00759749
SASPARAGUSV1_01_17823096	ASPARAGUSV1_01	0.269231	0	-6.95415	12.1716	6.83223	-1.01784	0.00780259	0.00762987
SASPARAGUSV1_05_93043368	ASPARAGUSV1_05	0.163462	0	-5.93861	8.99981	5.06849	-1.17167	0.00834407	0.00765678
SASPARAGUSV1_05_120200022	ASPARAGUSV1_05	0.173077	0	-5.54478	7.86955	4.43195	-1.25109	0.0084429	0.00766082
SASPARAGUSV1_01_94508467	ASPARAGUSV1_01	0.197115	0	-6.47387	10.6305	5.96714	-1.08492	0.00804405	0.0076615
SASPARAGUSV1_08_21793664	ASPARAGUSV1_08	0.225962	0	-6.49978	10.5748	5.97465	-1.08789	0.00783388	0.00767468
SASPARAGUSV1_05_31412948	ASPARAGUSV1_05	0.0528846	0	3.08461	2.49369	1.40439	2.19641	0.00924394	0.00769212
SASPARAGUSV1_01_10045448	ASPARAGUSV1_01	0.298077	0	7.2538	13.2836	7.45641	0.972827	0.00789695	0.0077416
SASPARAGUSV1_09_2883609	ASPARAGUSV1_09	0.456731	0	-8.18439	16.9314	9.46756	-0.864467	0.00781608	0.00774181
SASPARAGUSV1_01_5567107	ASPARAGUSV1_01	0.110577	0	-4.73887	5.8675	3.29357	-1.43883	0.00902223	0.00778284
SASPARAGUSV1_07_148553962	ASPARAGUSV1_07	0.471154	0	-8.10898	16.7484	9.31045	-0.870955	0.00787118	0.0077843
SASPARAGUSV1_04_144523744	ASPARAGUSV1_04	0.139423	0	-5.23598	6.9406	3.99676	-1.31005	0.00881755	0.00778738
SASPARAGUSV1_08_22348797	ASPARAGUSV1_08	0.384615	0	7.72153	14.9727	8.45942	0.912773	0.00793535	0.00780666
SASPARAGUSV1_04_111165527	ASPARAGUSV1_04	0.274038	0	5.41033	7.24509	4.1721	1.29679	0.00807828	0.00788434
SASPARAGUSV1_07_149725681	ASPARAGUSV1_07	0.245192	0	-7.08517	12.9275	7.18644	-0.985908	0.00821804	0.00789584
SASPARAGUSV1_08_22210935	ASPARAGUSV1_08	0.413462	0	8.1776	16.8389	9.51382	0.859549	0.00801981	0.00791187
SASPARAGUSV1_01_9350178	ASPARAGUSV1_01	0.139423	0	-5.75299	8.44553	4.74068	-1.21354	0.00823575	0.00791424
SASPARAGUSV1_09_33562799	ASPARAGUSV1_09	0.240385	0	6.90631	12.1799	6.81068	1.01404	0.00813605	0.00792957
SASPARAGUSV1_08_30980753	ASPARAGUSV1_08	0.4375	0	8.24978	17.1406	9.68426	0.851875	0.00802546	0.00794331
SASPARAGUSV1_08_30980836	ASPARAGUSV1_08	0.4375	0	8.24978	17.1406	9.68426	0.851875	0.00802546	0.00794331
SASPARAGUSV1_08_121002269	ASPARAGUSV1_08	0.0769231	0	3.83009	3.69088	2.08531	1.8367	0.00799443	0.00800109
SASPARAGUSV1_07_75752945	ASPARAGUSV1_07	0.350962	0	-5.15037	6.81952	3.79098	-1.35858	0.00816373	0.00802776
SASPARAGUSV1_08_47738550	ASPARAGUSV1_08	0.153846	0	-4.20396	4.48015	2.53124	-1.66083	0.00823312	0.00804276
SASPARAGUSV1_01_5545221	ASPARAGUSV1_01	0.442308	0	-8.57368	18.6944	10.4936	-0.817037	0.0081282	0.00804573
SASPARAGUSV1_08_22351776	ASPARAGUSV1_08	0.288462	0	7.13269	12.9053	7.29137	0.978237	0.0082543	0.00809628
SASPARAGUSV1_07_148921187	ASPARAGUSV1_07	0.298077	0	7.1359	13.1438	7.30666	0.976629	0.00829278	0.00809747
SASPARAGUSV1_01_8807335	ASPARAGUSV1_01	0.1875	0	-6.29405	10.1701	5.70874	-1.10253	0.00843188	0.00811809
SASPARAGUSV1_08_105355580	ASPARAGUSV1_08	0.230769	0	6.42759	10.532	5.95048	1.08018	0.00841507	0.00812353
SASPARAGUSV1_01_13039444	ASPARAGUSV1_01	0.211538	0	6.92547	12.2847	6.89572	1.00432	0.00835686	0.00814572
SASPARAGUSV1_01_10468242	ASPARAGUSV1_01	0.4375	0	-7.86164	15.766	8.84985	-0.888336	0.0082252	0.0081473
SASPARAGUSV1_01_19872343	ASPARAGUSV1_01	0.153846	0	5.91382	9.11793	5.11811	1.15547	0.00894764	0.00815813
SASPARAGUSV1_07_147159734	ASPARAGUSV1_07	0.259615	0	-7.40874	14.2415	7.91689	-0.935814	0.00846101	0.00816961
SASPARAGUSV1_01_7469633	ASPARAGUSV1_01	0.375	0	7.57592	14.6775	8.23885	0.919536	0.00830575	0.00818329
SASPARAGUSV1_01_7469714	ASPARAGUSV1_01	0.375	0	7.57592	14.6775	8.23885	0.919536	0.00830575	0.00818329
SASPARAGUSV1_01_9443297	ASPARAGUSV1_01	0.153846	0	-5.92103	9.02651	5.06679	-1.1686	0.00852706	0.00819872
SASPARAGUSV1_09_3504333	ASPARAGUSV1_09	0.110577	0	4.90455	6.23779	3.488	1.40612	0.00863703	0.00821534
SASPARAGUSV1_05_17543930	ASPARAGUSV1_05	0.0528846	0	3.47425	3.09089	1.74072	1.99587	0.00845656	0.00821688
SASPARAGUSV1_07_148923459	ASPARAGUSV1_07	0.25	0	-7.25526	13.6861	7.60813	-0.95362	0.00852963	0.00821738
SASPARAGUSV1_07_148923531	ASPARAGUSV1_07	0.25	0	-7.25526	13.6861	7.60813	-0.95362	0.00852963	0.00821738
SASPARAGUSV1_07_60972504	ASPARAGUSV1_07	0.177885	0	-6.4509	10.8864	6.05174	-1.06596	0.00873424	0.00823709
SASPARAGUSV1_07_149949726	ASPARAGUSV1_07	0.293269	0	6.89615	12.3266	6.8524	1.00638	0.00842805	0.00824393
SASPARAGUSV1_01_13127070	ASPARAGUSV1_01	0.201923	0	-6.81745	12.0331	6.75446	-1.00932	0.00871157	0.00827343
SASPARAGUSV1_01_123651968	ASPARAGUSV1_01	0.158654	0	5.32075	7.31922	4.10845	1.29507	0.00866421	0.00827946
SASPARAGUSV1_03_71466696	ASPARAGUSV1_03	0.115385	0	5.26155	7.07826	4.06485	1.2944	0.00906207	0.00828458
SASPARAGUSV1_08_4903054	ASPARAGUSV1_08	0.0625	0	3.83938	3.70682	2.09432	1.83324	0.00797758	0.00828881
SASPARAGUSV1_01_2131588	ASPARAGUSV1_01	0.322115	0	-7.8624	15.8696	8.90797	-0.882625	0.00843103	0.00829484
SASPARAGUSV1_10_60655957	ASPARAGUSV1_10	0.225962	0	6.80888	12.5543	6.72635	1.01227	0.00865625	0.00834372
SASPARAGUSV1_07_24911274	ASPARAGUSV1_07	0.403846	0	-7.93279	16.3359	9.08113	-0.873546	0.00847778	0.00838014
SASPARAGUSV1_07_24911291	ASPARAGUSV1_07	0.403846	0	-7.93279	16.3359	9.08113	-0.873546	0.00847778	0.00838014
SASPARAGUSV1_01_127247026	ASPARAGUSV1_01	0.139423	0	-5.69525	8.49232	4.76694	-1.19474	0.00909363	0.00838264
SASPARAGUSV1_01_15898835	ASPARAGUSV1_01	0.240385	0	-6.98276	12.5962	7.07055	-0.987584	0.00863855	0.00838809
SASPARAGUSV1_04_25610879	ASPARAGUSV1_04	0.1875	0	6.26707	9.96504	5.73839	1.09213	0.00889162	0.00841414
SASPARAGUSV1_03_5719591	ASPARAGUSV1_03	0.235577	0	-6.30452	10.0604	5.77744	-1.09123	0.00871803	0.00845441
SASPARAGUSV1_02_52759428	ASPARAGUSV1_02	0.110577	0	-4.6637	5.73417	3.25361	-1.43339	0.00972326	0.008546
SASPARAGUSV1_05_81209408	ASPARAGUSV1_05	0.1875	0	-5.66225	8.34827	4.70156	-1.20434	0.00901802	0.00855569
SASPARAGUSV1_08_109788677	ASPARAGUSV1_08	0.466346	0	7.98956	16.4038	9.26797	0.862061	0.00868013	0.00859697
SASPARAGUSV1_01_131281122	ASPARAGUSV1_01	0.115385	0	-5.35745	7.66127	4.30045	-1.24579	0.00978157	0.00861154
SASPARAGUSV1_01_862269	ASPARAGUSV1_01	0.5	0	7.62857	15.0555	8.45104	0.902679	0.00868661	0.00862469
SASPARAGUSV1_01_6976771	ASPARAGUSV1_01	0.230769	0	7.19748	13.4867	7.57042	0.950737	0.00889939	0.00865161
SASPARAGUSV1_07_24930614	ASPARAGUSV1_07	0.413462	0	-7.97309	16.6441	9.2525	-0.861723	0.00876254	0.00865486
SASPARAGUSV1_01_16916010	ASPARAGUSV1_01	0.307692	0	7.78088	15.7232	8.82579	0.881607	0.00881625	0.00865956
SASPARAGUSV1_03_18552360	ASPARAGUSV1_03	0.293269	0	7.36518	13.8108	7.93118	0.928636	0.00891602	0.00867553
SASPARAGUSV1_02_7048034	ASPARAGUSV1_02	0.475962	0	-7.74841	15.3883	8.73146	-0.887413	0.00873591	0.00867662
SASPARAGUSV1_02_7048118	ASPARAGUSV1_02	0.475962	0	-7.74841	15.3883	8.73146	-0.887413	0.00873591	0.00867662
SASPARAGUSV1_01_131280292	ASPARAGUSV1_01	0.0817308	0	-4.60633	5.69825	3.19857	-1.44012	0.0100068	0.00869552
SASPARAGUSV1_07_148624294	ASPARAGUSV1_07	0.336538	0	7.2418	13.7657	7.65236	0.946349	0.00884794	0.00869671
SASPARAGUSV1_01_20670960	ASPARAGUSV1_01	0.201923	0	-6.55696	11.2251	6.30093	-1.04063	0.0089972	0.00870232
SASPARAGUSV1_07_148606886	ASPARAGUSV1_07	0.278846	0	7.20277	13.6541	7.59033	0.94894	0.0089389	0.0087112
SASPARAGUSV1_01_27536041	ASPARAGUSV1_01	0.370192	0	-7.31455	13.9046	7.80499	-0.937163	0.00883973	0.00873369
SASPARAGUSV1_08_17181655	ASPARAGUSV1_08	0.384615	0	8.01037	16.5764	9.36548	0.855308	0.00885752	0.00874106
SASPARAGUSV1_07_149307507	ASPARAGUSV1_07	0.0673077	0	3.44571	3.14698	1.74941	1.96964	0.00918336	0.00874817
SASPARAGUSV1_04_39545997	ASPARAGUSV1_04	0.442308	0	8.14448	16.8028	9.67591	0.841727	0.00883724	0.008761
SASPARAGUSV1_05_84741132	ASPARAGUSV1_05	0.163462	0	-5.24375	7.2884	4.10467	-1.27751	0.00964707	0.00877942
SASPARAGUSV1_01_7336321	ASPARAGUSV1_01	0.134615	0	-5.3372	7.56323	4.24542	-1.25717	0.00958874	0.00878663
SASPARAGUSV1_08_45186271	ASPARAGUSV1_08	0.4375	0	-8.16205	17.229	9.73425	-0.838489	0.008895	0.00880567
SASPARAGUSV1_01_8086393	ASPARAGUSV1_01	0.413462	0	-7.58449	14.9961	8.41765	-0.901022	0.00894491	0.00882774
SASPARAGUSV1_07_60996096	ASPARAGUSV1_07	0.168269	0	-6.33556	10.7192	5.95883	-1.06322	0.00944808	0.00885021
SASPARAGUSV1_07_60996108	ASPARAGUSV1_07	0.168269	0	-6.33556	10.7192	5.95883	-1.06322	0.00944808	0.00885021
SASPARAGUSV1_07_60996233	ASPARAGUSV1_07	0.168269	0	-6.33556	10.7192	5.95883	-1.06322	0.00944808	0.00885021
SASPARAGUSV1_07_60996333	ASPARAGUSV1_07	0.168269	0	-6.33556	10.7192	5.95883	-1.06322	0.00944808	0.00885021
SASPARAGUSV1_01_15419337	ASPARAGUSV1_01	0.384615	0	-7.51134	14.7349	8.27105	-0.908148	0.00900713	0.00886789
SASPARAGUSV1_05_122881314	ASPARAGUSV1_05	0.0673077	0	-4.25367	5.06053	2.84998	-1.49253	0.0117466	0.00889594
SASPARAGUSV1_01_1787769	ASPARAGUSV1_01	0.490385	0	8.37117	18.2853	10.264	0.815587	0.00897691	0.00890165
SASPARAGUSV1_04_27099622	ASPARAGUSV1_04	0.274038	0	7.56247	14.6093	8.41281	0.898923	0.00912559	0.00892203
SASPARAGUSV1_07_73097894	ASPARAGUSV1_07	0.225962	0	-6.71778	12.0126	6.67782	-1.00598	0.0093329	0.00900209
SASPARAGUSV1_01_30842599	ASPARAGUSV1_01	0.163462	0	5.50907	7.97214	4.47495	1.23109	0.00920729	0.00900463
SASPARAGUSV1_07_2656752	ASPARAGUSV1_07	0.168269	0	5.99053	9.65328	5.36628	1.11633	0.00970969	0.00906744
SASPARAGUSV1_07_2656761	ASPARAGUSV1_07	0.168269	0	5.99053	9.65328	5.36628	1.11633	0.00970969	0.00906744
SASPARAGUSV1_01_6156294	ASPARAGUSV1_01	0.475962	0	7.99419	16.7688	9.41273	0.849295	0.00916994	0.00909844
SASPARAGUSV1_07_147134612	ASPARAGUSV1_07	0.293269	0	-7.73168	15.9269	8.85377	-0.873264	0.00936532	0.00912503
SASPARAGUSV1_05_42943646	ASPARAGUSV1_05	0.475962	0	8.30776	18.0768	10.1805	0.816049	0.00922087	0.00914437
SASPARAGUSV1_01_129056101	ASPARAGUSV1_01	0.365385	0	7.641	15.3928	8.64038	0.884337	0.00933694	0.00916094
SASPARAGUSV1_02_3769669	ASPARAGUSV1_02	0.206731	0	-6.67333	11.7274	6.6542	-1.00287	0.00968189	0.00919542
SASPARAGUSV1_05_109340996	ASPARAGUSV1_05	0.100962	0	-4.75204	6.1625	3.47058	-1.36923	0.0107472	0.00919849
SASPARAGUSV1_01_699765	ASPARAGUSV1_01	0.245192	0	7.14678	13.472	7.56214	0.945074	0.00935253	0.00920346
SASPARAGUSV1_07_149921018	ASPARAGUSV1_07	0.211538	0	-7.09786	13.5454	7.52992	-0.942622	0.00969226	0.00925083
SASPARAGUSV1_07_148920755	ASPARAGUSV1_07	0.293269	0	-7.46113	14.8918	8.27836	-0.901281	0.00950934	0.00927399
SASPARAGUSV1_01_2650096	ASPARAGUSV1_01	0.4375	0	-5.14793	7.0193	3.9401	-1.30655	0.00950166	0.00927862
SASPARAGUSV1_10_72915728	ASPARAGUSV1_10	0.0673077	0	-3.69795	4.04525	2.16736	-1.7062	0.0120096	0.00929256
SASPARAGUSV1_04_36743500	ASPARAGUSV1_04	0.331731	0	7.09244	12.9734	7.47076	0.94936	0.00946304	0.00930192
SASPARAGUSV1_08_22694529	ASPARAGUSV1_08	0.298077	0	6.95914	12.7275	7.1909	0.96777	0.00945472	0.00930864
SASPARAGUSV1_03_62826752	ASPARAGUSV1_03	0.0913462	0	4.45857	5.18047	2.975	1.49868	0.0097393	0.00935446
SASPARAGUSV1_05_119826409	ASPARAGUSV1_05	0.115385	0	-4.71423	6.09764	3.43405	-1.37279	0.010961	0.0093878
SASPARAGUSV1_05_119826385	ASPARAGUSV1_05	0.115385	0	-4.71423	6.09764	3.43405	-1.37279	0.010961	0.0093878
SASPARAGUSV1_01_93669013	ASPARAGUSV1_01	0.230769	0	5.9071	9.2861	5.21251	1.13326	0.0096724	0.00939862
SASPARAGUSV1_03_5423225	ASPARAGUSV1_03	0.0528846	0	-2.90364	2.26597	1.30129	-2.23136	0.0109151	0.00940053
SASPARAGUSV1_07_126369615	ASPARAGUSV1_07	0.370192	0	7.02034	13.1955	7.33538	0.957051	0.00954004	0.00940137
SASPARAGUSV1_08_33993473	ASPARAGUSV1_08	0.326923	0	-7.2024	13.7034	7.74231	-0.930264	0.00964059	0.00940523
SASPARAGUSV1_08_96210111	ASPARAGUSV1_08	0.336538	0	6.9195	12.6332	7.13765	0.969438	0.00959799	0.00942035
SASPARAGUSV1_04_17822295	ASPARAGUSV1_04	0.197115	0	6.19569	10.0107	5.76469	1.07477	0.00986609	0.00942511
SASPARAGUSV1_03_9052130	ASPARAGUSV1_03	0.163462	0	5.35799	7.50687	4.31099	1.24287	0.0098641	0.0094658
SASPARAGUSV1_06_35369222	ASPARAGUSV1_06	0.158654	0	5.12414	6.95817	3.90909	1.31083	0.00955053	0.00948699
SASPARAGUSV1_07_148921253	ASPARAGUSV1_07	0.0865385	0	4.388	5.29087	2.94121	1.4919	0.0105092	0.00951645
SASPARAGUSV1_01_89608224	ASPARAGUSV1_01	0.115385	0	-5.19278	7.41366	4.16147	-1.24783	0.0109114	0.00951686
SASPARAGUSV1_01_20668800	ASPARAGUSV1_01	0.182692	0	-6.27262	10.5706	5.93353	-1.05715	0.0100215	0.00954128
SASPARAGUSV1_01_20668834	ASPARAGUSV1_01	0.182692	0	-6.27262	10.5706	5.93353	-1.05715	0.0100215	0.00954128
SASPARAGUSV1_10_64753599	ASPARAGUSV1_10	0.115385	0	-4.54758	5.96673	3.19685	-1.42252	0.010977	0.00965943
SASPARAGUSV1_08_119305425	ASPARAGUSV1_08	0.274038	0	5.89371	9.24238	5.22185	1.12866	0.00990446	0.00966693
SASPARAGUSV1_03_24931725	ASPARAGUSV1_03	0.0528846	0	2.98854	2.42962	1.39526	2.14192	0.0114042	0.00967342
SASPARAGUSV1_03_25353036	ASPARAGUSV1_03	0.456731	0	8.26984	17.8532	10.2526	0.80661	0.00980198	0.00970573
SASPARAGUSV1_03_25353039	ASPARAGUSV1_03	0.456731	0	8.26984	17.8532	10.2526	0.80661	0.00980198	0.00970573
SASPARAGUSV1_05_117929112	ASPARAGUSV1_05	0.168269	0	-5.19434	7.32299	4.12415	-1.25949	0.0105343	0.00974187
SASPARAGUSV1_04_3067578	ASPARAGUSV1_04	0.153846	0	5.65668	8.37801	4.8245	1.17249	0.010014	0.00974816
SASPARAGUSV1_04_3062376	ASPARAGUSV1_04	0.153846	0	5.65668	8.37801	4.8245	1.17249	0.010014	0.00974817
SASPARAGUSV1_01_88805744	ASPARAGUSV1_01	0.177885	0	5.13331	7.12521	3.99955	1.28347	0.0102642	0.0097664
SASPARAGUSV1_01_17940697	ASPARAGUSV1_01	0.370192	0	7.83034	16.4147	9.21399	0.849832	0.00989072	0.00978773
SASPARAGUSV1_03_108535360	ASPARAGUSV1_03	0.225962	0	-6.72195	11.8912	6.8288	-0.984352	0.0101023	0.00978791
SASPARAGUSV1_07_61767227	ASPARAGUSV1_07	0.298077	0	-7.32504	14.5582	8.09291	-0.905118	0.0100274	0.00979036
SASPARAGUSV1_05_789347	ASPARAGUSV1_05	0.230769	0	-6.77184	12.3342	6.94633	-0.974881	0.0101879	0.00979543
SASPARAGUSV1_02_4257064	ASPARAGUSV1_02	0.230769	0	-6.70898	12.017	6.81853	-0.983933	0.0101911	0.00979599
SASPARAGUSV1_01_41591356	ASPARAGUSV1_01	0.129808	0	-5.59392	8.60835	4.83207	-1.15767	0.0109347	0.00980933
SASPARAGUSV1_08_34368207	ASPARAGUSV1_08	0.413462	0	-8.23353	18.0705	10.2097	-0.806446	0.00997196	0.00985193
SASPARAGUSV1_01_5545415	ASPARAGUSV1_01	0.447115	0	-8.31306	18.542	10.4081	-0.798712	0.00997283	0.00988588
SASPARAGUSV1_01_6230488	ASPARAGUSV1_01	0.158654	0	-5.84276	9.29398	5.21693	-1.11996	0.0105259	0.00990538
SASPARAGUSV1_07_148779972	ASPARAGUSV1_07	0.235577	0	-7.05607	13.5992	7.55983	-0.933363	0.0102791	0.00991874
SASPARAGUSV1_01_6893989	ASPARAGUSV1_01	0.0817308	0	-3.8158	4.03336	2.26402	-1.68541	0.0112134	0.00996416
SASPARAGUSV1_05_122605894	ASPARAGUSV1_05	0.125	0	-5.63468	8.68475	4.89106	-1.15204	0.01084	0.00996662
SASPARAGUSV1_08_57359107	ASPARAGUSV1_08	0.490385	0	7.27431	14.1347	7.98598	0.910884	0.0100498	0.00997903
SASPARAGUSV1_08_57359128	ASPARAGUSV1_08	0.490385	0	7.27431	14.1347	7.98598	0.910884	0.0100498	0.00997903
SASPARAGUSV1_08_57359140	ASPARAGUSV1_08	0.490385	0	7.27431	14.1347	7.98598	0.910884	0.0100498	0.00997903
SASPARAGUSV1_01_2691428	ASPARAGUSV1_01	0.341346	0	-7.61993	15.6544	8.78722	-0.867161	0.0101538	0.00998907
SASPARAGUSV1_05_120200051	ASPARAGUSV1_05	0.1875	0	-5.41054	7.98858	4.49899	-1.20261	0.0107463	0.00999142
SASPARAGUSV1_07_149496526	ASPARAGUSV1_07	0.216346	0	-6.91355	13.1178	7.2922	-0.948075	0.0104616	0.00999168
SASPARAGUSV1_07_149496547	ASPARAGUSV1_07	0.216346	0	-6.91355	13.1178	7.2922	-0.948075	0.0104616	0.00999168
SASPARAGUSV1_07_100871366	ASPARAGUSV1_07	0.173077	0	-4.77043	6.28991	3.49657	-1.36432	0.0107367	0.0100103
SASPARAGUSV1_01_15419389	ASPARAGUSV1_01	0.379808	0	-7.33601	14.5155	8.14791	-0.900355	0.0101692	0.0100116
SASPARAGUSV1_01_76647240	ASPARAGUSV1_01	0.0817308	0	-4.62294	6.13496	3.4437	-1.34244	0.0127318	0.0100442
SASPARAGUSV1_01_76647241	ASPARAGUSV1_01	0.0817308	0	-4.62294	6.13496	3.4437	-1.34244	0.0127318	0.0100442
SASPARAGUSV1_01_15720504	ASPARAGUSV1_01	0.4375	0	7.53066	15.2947	8.5853	0.877157	0.010166	0.0100524
SASPARAGUSV1_10_12927255	ASPARAGUSV1_10	0.129808	0	-5.48089	8.74535	4.68557	-1.16974	0.0113403	0.0100666
SASPARAGUSV1_01_9443589	ASPARAGUSV1_01	0.326923	0	-7.1949	13.9885	7.85208	-0.916305	0.0102397	0.0100731
SASPARAGUSV1_10_71809392	ASPARAGUSV1_10	0.134615	0	-5.7366	9.53563	5.10899	-1.12284	0.0111497	0.0100744
SASPARAGUSV1_07_149662375	ASPARAGUSV1_07	0.221154	0	-6.99212	13.4473	7.47537	-0.935355	0.0105468	0.0101381
SASPARAGUSV1_03_100100079	ASPARAGUSV1_03	0.120192	0	-4.70123	6.00641	3.44932	-1.36294	0.0113639	0.0101628
SASPARAGUSV1_01_17772177	ASPARAGUSV1_01	0.0913462	0	4.36074	5.26995	2.95815	1.47415	0.0112312	0.0101921
SASPARAGUSV1_01_17772086	ASPARAGUSV1_01	0.0913462	0	4.36074	5.26995	2.95815	1.47415	0.0112312	0.0101923
SASPARAGUSV1_07_148966113	ASPARAGUSV1_07	0.201923	0	6.06935	10.1349	5.63403	1.07727	0.0105576	0.0102008
SASPARAGUSV1_07_148966114	ASPARAGUSV1_07	0.201923	0	6.06935	10.1349	5.63403	1.07727	0.0105576	0.0102008
SASPARAGUSV1_01_6418263	ASPARAGUSV1_01	0.163462	0	6.32309	10.8917	6.11375	1.03424	0.0105499	0.0102367
SASPARAGUSV1_02_7030041	ASPARAGUSV1_02	0.418269	0	7.62046	15.5675	8.83315	0.862712	0.0103464	0.0102415
SASPARAGUSV1_01_14299465	ASPARAGUSV1_01	0.302885	0	-7.13498	13.8343	7.76554	-0.9188	0.0104554	0.010251
SASPARAGUSV1_08_25720850	ASPARAGUSV1_08	0.451923	0	-7.57129	15.4653	8.73772	-0.866506	0.0104263	0.0103057
SASPARAGUSV1_02_22636695	ASPARAGUSV1_02	0.149038	0	-4.26099	4.93301	2.79903	-1.52231	0.0108695	0.0103268
SASPARAGUSV1_02_16616341	ASPARAGUSV1_02	0.0961538	0	3.97912	4.27624	2.42637	1.63994	0.0106336	0.0103282
SASPARAGUSV1_09_25072110	ASPARAGUSV1_09	0.264423	0	6.8967	13.0063	7.27275	0.948293	0.010547	0.0103306
SASPARAGUSV1_01_123645229	ASPARAGUSV1_01	0.158654	0	5.3035	7.71425	4.33019	1.22477	0.0108142	0.0103616
SASPARAGUSV1_08_79004600	ASPARAGUSV1_08	0.427885	0	-7.65929	15.8471	8.95344	-0.855458	0.0104754	0.0103623
SASPARAGUSV1_10_34448424	ASPARAGUSV1_10	0.0865385	0	4.06399	4.76417	2.55254	1.59213	0.0109685	0.0103751
SASPARAGUSV1_01_1653200	ASPARAGUSV1_01	0.206731	0	-6.24102	10.6967	6.00431	-1.03942	0.0108663	0.0103874
SASPARAGUSV1_02_1095480	ASPARAGUSV1_02	0.3125	0	-7.24955	14.1838	8.04798	-0.900791	0.010605	0.0104251
SASPARAGUSV1_02_1095484	ASPARAGUSV1_02	0.3125	0	-7.24955	14.1838	8.04798	-0.900791	0.010605	0.0104251
SASPARAGUSV1_07_72465435	ASPARAGUSV1_07	0.365385	0	-7.94117	17.3622	9.65168	-0.822776	0.0105843	0.0104317
SASPARAGUSV1_10_40070614	ASPARAGUSV1_10	0.177885	0	-5.9436	10.2565	5.49521	-1.0816	0.0112298	0.0104318
SASPARAGUSV1_08_22562737	ASPARAGUSV1_08	0.0673077	0	3.72618	3.71837	2.10084	1.77366	0.0101466	0.0104607
SASPARAGUSV1_01_6976744	ASPARAGUSV1_01	0.168269	0	-5.96607	9.82754	5.51643	-1.08151	0.0110805	0.0104774
SASPARAGUSV1_07_148554135	ASPARAGUSV1_07	0.466346	0	-7.73183	16.4735	9.15764	-0.844304	0.0106188	0.010517
SASPARAGUSV1_08_123758824	ASPARAGUSV1_08	0.3125	0	7.30377	14.4906	8.18704	0.892113	0.0106921	0.0105254
SASPARAGUSV1_07_115446475	ASPARAGUSV1_07	0.144231	0	5.35377	8.02697	4.46221	1.1998	0.0112622	0.0105293
SASPARAGUSV1_05_81209189	ASPARAGUSV1_05	0.1875	0	-5.66039	8.82156	4.9681	-1.13935	0.0111006	0.010569
SASPARAGUSV1_02_29528744	ASPARAGUSV1_02	0.264423	0	4.60467	5.7455	3.26004	1.41246	0.0107638	0.0105709
SASPARAGUSV1_09_59330078	ASPARAGUSV1_09	0.0961538	0	-3.80384	4.07321	2.27762	-1.67009	0.01172	0.0105923
SASPARAGUSV1_08_99765358	ASPARAGUSV1_08	0.139423	0	-3.94918	4.25273	2.40275	-1.64361	0.0108428	0.0105928
SASPARAGUSV1_01_5525141	ASPARAGUSV1_01	0.418269	0	-7.54063	15.557	8.73254	-0.863509	0.0107185	0.0106114
SASPARAGUSV1_02_5715923	ASPARAGUSV1_02	0.341346	0	6.9122	12.9618	7.35465	0.939841	0.0108095	0.0106265
SASPARAGUSV1_07_149908024	ASPARAGUSV1_07	0.206731	0	-6.86197	13.1464	7.30809	-0.938955	0.0111385	0.0106314
SASPARAGUSV1_02_7724744	ASPARAGUSV1_02	0.3125	0	-7.00749	13.3377	7.56793	-0.925945	0.0108571	0.0106521
SASPARAGUSV1_05_120199803	ASPARAGUSV1_05	0.25	0	-5.68931	8.92586	5.02684	-1.13179	0.0111637	0.0106713
SASPARAGUSV1_01_120422444	ASPARAGUSV1_01	0.115385	0	4.23092	5.01842	2.81696	1.50195	0.0117076	0.0106838
SASPARAGUSV1_01_120422452	ASPARAGUSV1_01	0.115385	0	4.23092	5.01842	2.81696	1.50195	0.0117076	0.0106838
SASPARAGUSV1_01_120422456	ASPARAGUSV1_01	0.115385	0	4.23092	5.01842	2.81696	1.50195	0.0117076	0.0106838
SASPARAGUSV1_03_18455017	ASPARAGUSV1_03	0.346154	0	-7.18754	13.8798	7.9708	-0.901734	0.0109018	0.0107026
SASPARAGUSV1_01_10024327	ASPARAGUSV1_01	0.403846	0	6.9254	13.1621	7.38821	0.937358	0.0108387	0.0107107
SASPARAGUSV1_04_13685288	ASPARAGUSV1_04	0.168269	0	5.51292	8.19227	4.71754	1.1686	0.0111428	0.0107363
SASPARAGUSV1_01_10280682	ASPARAGUSV1_01	0.389423	0	7.41901	15.1206	8.48758	0.874103	0.010879	0.0107733
SASPARAGUSV1_04_39695604	ASPARAGUSV1_04	0.182692	0	-6.02189	9.82411	5.65723	-1.06446	0.0113477	0.0107774
SASPARAGUSV1_04_39695635	ASPARAGUSV1_04	0.182692	0	-6.02189	9.82411	5.65723	-1.06446	0.0113477	0.0107774
SASPARAGUSV1_05_119905906	ASPARAGUSV1_05	0.1875	0	-6.06536	10.22	5.75565	-1.05381	0.0114653	0.0107851
SASPARAGUSV1_01_129768533	ASPARAGUSV1_01	0.490385	0	-7.62046	15.966	8.96208	-0.8503	0.0109115	0.0108206
SASPARAGUSV1_04_30772359	ASPARAGUSV1_04	0.336538	0	7.26457	14.1867	8.16944	0.889238	0.0110334	0.0108607
SASPARAGUSV1_08_57347630	ASPARAGUSV1_08	0.451923	0	-7.29991	14.5782	8.23655	-0.886283	0.0109724	0.0108731
SASPARAGUSV1_08_44618159	ASPARAGUSV1_08	0.177885	0	-4.82994	6.46246	3.65123	-1.32283	0.0114819	0.0108848
SASPARAGUSV1_05_14017919	ASPARAGUSV1_05	0.216346	0	-6.78666	12.7334	7.17116	-0.946382	0.0112666	0.0108884
SASPARAGUSV1_01_13390983	ASPARAGUSV1_01	0.201923	0	6.66571	12.3026	6.90575	0.96524	0.0111956	0.0109086
SASPARAGUSV1_01_14982319	ASPARAGUSV1_01	0.110577	0	-5.09103	7.26957	4.08059	-1.24762	0.011727	0.0109411
SASPARAGUSV1_01_14982325	ASPARAGUSV1_01	0.110577	0	-5.09103	7.26957	4.08059	-1.24762	0.011727	0.0109411
SASPARAGUSV1_03_100055131	ASPARAGUSV1_03	0.408654	0	-7.68758	15.9606	9.16573	-0.838731	0.0111089	0.0109712
SASPARAGUSV1_08_89262651	ASPARAGUSV1_08	0.274038	0	-7.27284	14.5934	8.24511	-0.882078	0.0113147	0.0110036
SASPARAGUSV1_04_12579182	ASPARAGUSV1_04	0.230769	0	-4.65167	5.82165	3.35241	-1.38756	0.0110672	0.0110471
SASPARAGUSV1_01_6648770	ASPARAGUSV1_01	0.442308	0	7.86542	17.1045	9.60118	0.819214	0.0111362	0.0110898
SASPARAGUSV1_03_108449832	ASPARAGUSV1_03	0.225962	0	6.54738	11.6389	6.68389	0.979576	0.0113246	0.0111001
SASPARAGUSV1_01_123644515	ASPARAGUSV1_01	0.163462	0	5.53252	8.55802	4.80382	1.15169	0.0115951	0.0111049
SASPARAGUSV1_02_22061307	ASPARAGUSV1_02	0.139423	0	4.93766	6.78019	3.84713	1.28346	0.0118224	0.0111126
SASPARAGUSV1_01_14982298	ASPARAGUSV1_01	0.259615	0	-6.93558	13.4186	7.53216	-0.920796	0.0115007	0.0111701
SASPARAGUSV1_09_64334667	ASPARAGUSV1_09	0.490385	0	-7.56944	15.9508	8.91926	-0.848661	0.0112595	0.0111923
SASPARAGUSV1_09_64334721	ASPARAGUSV1_09	0.490385	0	-7.56944	15.9508	8.91926	-0.848661	0.0112595	0.0111923
SASPARAGUSV1_01_12946133	ASPARAGUSV1_01	0.0817308	0	-4.61845	6.11537	3.4327	-1.34543	0.012676	0.0112053
SASPARAGUSV1_04_40900934	ASPARAGUSV1_04	0.485577	0	6.33241	10.8611	6.25437	1.01248	0.0113388	0.0112079
SASPARAGUSV1_02_31569155	ASPARAGUSV1_02	0.0528846	0	-3.04071	2.75042	1.56061	-1.94841	0.0149313	0.011221
SASPARAGUSV1_01_9011498	ASPARAGUSV1_01	0.307692	0	7.57118	15.9598	8.95862	0.845128	0.011421	0.0112253
SASPARAGUSV1_01_1787533	ASPARAGUSV1_01	0.485577	0	8.05708	18.0639	10.1397	0.794606	0.0113979	0.0113139
SASPARAGUSV1_01_1787539	ASPARAGUSV1_01	0.485577	0	8.05708	18.0639	10.1397	0.794606	0.0113979	0.0113139
SASPARAGUSV1_07_2469296	ASPARAGUSV1_07	0.423077	0	7.25322	14.7998	8.22724	0.881611	0.0114473	0.0113221
SASPARAGUSV1_10_1101749	ASPARAGUSV1_10	0.413462	0	-8.04064	18.8751	10.1129	-0.795088	0.0114571	0.0113372
SASPARAGUSV1_01_12398995	ASPARAGUSV1_01	0.307692	0	7.50827	15.7356	8.83275	0.850049	0.0115258	0.0113597
SASPARAGUSV1_07_148921172	ASPARAGUSV1_07	0.288462	0	-7.148	14.4406	8.02756	-0.890432	0.0116406	0.0113764
SASPARAGUSV1_01_9494836	ASPARAGUSV1_01	0.206731	0	-6.33419	11.2538	6.31705	-1.00271	0.011729	0.0114091
SASPARAGUSV1_08_118719824	ASPARAGUSV1_08	0.490385	0	6.30174	11.0205	6.2265	1.01208	0.0115551	0.0114128
SASPARAGUSV1_08_120552929	ASPARAGUSV1_08	0.0913462	0	3.89061	4.23025	2.39005	1.62784	0.0118493	0.0114233
SASPARAGUSV1_07_72477318	ASPARAGUSV1_07	0.475962	0	-7.3727	15.3338	8.52407	-0.864927	0.0115618	0.0114625
SASPARAGUSV1_09_65025694	ASPARAGUSV1_09	0.370192	0	-7.62045	16.3268	9.12952	-0.834705	0.0116667	0.0115028
SASPARAGUSV1_01_7469622	ASPARAGUSV1_01	0.370192	0	7.26183	14.7907	8.30237	0.874669	0.0117269	0.0115891
SASPARAGUSV1_01_9571036	ASPARAGUSV1_01	0.331731	0	-6.50463	11.8887	6.67342	-0.974708	0.0118037	0.0115985
SASPARAGUSV1_07_60970781	ASPARAGUSV1_07	0.173077	0	-6.12771	10.7895	5.99791	-1.02164	0.0123472	0.0116142
SASPARAGUSV1_07_145290387	ASPARAGUSV1_07	0.0865385	0	4.24142	5.17838	2.87867	1.4734	0.0124243	0.0116148
SASPARAGUSV1_08_57350852	ASPARAGUSV1_08	0.475962	0	-7.89295	17.3517	9.80356	-0.805111	0.0117071	0.0116153
SASPARAGUSV1_01_51105569	ASPARAGUSV1_01	0.360577	0	7.06899	14.0198	7.86965	0.89826	0.0117395	0.0116303
SASPARAGUSV1_10_62616583	ASPARAGUSV1_10	0.0817308	0	3.09122	2.833	1.51786	2.03657	0.0121047	0.0116332
SASPARAGUSV1_03_62779213	ASPARAGUSV1_03	0.120192	0	4.62786	5.88831	3.3815	1.36858	0.011847	0.0116604
SASPARAGUSV1_05_1554268	ASPARAGUSV1_05	0.4375	0	-7.24579	14.6974	8.27727	-0.875384	0.0117856	0.011682
SASPARAGUSV1_01_10005736	ASPARAGUSV1_01	0.317308	0	7.00349	13.7895	7.7404	0.904797	0.0118262	0.0116967
SASPARAGUSV1_01_10005749	ASPARAGUSV1_01	0.317308	0	7.00349	13.7895	7.7404	0.904797	0.0118262	0.0116967
SASPARAGUSV1_01_10005756	ASPARAGUSV1_01	0.317308	0	7.00349	13.7895	7.7404	0.904797	0.0118262	0.0116967
SASPARAGUSV1_01_124455596	ASPARAGUSV1_01	0.192308	0	-5.76891	9.42411	5.28998	-1.09053	0.0121339	0.0117003
SASPARAGUSV1_07_148923242	ASPARAGUSV1_07	0.264423	0	-7.25054	15.0114	8.34489	-0.868859	0.0120759	0.0117581
SASPARAGUSV1_01_8983641	ASPARAGUSV1_01	0.216346	0	-6.34001	11.3717	6.3832	-0.993234	0.0120934	0.0117906
SASPARAGUSV1_01_8068171	ASPARAGUSV1_01	0.317308	0	-6.97778	13.7551	7.72105	-0.903735	0.0120326	0.0118322
SASPARAGUSV1_04_141692219	ASPARAGUSV1_04	0.254808	0	6.84707	12.9417	7.4525	0.918763	0.0121364	0.0118345
SASPARAGUSV1_04_141692252	ASPARAGUSV1_04	0.254808	0	6.84707	12.9417	7.4525	0.918763	0.0121364	0.0118345
SASPARAGUSV1_01_47481375	ASPARAGUSV1_01	0.307692	0	-7.24527	14.8315	8.3253	-0.870271	0.0120374	0.0118399
SASPARAGUSV1_01_47481392	ASPARAGUSV1_01	0.307692	0	-7.24527	14.8315	8.3253	-0.870271	0.0120374	0.0118399
SASPARAGUSV1_05_93043320	ASPARAGUSV1_05	0.168269	0	-5.62473	9.01134	5.07498	-1.10833	0.0125318	0.0118528
SASPARAGUSV1_08_21794134	ASPARAGUSV1_08	0.403846	0	-7.64988	16.4099	9.27141	-0.825104	0.0119927	0.0118589
SASPARAGUSV1_03_83229268	ASPARAGUSV1_03	0.475962	0	-8.1104	18.1261	10.4093	-0.779149	0.0119437	0.0118631
SASPARAGUSV1_02_234063	ASPARAGUSV1_02	0.1875	0	-5.69249	9.12614	5.17824	-1.09931	0.0123648	0.0118846
SASPARAGUSV1_02_234070	ASPARAGUSV1_02	0.1875	0	-5.69249	9.12614	5.17824	-1.09931	0.0123648	0.0118846
SASPARAGUSV1_07_24930593	ASPARAGUSV1_07	0.399038	0	-7.61929	16.5603	9.20588	-0.827655	0.012032	0.0118947
SASPARAGUSV1_07_2210838	ASPARAGUSV1_07	0.451923	0	7.46638	15.8909	8.8338	0.845206	0.0120016	0.0118976
SASPARAGUSV1_01_6730471	ASPARAGUSV1_01	0.0769231	0	-3.43618	3.36823	1.89067	-1.81744	0.0124541	0.0119324
SASPARAGUSV1_08_46051594	ASPARAGUSV1_08	0.269231	0	-7.26143	14.8837	8.40916	-0.863514	0.0122775	0.0119505
SASPARAGUSV1_01_94508562	ASPARAGUSV1_01	0.201923	0	-6.1162	10.6765	5.99296	-1.02057	0.0124757	0.011968
SASPARAGUSV1_01_19669149	ASPARAGUSV1_01	0.269231	0	-6.87647	13.4221	7.53416	-0.912706	0.0122371	0.0119863
SASPARAGUSV1_01_19669151	ASPARAGUSV1_01	0.269231	0	-6.87647	13.4221	7.53416	-0.912706	0.0122371	0.0119863
SASPARAGUSV1_02_3495846	ASPARAGUSV1_02	0.326923	0	-7.25749	14.7847	8.38897	-0.865123	0.0122203	0.0119872
SASPARAGUSV1_04_12579357	ASPARAGUSV1_04	0.25	0	-4.61627	5.86383	3.3767	-1.36709	0.012	0.0119894
SASPARAGUSV1_01_68447390	ASPARAGUSV1_01	0.274038	0	-6.68758	12.7072	7.13285	-0.937575	0.0122792	0.0120241
SASPARAGUSV1_01_8326644	ASPARAGUSV1_01	0.211538	0	6.49445	11.9947	6.73292	0.964581	0.0123186	0.0120769
SASPARAGUSV1_05_117929019	ASPARAGUSV1_05	0.211538	0	-5.30589	8.05215	4.53479	-1.17004	0.0127167	0.0121074
SASPARAGUSV1_09_2476672	ASPARAGUSV1_09	0.0913462	0	-4.23969	5.34326	2.9878	-1.419	0.0141758	0.0121407
SASPARAGUSV1_05_11250654	ASPARAGUSV1_05	0.120192	0	4.96564	7.04392	3.96698	1.25174	0.0126622	0.0121445
SASPARAGUSV1_08_78169252	ASPARAGUSV1_08	0.384615	0	-7.39704	15.4669	8.73863	-0.846476	0.0123396	0.0121715
SASPARAGUSV1_05_104793084	ASPARAGUSV1_05	0.317308	0	-7.53663	16.1377	9.08841	-0.829257	0.0124207	0.0121795
SASPARAGUSV1_07_56074909	ASPARAGUSV1_07	0.245192	0	-6.87862	13.6676	7.59787	-0.905335	0.0125785	0.0121908
SASPARAGUSV1_02_26705228	ASPARAGUSV1_02	0.0865385	0	-3.83255	4.30143	2.44067	-1.57029	0.0141589	0.0121993
SASPARAGUSV1_01_7134352	ASPARAGUSV1_01	0.110577	0	-5.05961	7.47753	4.19732	-1.20544	0.0135255	0.0122338
SASPARAGUSV1_01_24713478	ASPARAGUSV1_01	0.399038	0	-7.6313	16.5827	9.30827	-0.819841	0.0123742	0.0122418
SASPARAGUSV1_01_14982544	ASPARAGUSV1_01	0.259615	0	-6.84772	13.4157	7.53055	-0.909325	0.012583	0.0122469
SASPARAGUSV1_07_126788599	ASPARAGUSV1_07	0.158654	0	-4.1767	5.07428	2.8208	-1.48068	0.0128885	0.012297
SASPARAGUSV1_01_10175930	ASPARAGUSV1_01	0.158654	0	-5.68176	9.35079	5.24882	-1.08248	0.0131383	0.0123816
SASPARAGUSV1_01_10175941	ASPARAGUSV1_01	0.158654	0	-5.68176	9.35079	5.24882	-1.08248	0.0131383	0.0123816
SASPARAGUSV1_01_10176056	ASPARAGUSV1_01	0.158654	0	-5.68176	9.35079	5.24882	-1.08248	0.0131383	0.0123816
SASPARAGUSV1_01_76647116	ASPARAGUSV1_01	0.0769231	0	-4.25582	5.52212	3.0997	-1.37298	0.0156377	0.0125096
SASPARAGUSV1_01_5513612	ASPARAGUSV1_01	0.384615	0	7.29735	15.2538	8.5623	0.852265	0.0126367	0.0125195
SASPARAGUSV1_01_6648647	ASPARAGUSV1_01	0.427885	0	7.72469	17.0716	9.58268	0.806109	0.0125821	0.0125317
SASPARAGUSV1_07_50167429	ASPARAGUSV1_07	0.177885	0	4.31007	5.39778	3.00063	1.43639	0.0128408	0.0125474
SASPARAGUSV1_07_60972584	ASPARAGUSV1_07	0.1875	0	-6.13165	11.0282	6.13061	-1.00017	0.0132705	0.0126155
SASPARAGUSV1_07_80527480	ASPARAGUSV1_07	0.418269	0	-7.56695	16.613	9.23521	-0.819359	0.0127747	0.0126578
SASPARAGUSV1_07_80527486	ASPARAGUSV1_07	0.418269	0	-7.56695	16.613	9.23521	-0.819359	0.0127747	0.0126578
SASPARAGUSV1_05_122440938	ASPARAGUSV1_05	0.456731	0	-6.97082	13.9114	7.8346	-0.889748	0.0127586	0.012659
SASPARAGUSV1_01_7057179	ASPARAGUSV1_01	0.0576923	0	-3.25914	3.18765	1.7893	-1.82146	0.0148313	0.0127577
SASPARAGUSV1_04_17910991	ASPARAGUSV1_04	0.110577	0	4.26214	5.16094	2.97194	1.43413	0.0134233	0.0127863
SASPARAGUSV1_02_838779	ASPARAGUSV1_02	0.384615	0	7.28952	15.1322	8.58611	0.84899	0.0128566	0.0127972
SASPARAGUSV1_01_2802324	ASPARAGUSV1_01	0.254808	0	-6.56336	12.457	6.99239	-0.938644	0.0130623	0.0128087
SASPARAGUSV1_07_73107044	ASPARAGUSV1_07	0.302885	0	-7.0101	14.3652	7.98566	-0.877836	0.0131136	0.0128346
SASPARAGUSV1_01_18040136	ASPARAGUSV1_01	0.293269	0	-7.04877	14.3977	8.08177	-0.872181	0.0131576	0.0128839
SASPARAGUSV1_01_18040486	ASPARAGUSV1_01	0.293269	0	-7.04877	14.3977	8.08177	-0.872181	0.0131576	0.0128839
SASPARAGUSV1_08_126084829	ASPARAGUSV1_08	0.125	0	-4.90078	7.07294	3.99614	-1.22638	0.0142233	0.0128976
SASPARAGUSV1_07_16198749	ASPARAGUSV1_07	0.331731	0	6.41715	12.0441	6.69533	0.958451	0.0131374	0.0128988
SASPARAGUSV1_07_16198750	ASPARAGUSV1_07	0.331731	0	6.41715	12.0441	6.69533	0.958451	0.0131374	0.0128988
SASPARAGUSV1_07_149496388	ASPARAGUSV1_07	0.221154	0	-6.6834	13.1528	7.31166	-0.914074	0.0134486	0.0129117
SASPARAGUSV1_07_149496396	ASPARAGUSV1_07	0.221154	0	-6.6834	13.1528	7.31166	-0.914074	0.0134486	0.0129117
SASPARAGUSV1_02_9584521	ASPARAGUSV1_02	0.322115	0	7.51478	16.1744	9.17748	0.818829	0.0131166	0.0129154
SASPARAGUSV1_02_41578466	ASPARAGUSV1_02	0.158654	0	5.66983	9.35692	5.30919	1.06793	0.0138672	0.0129991
SASPARAGUSV1_08_57353126	ASPARAGUSV1_08	0.475962	0	-7.47233	16.0616	9.07467	-0.823428	0.0131195	0.0130229
SASPARAGUSV1_01_101191577	ASPARAGUSV1_01	0.0721154	0	-3.7381	4.22677	2.37259	-1.57554	0.0152312	0.013023
SASPARAGUSV1_01_82266013	ASPARAGUSV1_01	0.245192	0	-6.60836	12.7256	7.14319	-0.925128	0.0134147	0.0130328
SASPARAGUSV1_08_109407234	ASPARAGUSV1_08	0.485577	0	7.40287	15.7752	8.91283	0.830586	0.0131507	0.0130582
SASPARAGUSV1_01_51108294	ASPARAGUSV1_01	0.384615	0	7.14609	14.812	8.31435	0.859489	0.0132009	0.0130868
SASPARAGUSV1_09_68327361	ASPARAGUSV1_09	0.341346	0	-7.19937	15.1414	8.46663	-0.850323	0.0133526	0.0131653
SASPARAGUSV1_08_109788712	ASPARAGUSV1_08	0.471154	0	7.59797	16.6583	9.41176	0.807284	0.0132628	0.0131662
SASPARAGUSV1_01_3199571	ASPARAGUSV1_01	0.120192	0	-4.66716	6.47203	3.6329	-1.28469	0.0143394	0.0131781
SASPARAGUSV1_09_25053421	ASPARAGUSV1_09	0.259615	0	6.78552	13.4809	7.53817	0.900155	0.013457	0.0131831
SASPARAGUSV1_10_71614954	ASPARAGUSV1_10	0.490385	0	-7.77939	18.4088	9.86304	-0.788741	0.0132462	0.0131864
SASPARAGUSV1_01_15367045	ASPARAGUSV1_01	0.254808	0	-6.89476	13.8715	7.78641	-0.885486	0.0134784	0.0131953
SASPARAGUSV1_01_15367068	ASPARAGUSV1_01	0.254808	0	-6.89476	13.8715	7.78641	-0.885486	0.0134784	0.0131953
SASPARAGUSV1_01_15367087	ASPARAGUSV1_01	0.254808	0	-6.89476	13.8715	7.78641	-0.885486	0.0134784	0.0131953
SASPARAGUSV1_08_64804475	ASPARAGUSV1_08	0.216346	0	6.12602	10.9028	6.15998	0.994487	0.0135777	0.0132297
SASPARAGUSV1_10_51196239	ASPARAGUSV1_10	0.0769231	0	3.35231	3.48595	1.8677	1.79489	0.0141685	0.0132478
SASPARAGUSV1_07_148551420	ASPARAGUSV1_07	0.442308	0	-7.77449	17.7998	9.89493	-0.785705	0.0134537	0.0133302
SASPARAGUSV1_01_11680481	ASPARAGUSV1_01	0.432692	0	-7.52844	16.5344	9.28116	-0.811154	0.0134668	0.0133408
SASPARAGUSV1_02_3771447	ASPARAGUSV1_02	0.182692	0	-6.04456	10.6759	6.05757	-0.997852	0.0140522	0.0133559
SASPARAGUSV1_08_125347005	ASPARAGUSV1_08	0.120192	0	-4.51644	6.07948	3.43484	-1.31489	0.0148126	0.0133598
SASPARAGUSV1_01_8243017	ASPARAGUSV1_01	0.25	0	6.46435	12.2186	6.85858	0.94252	0.0135735	0.0133635
SASPARAGUSV1_01_75254072	ASPARAGUSV1_01	0.182692	0	6.01784	10.6858	5.99818	1.00328	0.0140046	0.0134094
SASPARAGUSV1_01_5967382	ASPARAGUSV1_01	0.240385	0	-6.49308	12.3504	6.93259	-0.936603	0.013661	0.0134427
SASPARAGUSV1_01_88310793	ASPARAGUSV1_01	0.144231	0	-5.00677	7.4917	4.20527	-1.19059	0.0146255	0.0134586
SASPARAGUSV1_07_84374360	ASPARAGUSV1_07	0.177885	0	-6.01536	10.8354	6.0234	-0.998664	0.0142466	0.0134694
SASPARAGUSV1_08_22564519	ASPARAGUSV1_08	0.216346	0	6.14923	11.0618	6.24979	0.98391	0.013904	0.0134885
SASPARAGUSV1_01_129073835	ASPARAGUSV1_01	0.192308	0	5.4524	8.77256	4.92425	1.10726	0.0140074	0.0134919
SASPARAGUSV1_03_34160334	ASPARAGUSV1_03	0.173077	0	5.73605	9.48596	5.44753	1.05296	0.0139864	0.0135197
SASPARAGUSV1_01_8102024	ASPARAGUSV1_01	0.298077	0	6.19393	11.2877	6.33605	0.977569	0.013867	0.0135702
SASPARAGUSV1_01_85707755	ASPARAGUSV1_01	0.149038	0	4.80812	6.84225	3.84072	1.25188	0.014151	0.013575
SASPARAGUSV1_04_111165518	ASPARAGUSV1_04	0.254808	0	4.89968	6.87685	3.96005	1.23728	0.0138101	0.0135885
SASPARAGUSV1_07_150203085	ASPARAGUSV1_07	0.216346	0	-6.74523	13.5907	7.55508	-0.892807	0.0141271	0.0135927
SASPARAGUSV1_01_3392988	ASPARAGUSV1_01	0.158654	0	-5.66322	9.52238	5.34514	-1.05951	0.014304	0.013604
SASPARAGUSV1_03_90521436	ASPARAGUSV1_03	0.0913462	0	4.10816	4.97894	2.85927	1.43679	0.015119	0.0136175
SASPARAGUSV1_01_9591119	ASPARAGUSV1_01	0.182692	0	-5.83064	10.1006	5.66972	-1.02838	0.0143373	0.0136569
SASPARAGUSV1_07_56074854	ASPARAGUSV1_07	0.240385	0	-6.67218	13.3273	7.40866	-0.900592	0.0142338	0.0137991
SASPARAGUSV1_03_94888974	ASPARAGUSV1_03	0.182692	0	-5.66761	9.34281	5.36532	-1.05634	0.0144122	0.0138322
SASPARAGUSV1_01_9010901	ASPARAGUSV1_01	0.302885	0	7.26493	15.5991	8.75615	0.829694	0.0140833	0.0138699
SASPARAGUSV1_10_14024498	ASPARAGUSV1_10	0.206731	0	-6.48658	13.1356	7.0378	-0.921677	0.014481	0.01388
SASPARAGUSV1_10_47087255	ASPARAGUSV1_10	0.139423	0	3.71442	4.27667	2.29135	1.62106	0.0141342	0.0138826
SASPARAGUSV1_10_19533158	ASPARAGUSV1_10	0.288462	0	-6.68364	13.8803	7.43677	-0.898729	0.014251	0.0139063
SASPARAGUSV1_03_111055194	ASPARAGUSV1_03	0.269231	0	6.70195	12.9933	7.46168	0.898183	0.014148	0.0139571
SASPARAGUSV1_05_82951150	ASPARAGUSV1_05	0.163462	0	-5.48777	8.97484	5.05443	-1.08573	0.0146485	0.0139705
SASPARAGUSV1_08_105355690	ASPARAGUSV1_08	0.495192	0	-7.61088	17.0032	9.60663	-0.792253	0.0140668	0.0139795
SASPARAGUSV1_08_109788714	ASPARAGUSV1_08	0.399038	0	-7.36017	15.9238	8.99682	-0.818086	0.0141346	0.0139836
SASPARAGUSV1_01_6503312	ASPARAGUSV1_01	0.105769	0	4.323	5.65698	3.1754	1.3614	0.0152673	0.0139839
SASPARAGUSV1_08_5510682	ASPARAGUSV1_08	0.0673077	0	-3.82906	4.61577	2.60786	-1.46828	0.0177352	0.0139867
SASPARAGUSV1_05_3782398	ASPARAGUSV1_05	0.0721154	0	3.86237	4.54908	2.56194	1.5076	0.0158188	0.0139977
SASPARAGUSV1_09_597613	ASPARAGUSV1_09	0.317308	0	-7.22273	15.543	8.69122	-0.831037	0.0142868	0.014059
SASPARAGUSV1_09_1733261	ASPARAGUSV1_09	0.293269	0	5.99239	10.6825	5.97334	1.00319	0.0142129	0.0140853
SASPARAGUSV1_02_14070555	ASPARAGUSV1_02	0.0769231	0	3.4532	3.52898	2.00237	1.72455	0.0146738	0.0141056
SASPARAGUSV1_01_2074882	ASPARAGUSV1_01	0.182692	0	4.54831	6.15048	3.45241	1.31743	0.0143702	0.0141107
SASPARAGUSV1_06_505802	ASPARAGUSV1_06	0.206731	0	6.20367	11.4944	6.45756	0.960683	0.0146361	0.0141297
SASPARAGUSV1_01_17494811	ASPARAGUSV1_01	0.192308	0	-6.00258	10.7819	6.05212	-0.991815	0.0146885	0.0141299
SASPARAGUSV1_04_142667066	ASPARAGUSV1_04	0.115385	0	-4.81146	6.88305	3.96362	-1.21391	0.0156599	0.0141327
SASPARAGUSV1_05_3782621	ASPARAGUSV1_05	0.0673077	0	3.61215	4.00074	2.25312	1.60317	0.0161093	0.0141475
SASPARAGUSV1_02_8680498	ASPARAGUSV1_02	0.115385	0	-4.56815	6.30845	3.57946	-1.27621	0.0157558	0.0141881
SASPARAGUSV1_04_20425772	ASPARAGUSV1_04	0.283654	0	6.6602	12.8859	7.42037	0.897556	0.0144862	0.0141962
SASPARAGUSV1_10_50154175	ASPARAGUSV1_10	0.173077	0	-4.08553	5.24323	2.80921	-1.45433	0.0147866	0.0142058
SASPARAGUSV1_07_148606880	ASPARAGUSV1_07	0.451923	0	-7.62726	17.4438	9.69702	-0.786557	0.0143118	0.0142132
SASPARAGUSV1_01_9260534	ASPARAGUSV1_01	0.206731	0	-6.135	11.2575	6.31911	-0.970864	0.0146652	0.0142698
SASPARAGUSV1_05_105406172	ASPARAGUSV1_05	0.216346	0	-4.91423	7.21722	4.06458	-1.20904	0.0147885	0.0143322
SASPARAGUSV1_07_56074963	ASPARAGUSV1_07	0.245192	0	-6.8221	14.0748	7.82423	-0.87192	0.0147312	0.014337
SASPARAGUSV1_08_47972006	ASPARAGUSV1_08	0.278846	0	-7.18573	15.3531	8.67437	-0.828387	0.0146958	0.0143454
SASPARAGUSV1_04_30491733	ASPARAGUSV1_04	0.495192	0	7.64183	16.9464	9.75862	0.783085	0.0144346	0.0143796
SASPARAGUSV1_03_36702064	ASPARAGUSV1_03	0.341346	0	-7.16075	14.966	8.59458	-0.833171	0.0145833	0.0143842
SASPARAGUSV1_08_91776918	ASPARAGUSV1_08	0.278846	0	-6.89251	14.1369	7.9872	-0.862944	0.0147353	0.014402
SASPARAGUSV1_07_5758805	ASPARAGUSV1_07	0.163462	0	4.65616	6.56425	3.64908	1.27598	0.0147912	0.0144129
SASPARAGUSV1_01_124403045	ASPARAGUSV1_01	0.177885	0	5.86338	10.3254	5.79589	1.01164	0.0148713	0.0144217
SASPARAGUSV1_05_114880923	ASPARAGUSV1_05	0.100962	0	-4.95221	7.54573	4.24959	-1.16534	0.0162927	0.0144218
SASPARAGUSV1_08_121032364	ASPARAGUSV1_08	0.129808	0	4.80585	6.95623	3.9302	1.2228	0.0153436	0.0144219
SASPARAGUSV1_08_57350756	ASPARAGUSV1_08	0.480769	0	-7.61031	17.1596	9.69502	-0.784971	0.0145193	0.0144237
SASPARAGUSV1_08_57350761	ASPARAGUSV1_08	0.480769	0	-7.61031	17.1596	9.69502	-0.784971	0.0145193	0.0144237
SASPARAGUSV1_07_7016580	ASPARAGUSV1_07	0.293269	0	-6.932	14.5489	8.08775	-0.857099	0.0147892	0.0144535
SASPARAGUSV1_07_7016584	ASPARAGUSV1_07	0.293269	0	-6.932	14.5489	8.08775	-0.857099	0.0147892	0.0144535
SASPARAGUSV1_10_60589698	ASPARAGUSV1_10	0.163462	0	5.07273	8.10817	4.34419	1.16771	0.0149406	0.0144843
SASPARAGUSV1_01_8233468	ASPARAGUSV1_01	0.158654	0	5.85889	10.2874	5.77458	1.0146	0.0147639	0.0145097
SASPARAGUSV1_04_111165269	ASPARAGUSV1_04	0.254808	0	4.85261	6.87649	3.95984	1.22545	0.0147453	0.014521
SASPARAGUSV1_04_62962107	ASPARAGUSV1_04	0.134615	0	-4.67272	6.43336	3.70466	-1.26131	0.0151949	0.014547
SASPARAGUSV1_01_116643591	ASPARAGUSV1_01	0.105769	0	-3.5639	3.84567	2.15867	-1.65097	0.01528	0.0145741
SASPARAGUSV1_09_27837402	ASPARAGUSV1_09	0.274038	0	-6.66831	13.4081	7.49742	-0.889414	0.0148777	0.0145896
SASPARAGUSV1_09_27363860	ASPARAGUSV1_09	0.125	0	3.59118	3.88618	2.17304	1.65261	0.0148447	0.0146001
SASPARAGUSV1_08_89179177	ASPARAGUSV1_08	0.447115	0	-7.10838	15.0374	8.49601	-0.836673	0.0147391	0.0146002
SASPARAGUSV1_01_29338633	ASPARAGUSV1_01	0.0865385	0	-3.8785	4.70662	2.64194	-1.46805	0.0170247	0.0146783
SASPARAGUSV1_07_73102498	ASPARAGUSV1_07	0.221154	0	-6.26365	11.9795	6.65945	-0.940566	0.0152152	0.0146787
SASPARAGUSV1_01_19858432	ASPARAGUSV1_01	0.331731	0	-7.15873	15.4054	8.64743	-0.827845	0.0149164	0.0146989
SASPARAGUSV1_07_148923886	ASPARAGUSV1_07	0.322115	0	-6.85089	14.2662	7.93061	-0.863853	0.0149856	0.0147131
SASPARAGUSV1_10_72196006	ASPARAGUSV1_10	0.225962	0	-6.62562	13.9303	7.46359	-0.887726	0.0152987	0.0147836
SASPARAGUSV1_02_1524178	ASPARAGUSV1_02	0.163462	0	5.23556	8.21983	4.66399	1.12255	0.0153384	0.0147935
SASPARAGUSV1_02_1524256	ASPARAGUSV1_02	0.163462	0	5.23556	8.21983	4.66399	1.12255	0.0153384	0.0147935
SASPARAGUSV1_02_22158363	ASPARAGUSV1_02	0.447115	0	7.91751	18.6362	10.5743	0.748748	0.0149003	0.0148005
SASPARAGUSV1_10_71806054	ASPARAGUSV1_10	0.144231	0	-5.08217	8.28521	4.43904	-1.14488	0.0158587	0.0148011
SASPARAGUSV1_10_71805782	ASPARAGUSV1_10	0.144231	0	-5.08217	8.28521	4.43904	-1.14488	0.0158587	0.0148012
SASPARAGUSV1_08_37768055	ASPARAGUSV1_08	0.394231	0	-7.11473	15.1363	8.55189	-0.831949	0.0149777	0.0148018
SASPARAGUSV1_07_332601	ASPARAGUSV1_07	0.129808	0	4.46864	6.15772	3.42309	1.30544	0.0157234	0.0148432
SASPARAGUSV1_04_17909192	ASPARAGUSV1_04	0.125	0	4.46653	5.93126	3.41553	1.30771	0.0156575	0.0149064
SASPARAGUSV1_09_64140386	ASPARAGUSV1_09	0.125	0	-3.94269	4.77583	2.67051	-1.47638	0.0158367	0.014968
SASPARAGUSV1_08_79003853	ASPARAGUSV1_08	0.475962	0	6.26951	11.7812	6.65625	0.941897	0.015096	0.0149735
SASPARAGUSV1_01_6971192	ASPARAGUSV1_01	0.173077	0	-5.69218	9.91686	5.56657	-1.02256	0.0158394	0.0149748
SASPARAGUSV1_08_46051471	ASPARAGUSV1_08	0.254808	0	6.26082	11.7912	6.66193	0.939791	0.0152803	0.0149903
SASPARAGUSV1_01_83441074	ASPARAGUSV1_01	0.182692	0	-4.70746	6.75292	3.79058	-1.24189	0.0156114	0.0149917
SASPARAGUSV1_07_149728788	ASPARAGUSV1_07	0.235577	0	-6.56674	13.248	7.36458	-0.891665	0.01553	0.0150114
SASPARAGUSV1_01_8686911	ASPARAGUSV1_01	0.235577	0	-6.06814	11.1775	6.2742	-0.967159	0.0154111	0.0150447
SASPARAGUSV1_03_49823948	ASPARAGUSV1_03	0.365385	0	-6.81701	13.7298	7.88467	-0.86459	0.0151932	0.0150526
SASPARAGUSV1_07_149905914	ASPARAGUSV1_07	0.216346	0	-6.64465	13.5935	7.55668	-0.879308	0.0156418	0.0150789
SASPARAGUSV1_03_112282203	ASPARAGUSV1_03	0.360577	0	-6.76478	13.5413	7.77643	-0.869909	0.0152726	0.0150867
SASPARAGUSV1_02_2947064	ASPARAGUSV1_02	0.125	0	4.3854	5.82609	3.30577	1.32659	0.0158663	0.0150916
SASPARAGUSV1_05_101279668	ASPARAGUSV1_05	0.163462	0	-5.52931	9.32755	5.25307	-1.05259	0.0158442	0.0150934
SASPARAGUSV1_10_37098790	ASPARAGUSV1_10	0.259615	0	-6.09495	11.8366	6.34178	-0.961079	0.0155088	0.0150949
SASPARAGUSV1_01_7326672	ASPARAGUSV1_01	0.153846	0	-5.75965	10.1647	5.7057	-1.00946	0.015898	0.0151051
SASPARAGUSV1_08_102579058	ASPARAGUSV1_08	0.3125	0	-7.06128	15.0269	8.49006	-0.831712	0.0153752	0.0151062
SASPARAGUSV1_08_78168365	ASPARAGUSV1_08	0.389423	0	-7.03081	14.876	8.40478	-0.836524	0.0153013	0.0151231
SASPARAGUSV1_05_85200396	ASPARAGUSV1_05	0.129808	0	-5.00148	7.66197	4.31505	-1.15908	0.0160525	0.0151383
SASPARAGUSV1_08_115626306	ASPARAGUSV1_08	0.384615	0	7.49555	16.9149	9.55675	0.78432	0.0153233	0.0151518
SASPARAGUSV1_08_126073046	ASPARAGUSV1_08	0.120192	0	-4.44829	6.11515	3.455	-1.28749	0.0167046	0.0151768
SASPARAGUSV1_02_7724980	ASPARAGUSV1_02	0.120192	0	4.24438	5.46215	3.09927	1.36948	0.0159118	0.0151796
SASPARAGUSV1_07_462175	ASPARAGUSV1_07	0.269231	0	-6.99092	15.0451	8.36359	-0.835876	0.0156343	0.0152052
SASPARAGUSV1_01_7736614	ASPARAGUSV1_01	0.326923	0	6.65765	13.4505	7.55012	0.881794	0.0153952	0.0152225
SASPARAGUSV1_07_72590453	ASPARAGUSV1_07	0.370192	0	-7.21531	15.9677	8.87649	-0.812856	0.0154448	0.0152698
SASPARAGUSV1_04_30234289	ASPARAGUSV1_04	0.480769	0	7.62117	17.1725	9.88884	0.770684	0.0153704	0.0152799
SASPARAGUSV1_02_25275097	ASPARAGUSV1_02	0.100962	0	-4.16959	5.31339	3.01486	-1.38301	0.0163337	0.0152812
SASPARAGUSV1_04_7590885	ASPARAGUSV1_04	0.0961538	0	4.29547	5.59221	3.22029	1.33388	0.016681	0.0153665
SASPARAGUSV1_08_121316381	ASPARAGUSV1_08	0.0817308	0	3.42951	3.61417	2.04197	1.67951	0.0163961	0.0153733
SASPARAGUSV1_03_108449601	ASPARAGUSV1_03	0.216346	0	6.15032	11.2766	6.47585	0.949732	0.0156555	0.015376
SASPARAGUSV1_04_143309915	ASPARAGUSV1_04	0.254808	0	-6.36015	12.0522	6.94029	-0.91641	0.0157685	0.0154316
SASPARAGUSV1_01_21200605	ASPARAGUSV1_01	0.326923	0	-6.87545	14.4143	8.0911	-0.849754	0.0156442	0.0154458
SASPARAGUSV1_08_114305706	ASPARAGUSV1_08	0.471154	0	-7.09537	15.2229	8.60077	-0.824969	0.0155464	0.0154473
SASPARAGUSV1_07_60869848	ASPARAGUSV1_07	0.168269	0	-5.94206	11.0241	6.12832	-0.969607	0.0163814	0.0154616
SASPARAGUSV1_01_9514080	ASPARAGUSV1_01	0.177885	0	6.1591	11.6	6.51138	0.945897	0.0157921	0.015465
SASPARAGUSV1_01_9529471	ASPARAGUSV1_01	0.177885	0	6.1591	11.6	6.51138	0.945897	0.0157921	0.0154651
SASPARAGUSV1_09_40753680	ASPARAGUSV1_09	0.413462	0	6.47925	12.8275	7.17277	0.903312	0.0155525	0.0154857
SASPARAGUSV1_07_145290137	ASPARAGUSV1_07	0.0721154	0	3.57204	4.01208	2.23032	1.60158	0.0167639	0.0154937
SASPARAGUSV1_02_7027481	ASPARAGUSV1_02	0.153846	0	-5.23268	8.39684	4.76443	-1.09828	0.0165172	0.0155475
SASPARAGUSV1_03_65160289	ASPARAGUSV1_03	0.0625	0	-3.53543	3.99783	2.29584	-1.53993	0.0196322	0.0155594
SASPARAGUSV1_08_101126067	ASPARAGUSV1_08	0.149038	0	-5.54795	9.4583	5.34385	-1.03819	0.0163965	0.0155604
SASPARAGUSV1_10_63154956	ASPARAGUSV1_10	0.230769	0	-6.20781	12.4086	6.64824	-0.933751	0.0160577	0.0155711
SASPARAGUSV1_01_131281196	ASPARAGUSV1_01	0.120192	0	-4.98555	7.79004	4.37273	-1.14014	0.0171178	0.0155835
SASPARAGUSV1_08_57349963	ASPARAGUSV1_08	0.485577	0	-6.96346	14.7026	8.30685	-0.838279	0.0156897	0.0155916
SASPARAGUSV1_07_118726691	ASPARAGUSV1_07	0.182692	0	-4.02421	5.00037	2.77972	-1.44771	0.0157921	0.0156252
SASPARAGUSV1_02_82651441	ASPARAGUSV1_02	0.0528846	0	-2.91444	2.7306	1.54937	-1.88105	0.0192109	0.015692
SASPARAGUSV1_05_82561566	ASPARAGUSV1_05	0.1875	0	-5.66373	9.8613	5.55366	-1.01982	0.0162466	0.0156955
SASPARAGUSV1_07_50167164	ASPARAGUSV1_07	0.177885	0	4.16726	5.3851	2.99359	1.39206	0.0160164	0.015701
SASPARAGUSV1_01_8996884	ASPARAGUSV1_01	0.307692	0	7.32298	16.4999	9.26176	0.790668	0.0161172	0.0158962
SASPARAGUSV1_01_14982096	ASPARAGUSV1_01	0.269231	0	-6.24824	12.0389	6.75773	-0.924607	0.0162357	0.015899
SASPARAGUSV1_01_14353625	ASPARAGUSV1_01	0.379808	0	-6.96228	14.9058	8.36698	-0.832114	0.0160863	0.0159121
SASPARAGUSV1_10_71805876	ASPARAGUSV1_10	0.134615	0	-4.97015	8.10769	4.34393	-1.14416	0.0170944	0.0159199
SASPARAGUSV1_08_75286366	ASPARAGUSV1_08	0.221154	0	5.90803	10.7335	6.06434	0.974226	0.0164347	0.0159213
SASPARAGUSV1_08_24831108	ASPARAGUSV1_08	0.129808	0	-5.36827	8.99317	5.08106	-1.05653	0.0172405	0.0159273
SASPARAGUSV1_07_149666818	ASPARAGUSV1_07	0.350962	0	6.60797	13.5434	7.52881	0.87769	0.0160285	0.0159398
SASPARAGUSV1_07_149666825	ASPARAGUSV1_07	0.350962	0	6.60797	13.5434	7.52881	0.87769	0.0160285	0.0159398
SASPARAGUSV1_01_19646678	ASPARAGUSV1_01	0.245192	0	-6.02361	11.2239	6.30022	-0.956095	0.0164031	0.0159766
SASPARAGUSV1_05_116682557	ASPARAGUSV1_05	0.0721154	0	-3.90131	4.87566	2.74586	-1.42079	0.0185552	0.0159861
SASPARAGUSV1_08_79383357	ASPARAGUSV1_08	0.0625	0	3.33047	3.47434	1.96297	1.69665	0.0174488	0.0159894
SASPARAGUSV1_01_17193385	ASPARAGUSV1_01	0.5	0	7.54798	17.5332	9.84179	0.766932	0.0161287	0.0160406
SASPARAGUSV1_10_60711874	ASPARAGUSV1_10	0.158654	0	5.18481	8.71206	4.66774	1.11078	0.0164029	0.0160439
SASPARAGUSV1_04_111165459	ASPARAGUSV1_04	0.264423	0	4.77383	6.85774	3.94904	1.20886	0.016294	0.0160799
SASPARAGUSV1_08_57349916	ASPARAGUSV1_08	0.495192	0	7.16385	15.7114	8.87678	0.807032	0.0161961	0.0161158
SASPARAGUSV1_10_56400824	ASPARAGUSV1_10	0.125	0	-4.45277	6.52401	3.49543	-1.27389	0.0172346	0.0161169
SASPARAGUSV1_07_123645438	ASPARAGUSV1_07	0.461538	0	7.54577	17.7386	9.86091	0.765221	0.0162633	0.0161646
SASPARAGUSV1_05_4369361	ASPARAGUSV1_05	0.177885	0	-5.71833	10.1344	5.70749	-1.0019	0.0166852	0.0161836
SASPARAGUSV1_02_12025538	ASPARAGUSV1_02	0.423077	0	-7.26581	16.1364	9.15592	-0.793564	0.0163402	0.0162091
SASPARAGUSV1_08_37760874	ASPARAGUSV1_08	0.384615	0	-6.86627	14.4927	8.18825	-0.838552	0.0164163	0.0162137
SASPARAGUSV1_01_50133122	ASPARAGUSV1_01	0.317308	0	-6.38428	12.6195	7.08364	-0.901272	0.0164514	0.0162344
SASPARAGUSV1_10_71616932	ASPARAGUSV1_10	0.331731	0	6.92802	15.5769	8.34579	0.830121	0.0164784	0.0162427
SASPARAGUSV1_07_466919	ASPARAGUSV1_07	0.326923	0	-7.07872	15.6782	8.71555	-0.812195	0.0164952	0.0162445
SASPARAGUSV1_07_80527656	ASPARAGUSV1_07	0.394231	0	-7.3349	16.8097	9.34453	-0.784941	0.0164187	0.016258
SASPARAGUSV1_01_5878291	ASPARAGUSV1_01	0.245192	0	-6.03356	11.3184	6.35328	-0.949676	0.0166782	0.0162611
SASPARAGUSV1_03_55783093	ASPARAGUSV1_03	0.206731	0	5.77527	10.1382	5.82208	0.99196	0.0166886	0.0162627
SASPARAGUSV1_01_5536085	ASPARAGUSV1_01	0.206731	0	6.30263	12.3251	6.91839	0.910997	0.016567	0.016288
SASPARAGUSV1_03_97518243	ASPARAGUSV1_03	0.206731	0	4.38778	5.82078	3.34272	1.31264	0.016399	0.0162886
SASPARAGUSV1_09_872226	ASPARAGUSV1_09	0.144231	0	-3.80556	4.5131	2.5236	-1.50799	0.0165947	0.0163075
SASPARAGUSV1_01_131707442	ASPARAGUSV1_01	0.326923	0	-6.65398	13.7354	7.71003	-0.863029	0.0165584	0.0163326
SASPARAGUSV1_05_624509	ASPARAGUSV1_05	0.471154	0	-6.8916	14.6649	8.25892	-0.834443	0.0164826	0.0163819
SASPARAGUSV1_07_148924006	ASPARAGUSV1_07	0.259615	0	-6.6993	14.1244	7.8518	-0.853219	0.0168113	0.0164023
SASPARAGUSV1_07_150117721	ASPARAGUSV1_07	0.221154	0	-6.6615	13.992	7.77818	-0.856434	0.0169154	0.016405
SASPARAGUSV1_01_14850540	ASPARAGUSV1_01	0.105769	0	-4.50358	6.43378	3.61144	-1.24703	0.0177962	0.0164096
SASPARAGUSV1_10_71809433	ASPARAGUSV1_10	0.139423	0	-5.39371	9.62313	5.15587	-1.04613	0.0175301	0.0164213
SASPARAGUSV1_01_26204021	ASPARAGUSV1_01	0.394231	0	6.98795	15.149	8.50352	0.821772	0.0165592	0.0164368
SASPARAGUSV1_09_1735418	ASPARAGUSV1_09	0.4375	0	-7.26084	16.4268	9.18539	-0.790478	0.0165872	0.0164591
SASPARAGUSV1_07_73092273	ASPARAGUSV1_07	0.197115	0	-5.9053	11.0509	6.14321	-0.961272	0.0171927	0.0164634
SASPARAGUSV1_03_90695279	ASPARAGUSV1_03	0.0721154	0	3.34649	3.48164	1.99941	1.67373	0.0179489	0.0164705
SASPARAGUSV1_01_116451242	ASPARAGUSV1_01	0.490385	0	7.58047	17.8286	10.0076	0.757471	0.0165641	0.0164733
SASPARAGUSV1_02_3495856	ASPARAGUSV1_02	0.331731	0	-6.91038	14.7104	8.34682	-0.827906	0.0167618	0.0165095
SASPARAGUSV1_02_3495959	ASPARAGUSV1_02	0.331731	0	-6.91038	14.7104	8.34682	-0.827906	0.0167618	0.0165095
SASPARAGUSV1_10_16035998	ASPARAGUSV1_10	0.307692	0	-6.02417	11.8688	6.35906	-0.947335	0.0168983	0.01653
SASPARAGUSV1_08_128454656	ASPARAGUSV1_08	0.288462	0	-6.3639	12.5385	7.08415	-0.898329	0.0168026	0.0165378
SASPARAGUSV1_01_17950709	ASPARAGUSV1_01	0.346154	0	7.16142	15.9482	8.95213	0.799968	0.0166879	0.0165669
SASPARAGUSV1_01_17950710	ASPARAGUSV1_01	0.346154	0	7.16142	15.9482	8.95213	0.799968	0.0166879	0.0165669
SASPARAGUSV1_01_17950716	ASPARAGUSV1_01	0.346154	0	7.16142	15.9482	8.95213	0.799968	0.0166879	0.016567
SASPARAGUSV1_06_77408657	ASPARAGUSV1_06	0.293269	0	-6.33106	12.4747	7.00825	-0.903373	0.0167793	0.0166065
SASPARAGUSV1_08_96070065	ASPARAGUSV1_08	0.125	0	4.33488	5.8789	3.32152	1.30509	0.0173817	0.0166469
SASPARAGUSV1_02_4256747	ASPARAGUSV1_02	0.25	0	-6.44957	12.8777	7.30688	-0.882671	0.0170341	0.0166501
SASPARAGUSV1_07_144964065	ASPARAGUSV1_07	0.293269	0	-6.5144	13.3929	7.44514	-0.874986	0.0169648	0.0166538
SASPARAGUSV1_07_85488993	ASPARAGUSV1_07	0.0865385	0	3.72461	4.53643	2.52181	1.47696	0.0190044	0.0166722
SASPARAGUSV1_04_24064075	ASPARAGUSV1_04	0.399038	0	7.01163	14.9418	8.60426	0.814902	0.0168321	0.0166771
SASPARAGUSV1_10_57423188	ASPARAGUSV1_10	0.120192	0	3.46668	3.93959	2.11075	1.64239	0.0170265	0.0166777
SASPARAGUSV1_08_45266280	ASPARAGUSV1_08	0.461538	0	-7.19416	16.0252	9.0541	-0.794575	0.0168082	0.0166868
SASPARAGUSV1_09_1735421	ASPARAGUSV1_09	0.408654	0	6.82084	14.5525	8.13737	0.838213	0.0167984	0.0166893
SASPARAGUSV1_07_61767302	ASPARAGUSV1_07	0.298077	0	-6.677	14.0855	7.83014	-0.85273	0.0170261	0.0167475
SASPARAGUSV1_08_75286245	ASPARAGUSV1_08	0.192308	0	5.55585	9.65691	5.45606	1.01829	0.0173812	0.0167558
SASPARAGUSV1_03_8613309	ASPARAGUSV1_03	0.173077	0	5.59626	9.68247	5.56038	1.00645	0.0176318	0.0167649
SASPARAGUSV1_02_84355289	ASPARAGUSV1_02	0.0673077	0	-3.38139	3.72233	2.11208	-1.60098	0.0199812	0.0167732
SASPARAGUSV1_02_84355290	ASPARAGUSV1_02	0.0673077	0	-3.38139	3.72233	2.11208	-1.60098	0.0199812	0.0167732
SASPARAGUSV1_10_8129686	ASPARAGUSV1_10	0.168269	0	4.70084	7.30385	3.91325	1.20126	0.0174858	0.0168079
SASPARAGUSV1_01_129768417	ASPARAGUSV1_01	0.370192	0	7.045	15.4999	8.70047	0.809726	0.0169213	0.0168087
SASPARAGUSV1_01_24268404	ASPARAGUSV1_01	0.447115	0	7.04827	15.5103	8.70632	0.809558	0.0169072	0.016817
SASPARAGUSV1_09_68327390	ASPARAGUSV1_09	0.346154	0	-6.92524	15.0617	8.42208	-0.822271	0.0170189	0.0168247
SASPARAGUSV1_03_83758498	ASPARAGUSV1_03	0.485577	0	-7.51515	17.2348	9.89749	-0.759298	0.0169048	0.0168454
SASPARAGUSV1_01_17973428	ASPARAGUSV1_01	0.0673077	0	-3.55298	4.19311	2.35369	-1.50953	0.0205643	0.0168776
SASPARAGUSV1_01_17875867	ASPARAGUSV1_01	0.432692	0	-7.36011	16.9454	9.51184	-0.773784	0.017012	0.0168961
SASPARAGUSV1_06_21834078	ASPARAGUSV1_06	0.149038	0	4.61101	6.69221	3.75968	1.22644	0.0174044	0.0169103
SASPARAGUSV1_01_127754410	ASPARAGUSV1_01	0.177885	0	5.31214	8.91187	5.00245	1.06191	0.0175451	0.0169706
SASPARAGUSV1_08_79004595	ASPARAGUSV1_08	0.346154	0	-6.89621	14.836	8.3822	-0.822721	0.0172216	0.0169933
SASPARAGUSV1_10_65417934	ASPARAGUSV1_10	0.0913462	0	3.90013	5.14279	2.7554	1.41545	0.0187955	0.0170162
SASPARAGUSV1_08_95996474	ASPARAGUSV1_08	0.461538	0	7.27522	16.4794	9.31069	0.781383	0.0171132	0.0170332
SASPARAGUSV1_08_95996497	ASPARAGUSV1_08	0.461538	0	7.27522	16.4794	9.31069	0.781383	0.0171132	0.0170332
SASPARAGUSV1_06_71671227	ASPARAGUSV1_06	0.302885	0	6.57985	13.6065	7.64409	0.860776	0.0173188	0.0170367
SASPARAGUSV1_04_41471147	ASPARAGUSV1_04	0.206731	0	-6.25379	12.0566	6.94283	-0.900756	0.017624	0.017053
SASPARAGUSV1_02_35912270	ASPARAGUSV1_02	0.182692	0	-5.77121	10.4418	5.92475	-0.974085	0.01774	0.0170615
SASPARAGUSV1_10_56400924	ASPARAGUSV1_10	0.125	0	-4.25311	6.03929	3.23573	-1.31442	0.0180595	0.0170816
SASPARAGUSV1_10_56400929	ASPARAGUSV1_10	0.125	0	-4.25311	6.03929	3.23573	-1.31442	0.0180595	0.0170816
SASPARAGUSV1_01_64685825	ASPARAGUSV1_01	0.153846	0	5.35792	9.13926	5.13008	1.04441	0.0180028	0.0170914
SASPARAGUSV1_03_55783122	ASPARAGUSV1_03	0.4375	0	-7.39603	16.7832	9.63814	-0.767372	0.0172034	0.017093
SASPARAGUSV1_03_55783128	ASPARAGUSV1_03	0.4375	0	-7.39603	16.7832	9.63814	-0.767372	0.0172034	0.017093
SASPARAGUSV1_01_3352243	ASPARAGUSV1_01	0.355769	0	6.51528	13.3416	7.48894	0.869987	0.0172751	0.017136
SASPARAGUSV1_02_76351157	ASPARAGUSV1_02	0.278846	0	5.87561	10.7669	6.10923	0.961759	0.0174462	0.0171403
SASPARAGUSV1_01_101191717	ASPARAGUSV1_01	0.0721154	0	-3.79427	4.72095	2.64998	-1.43181	0.0197635	0.0171521
SASPARAGUSV1_07_77730402	ASPARAGUSV1_07	0.394231	0	-6.62908	13.9647	7.76302	-0.85393	0.0173485	0.0171794
SASPARAGUSV1_07_77730428	ASPARAGUSV1_07	0.394231	0	-6.62908	13.9647	7.76302	-0.85393	0.0173485	0.0171794
SASPARAGUSV1_05_125714760	ASPARAGUSV1_05	0.235577	0	-6.31838	12.5783	7.0838	-0.891949	0.0175986	0.0172066
SASPARAGUSV1_06_51176773	ASPARAGUSV1_06	0.442308	0	7.22664	16.4146	9.2217	0.783656	0.0173245	0.0172076
SASPARAGUSV1_03_49823981	ASPARAGUSV1_03	0.336538	0	-6.58056	13.3302	7.65519	-0.859621	0.0173879	0.0172474
SASPARAGUSV1_07_51388862	ASPARAGUSV1_07	0.495192	0	6.66083	14.1092	7.84331	0.849237	0.0173895	0.0172765
SASPARAGUSV1_07_51388864	ASPARAGUSV1_07	0.495192	0	6.66083	14.1092	7.84331	0.849237	0.0173895	0.0172765
SASPARAGUSV1_01_95929215	ASPARAGUSV1_01	0.0528846	0	-3.10211	3.30359	1.85438	-1.67285	0.0227254	0.0173015
SASPARAGUSV1_01_95929229	ASPARAGUSV1_01	0.0528846	0	-3.10211	3.30359	1.85438	-1.67285	0.0227254	0.0173015
SASPARAGUSV1_05_122665135	ASPARAGUSV1_05	0.0913462	0	-4.68945	7.11946	4.00952	-1.16958	0.0191839	0.0173193
SASPARAGUSV1_02_5301368	ASPARAGUSV1_02	0.182692	0	5.63478	9.99763	5.67274	0.993308	0.0179905	0.0173435
SASPARAGUSV1_01_6558113	ASPARAGUSV1_01	0.0721154	0	2.94674	2.78406	1.56276	1.8856	0.0184137	0.0173837
SASPARAGUSV1_07_84374382	ASPARAGUSV1_07	0.322115	0	-6.84428	14.9653	8.31926	-0.822703	0.0176475	0.0173968
SASPARAGUSV1_01_3158115	ASPARAGUSV1_01	0.322115	0	7.22755	16.5236	9.27511	0.779241	0.0176355	0.0174463
SASPARAGUSV1_06_18612680	ASPARAGUSV1_06	0.375	0	6.56056	13.5943	7.63726	0.85902	0.0175988	0.0174607
SASPARAGUSV1_01_97007029	ASPARAGUSV1_01	0.182692	0	-5.52805	9.76464	5.48112	-1.00856	0.0182147	0.0174741
SASPARAGUSV1_10_30886639	ASPARAGUSV1_10	0.149038	0	-4.72285	7.5148	4.02627	-1.17301	0.0185871	0.0175169
SASPARAGUSV1_01_1794708	ASPARAGUSV1_01	0.403846	0	-7.62887	18.4078	10.3328	-0.738318	0.0176302	0.017524
SASPARAGUSV1_02_25269184	ASPARAGUSV1_02	0.0528846	0	-2.88179	2.74773	1.55908	-1.84839	0.0210015	0.0175283
SASPARAGUSV1_08_50310456	ASPARAGUSV1_08	0.0528846	0	3.17471	3.32009	1.87582	1.69244	0.0204505	0.0175377
SASPARAGUSV1_08_50310509	ASPARAGUSV1_08	0.0528846	0	3.17471	3.32009	1.87582	1.69244	0.0204505	0.0175377
SASPARAGUSV1_07_9759551	ASPARAGUSV1_07	0.4375	0	7.44464	17.7234	9.85246	0.755613	0.0177034	0.0175919
SASPARAGUSV1_01_7189190	ASPARAGUSV1_01	0.221154	0	-6.31242	12.6682	7.11095	-0.887705	0.0179239	0.0175927
SASPARAGUSV1_02_1027480	ASPARAGUSV1_02	0.163462	0	-5.63956	10.0828	5.72105	-0.985756	0.0183836	0.0176112
SASPARAGUSV1_01_76647248	ASPARAGUSV1_01	0.0865385	0	-4.34904	6.26378	3.51601	-1.23693	0.0203753	0.0176112
SASPARAGUSV1_08_32763811	ASPARAGUSV1_08	0.177885	0	5.6877	10.2511	5.79176	0.982033	0.0181097	0.0176146
SASPARAGUSV1_04_12579397	ASPARAGUSV1_04	0.254808	0	-4.35863	5.86418	3.3769	-1.29072	0.0176983	0.0176846
SASPARAGUSV1_05_127923593	ASPARAGUSV1_05	0.283654	0	6.61095	13.8656	7.8088	0.846602	0.0179929	0.0176983
SASPARAGUSV1_05_66033071	ASPARAGUSV1_05	0.139423	0	-5.30623	9.06678	5.10621	-1.03917	0.0188638	0.0177612
SASPARAGUSV1_05_66033113	ASPARAGUSV1_05	0.139423	0	-5.30623	9.06678	5.10621	-1.03917	0.0188638	0.0177612
SASPARAGUSV1_05_66033115	ASPARAGUSV1_05	0.139423	0	-5.30623	9.06678	5.10621	-1.03917	0.0188638	0.0177612
SASPARAGUSV1_05_66033287	ASPARAGUSV1_05	0.139423	0	-5.30623	9.06678	5.10621	-1.03917	0.0188638	0.0177612
SASPARAGUSV1_02_11895325	ASPARAGUSV1_02	0.326923	0	-6.91911	15.0822	8.55777	-0.808517	0.0180198	0.0177665
SASPARAGUSV1_08_15493499	ASPARAGUSV1_08	0.153846	0	4.93279	7.77143	4.39078	1.12344	0.0185686	0.0177731
SASPARAGUSV1_04_27328982	ASPARAGUSV1_04	0.269231	0	6.4465	12.9118	7.43529	0.867014	0.0180715	0.0177887
SASPARAGUSV1_10_13209330	ASPARAGUSV1_10	0.177885	0	-5.54021	10.3619	5.5517	-0.997932	0.0187064	0.0178044
SASPARAGUSV1_10_13209349	ASPARAGUSV1_10	0.177885	0	-5.54021	10.3619	5.5517	-0.997932	0.0187064	0.0178044
SASPARAGUSV1_10_13209361	ASPARAGUSV1_10	0.177885	0	-5.54021	10.3619	5.5517	-0.997932	0.0187064	0.0178044
SASPARAGUSV1_01_5781938	ASPARAGUSV1_01	0.115385	0	-4.28742	5.95871	3.34477	-1.28183	0.0190627	0.017818
SASPARAGUSV1_01_132284304	ASPARAGUSV1_01	0.274038	0	-6.22986	12.4064	6.964	-0.894581	0.0182383	0.0178406
SASPARAGUSV1_01_9018103	ASPARAGUSV1_01	0.274038	0	6.73374	14.458	8.11563	0.829724	0.0180927	0.0178492
SASPARAGUSV1_07_76464233	ASPARAGUSV1_07	0.211538	0	-5.90867	11.328	6.29725	-0.938295	0.0185433	0.0178708
SASPARAGUSV1_03_52140990	ASPARAGUSV1_03	0.389423	0	-7.17879	16.048	9.21594	-0.778954	0.0180432	0.0178997
SASPARAGUSV1_02_966212	ASPARAGUSV1_02	0.432692	0	6.98156	15.345	8.7069	0.801842	0.0179799	0.0179075
SASPARAGUSV1_08_30978452	ASPARAGUSV1_08	0.134615	0	-5.53499	9.87858	5.5813	-0.991702	0.0191358	0.0179455
SASPARAGUSV1_08_30978604	ASPARAGUSV1_08	0.134615	0	-5.53499	9.87858	5.5813	-0.991702	0.0191358	0.0179455
SASPARAGUSV1_08_110037173	ASPARAGUSV1_08	0.475962	0	6.8147	14.7133	8.31288	0.819776	0.0180992	0.0179841
SASPARAGUSV1_06_4398648	ASPARAGUSV1_06	0.264423	0	-6.56367	13.7787	7.74086	-0.847925	0.0183178	0.0179855
SASPARAGUSV1_08_89262670	ASPARAGUSV1_08	0.384615	0	-6.99521	15.5382	8.77892	-0.796819	0.0182299	0.0180125
SASPARAGUSV1_04_5067778	ASPARAGUSV1_04	0.115385	0	4.89013	7.59242	4.37211	1.11848	0.0193508	0.0180218
SASPARAGUSV1_05_122662878	ASPARAGUSV1_05	0.100962	0	-4.75518	7.38608	4.15968	-1.14316	0.0197266	0.018069
SASPARAGUSV1_05_122662886	ASPARAGUSV1_05	0.100962	0	-4.75518	7.38608	4.15968	-1.14316	0.0197266	0.018069
SASPARAGUSV1_08_24385108	ASPARAGUSV1_08	0.235577	0	-6.36829	12.9388	7.3103	-0.871139	0.0185054	0.0180727
SASPARAGUSV1_03_18142915	ASPARAGUSV1_03	0.0528846	0	3.19936	3.42971	1.96959	1.62438	0.0226264	0.0181076
SASPARAGUSV1_03_36702004	ASPARAGUSV1_03	0.336538	0	-6.93165	15.0351	8.63423	-0.80281	0.0183251	0.0181161
SASPARAGUSV1_03_36702046	ASPARAGUSV1_03	0.336538	0	-6.93165	15.0351	8.63423	-0.80281	0.0183251	0.0181161
SASPARAGUSV1_01_862706	ASPARAGUSV1_01	0.341346	0	-7.09291	16.1047	9.03994	-0.784619	0.0183206	0.0181224
SASPARAGUSV1_01_2461596	ASPARAGUSV1_01	0.163462	0	5.70841	10.4628	5.87304	0.971968	0.0184977	0.0181767
SASPARAGUSV1_01_1684899	ASPARAGUSV1_01	0.240385	0	6.18965	12.3196	6.91529	0.895067	0.018585	0.018183
SASPARAGUSV1_08_75286190	ASPARAGUSV1_08	0.259615	0	6.13318	12.0228	6.79279	0.902895	0.0186119	0.0181922
SASPARAGUSV1_05_128708695	ASPARAGUSV1_05	0.269231	0	5.88423	11.1026	6.25273	0.941066	0.0186137	0.0182257
SASPARAGUSV1_08_130253073	ASPARAGUSV1_08	0.153846	0	-5.17839	8.66526	4.89579	-1.05772	0.0192648	0.0182342
SASPARAGUSV1_09_36603595	ASPARAGUSV1_09	0.211538	0	-5.66253	10.3834	5.80611	-0.975271	0.0187734	0.0182912
SASPARAGUSV1_01_9443563	ASPARAGUSV1_01	0.221154	0	-6.04784	11.7723	6.60807	-0.91522	0.0186387	0.0182917
SASPARAGUSV1_05_11253335	ASPARAGUSV1_05	0.485577	0	7.27234	16.8871	9.51042	0.76467	0.0183655	0.0182942
SASPARAGUSV1_07_42034164	ASPARAGUSV1_07	0.456731	0	-6.91049	15.4816	8.60625	-0.802962	0.0184927	0.0183694
SASPARAGUSV1_04_92358817	ASPARAGUSV1_04	0.413462	0	-7.43771	17.3164	9.97167	-0.745884	0.0185052	0.0183911
SASPARAGUSV1_08_86389512	ASPARAGUSV1_08	0.307692	0	-7.10523	16.175	9.13873	-0.777485	0.0187551	0.0184769
SASPARAGUSV1_08_78085662	ASPARAGUSV1_08	0.360577	0	-6.86598	15.091	8.52627	-0.805273	0.0187039	0.0184875
SASPARAGUSV1_01_20759557	ASPARAGUSV1_01	0.240385	0	-6.12805	12.1645	6.82824	-0.897457	0.0190201	0.0185332
SASPARAGUSV1_08_44463228	ASPARAGUSV1_08	0.274038	0	-6.80441	14.8833	8.4089	-0.809192	0.0189506	0.0185403
SASPARAGUSV1_08_48731743	ASPARAGUSV1_08	0.274038	0	-6.80441	14.8833	8.4089	-0.809192	0.0189506	0.0185403
SASPARAGUSV1_08_48731781	ASPARAGUSV1_08	0.274038	0	-6.80441	14.8833	8.4089	-0.809192	0.0189506	0.0185403
SASPARAGUSV1_08_41490185	ASPARAGUSV1_08	0.274038	0	-6.80441	14.8833	8.4089	-0.809192	0.0189506	0.0185403
SASPARAGUSV1_08_41490230	ASPARAGUSV1_08	0.274038	0	-6.80441	14.8833	8.4089	-0.809192	0.0189506	0.0185403
SASPARAGUSV1_08_44293837	ASPARAGUSV1_08	0.274038	0	-6.80441	14.8833	8.4089	-0.809192	0.0189506	0.0185403
SASPARAGUSV1_08_44293854	ASPARAGUSV1_08	0.274038	0	-6.80441	14.8833	8.4089	-0.809192	0.0189506	0.0185403
SASPARAGUSV1_05_129608655	ASPARAGUSV1_05	0.379808	0	-6.55871	13.8288	7.78809	-0.842146	0.0187638	0.0185638
SASPARAGUSV1_08_61771670	ASPARAGUSV1_08	0.403846	0	7.63663	18.6761	10.5518	0.723726	0.0187271	0.0186028
SASPARAGUSV1_01_15159097	ASPARAGUSV1_01	0.144231	0	-4.99949	8.14411	4.57148	-1.09362	0.0193726	0.0186943
SASPARAGUSV1_10_70127949	ASPARAGUSV1_10	0.168269	0	5.12357	8.97934	4.81094	1.06498	0.0194955	0.018724
SASPARAGUSV1_10_32032074	ASPARAGUSV1_10	0.125	0	-4.5298	7.08716	3.79715	-1.19295	0.0200927	0.0187727
SASPARAGUSV1_08_60803161	ASPARAGUSV1_08	0.216346	0	-4.48965	6.48679	3.66497	-1.22502	0.0190177	0.0187896
SASPARAGUSV1_04_10528594	ASPARAGUSV1_04	0.278846	0	-6.72351	14.3072	8.23885	-0.816074	0.0191597	0.0188091
SASPARAGUSV1_10_70128003	ASPARAGUSV1_10	0.211538	0	5.47683	10.2385	5.48558	0.998406	0.0193667	0.0188318
SASPARAGUSV1_01_16240531	ASPARAGUSV1_01	0.1875	0	4.23379	5.81836	3.26598	1.29633	0.0191432	0.0188372
SASPARAGUSV1_08_21793706	ASPARAGUSV1_08	0.245192	0	-5.87166	11.1385	6.29315	-0.933025	0.0192528	0.0188521
SASPARAGUSV1_01_9018172	ASPARAGUSV1_01	0.283654	0	6.66107	14.3978	8.08184	0.824201	0.0191249	0.0188936
SASPARAGUSV1_01_88388928	ASPARAGUSV1_01	0.120192	0	4.21029	5.86116	3.29001	1.27972	0.0202758	0.0189009
SASPARAGUSV1_01_9008100	ASPARAGUSV1_01	0.278846	0	6.8757	15.3472	8.61475	0.798131	0.0191507	0.0189022
SASPARAGUSV1_04_133748582	ASPARAGUSV1_04	0.0865385	0	3.78788	4.66218	2.68472	1.4109	0.02079	0.0189025
SASPARAGUSV1_01_7003162	ASPARAGUSV1_01	0.384615	0	-6.40098	13.2989	7.46498	-0.857468	0.0191404	0.0189035
SASPARAGUSV1_01_6893659	ASPARAGUSV1_01	0.0769231	0	-3.41746	3.87872	2.17722	-1.56964	0.0205542	0.0189756
SASPARAGUSV1_07_149215257	ASPARAGUSV1_07	0.139423	0	5.12252	8.71307	4.84361	1.05758	0.0199362	0.0189847
SASPARAGUSV1_08_110654665	ASPARAGUSV1_08	0.105769	0	4.38894	6.37192	3.60007	1.21913	0.0207142	0.0189908
SASPARAGUSV1_05_115556707	ASPARAGUSV1_05	0.115385	0	4.09267	5.46605	3.07835	1.3295	0.0196673	0.0189982
SASPARAGUSV1_04_4881420	ASPARAGUSV1_04	0.480769	0	-7.50821	17.8253	10.2647	-0.731457	0.0191044	0.0190349
SASPARAGUSV1_08_91867685	ASPARAGUSV1_08	0.293269	0	-6.91319	15.4763	8.74395	-0.790626	0.0193927	0.0190521
SASPARAGUSV1_08_60253421	ASPARAGUSV1_08	0.394231	0	7.19103	16.6895	9.42942	0.762616	0.0191913	0.0190653
SASPARAGUSV1_06_512538	ASPARAGUSV1_06	0.105769	0	4.36402	6.35049	3.5677	1.2232	0.0208644	0.0190995
SASPARAGUSV1_08_123758854	ASPARAGUSV1_08	0.326923	0	6.86255	15.2303	8.60496	0.797511	0.0193129	0.0191266
SASPARAGUSV1_10_15817654	ASPARAGUSV1_10	0.105769	0	-4.70295	7.73679	4.14521	-1.13455	0.0208925	0.0191359
SASPARAGUSV1_06_4322719	ASPARAGUSV1_06	0.370192	0	4.15128	5.60664	3.1498	1.31795	0.0193325	0.0191367
SASPARAGUSV1_03_36702740	ASPARAGUSV1_03	0.331731	0	-7.00471	15.6245	8.97275	-0.780665	0.0193641	0.0191426
SASPARAGUSV1_01_103108709	ASPARAGUSV1_01	0.144231	0	-5.30894	9.31535	5.22893	-1.0153	0.0202504	0.0191501
SASPARAGUSV1_07_55605001	ASPARAGUSV1_07	0.158654	0	5.58189	10.3514	5.75438	0.970026	0.0199692	0.0191578
SASPARAGUSV1_08_28536374	ASPARAGUSV1_08	0.182692	0	-5.79368	10.9571	6.19067	-0.935873	0.0198829	0.019169
SASPARAGUSV1_03_45542124	ASPARAGUSV1_03	0.259615	0	-6.54399	13.6981	7.86642	-0.831889	0.0196371	0.0191708
SASPARAGUSV1_04_42261502	ASPARAGUSV1_04	0.125	0	4.37588	6.16422	3.54968	1.23275	0.0202017	0.019174
SASPARAGUSV1_08_104209447	ASPARAGUSV1_08	0.0769231	0	3.70454	4.54565	2.56825	1.44244	0.0207988	0.0191872
SASPARAGUSV1_07_19839616	ASPARAGUSV1_07	0.182692	0	4.04436	5.38276	2.99228	1.3516	0.0193862	0.0191959
SASPARAGUSV1_09_62284667	ASPARAGUSV1_09	0.211538	0	-5.95239	11.6706	6.5259	-0.912119	0.0198018	0.019196
SASPARAGUSV1_01_193098	ASPARAGUSV1_01	0.177885	0	-5.44875	9.78422	5.49212	-0.992104	0.0200708	0.0192433
SASPARAGUSV1_02_31099902	ASPARAGUSV1_02	0.346154	0	-4.90905	7.7915	4.42096	-1.1104	0.0195569	0.0192504
SASPARAGUSV1_07_72950122	ASPARAGUSV1_07	0.0913462	0	-3.436	3.98223	2.21373	-1.55213	0.0209239	0.0192629
SASPARAGUSV1_07_73782193	ASPARAGUSV1_07	0.192308	0	-5.97915	11.9197	6.62618	-0.902352	0.0201911	0.019269
SASPARAGUSV1_01_17950742	ASPARAGUSV1_01	0.341346	0	6.9216	15.6162	8.76575	0.789619	0.0193963	0.019271
SASPARAGUSV1_03_99651688	ASPARAGUSV1_03	0.0961538	0	4.11909	5.57719	3.20283	1.28608	0.0213565	0.0193791
SASPARAGUSV1_02_80820799	ASPARAGUSV1_02	0.0721154	0	3.84218	4.93441	2.79982	1.3723	0.0216634	0.0193834
SASPARAGUSV1_01_80716546	ASPARAGUSV1_01	0.0721154	0	-3.76701	4.87069	2.73404	-1.37782	0.0227136	0.0194655
SASPARAGUSV1_07_9757806	ASPARAGUSV1_07	0.432692	0	6.89506	15.6994	8.72733	0.790053	0.0195968	0.0194655
SASPARAGUSV1_01_123652058	ASPARAGUSV1_01	0.158654	0	4.7416	7.42795	4.16949	1.13721	0.0202268	0.0195009
SASPARAGUSV1_07_144774745	ASPARAGUSV1_07	0.0913462	0	-3.60128	4.4202	2.4572	-1.4656	0.021596	0.0195593
SASPARAGUSV1_03_112199128	ASPARAGUSV1_03	0.447115	0	6.93568	15.3998	8.84367	0.784253	0.0196883	0.0195827
SASPARAGUSV1_03_35086324	ASPARAGUSV1_03	0.0865385	0	3.61458	4.27303	2.45388	1.473	0.02103	0.019606
SASPARAGUSV1_08_45856934	ASPARAGUSV1_08	0.341346	0	6.62565	14.3169	8.08891	0.819102	0.0198268	0.0196286
SASPARAGUSV1_01_131281212	ASPARAGUSV1_01	0.0961538	0	-4.39566	6.59992	3.70469	-1.18651	0.0223863	0.0196393
SASPARAGUSV1_01_131278960	ASPARAGUSV1_01	0.0961538	0	-4.39566	6.59992	3.70469	-1.18651	0.0223863	0.0196393
SASPARAGUSV1_01_131278993	ASPARAGUSV1_01	0.0961538	0	-4.39566	6.59992	3.70469	-1.18651	0.0223863	0.0196393
SASPARAGUSV1_01_131278997	ASPARAGUSV1_01	0.0961538	0	-4.39566	6.59992	3.70469	-1.18651	0.0223863	0.0196393
SASPARAGUSV1_01_131279043	ASPARAGUSV1_01	0.0961538	0	-4.39566	6.59992	3.70469	-1.18651	0.0223863	0.0196393
SASPARAGUSV1_01_131279078	ASPARAGUSV1_01	0.0961538	0	-4.39566	6.59992	3.70469	-1.18651	0.0223863	0.0196393
SASPARAGUSV1_01_131281166	ASPARAGUSV1_01	0.0961538	0	-4.39566	6.59992	3.70469	-1.18651	0.0223863	0.0196393
SASPARAGUSV1_01_828600	ASPARAGUSV1_01	0.129808	0	-5.27643	9.27865	5.20833	-1.01308	0.0207768	0.0196657
SASPARAGUSV1_02_1623665	ASPARAGUSV1_02	0.0865385	0	4.16148	5.80933	3.29626	1.26249	0.0218988	0.0197303
SASPARAGUSV1_01_9622542	ASPARAGUSV1_01	0.100962	0	-3.9285	5.21555	2.92761	-1.34188	0.0216764	0.0197451
SASPARAGUSV1_01_9622543	ASPARAGUSV1_01	0.100962	0	-3.9285	5.21555	2.92761	-1.34188	0.0216764	0.0197451
SASPARAGUSV1_01_9622557	ASPARAGUSV1_01	0.100962	0	-3.9285	5.21555	2.92761	-1.34188	0.0216764	0.0197451
SASPARAGUSV1_01_75248912	ASPARAGUSV1_01	0.192308	0	5.61165	10.4437	5.86228	0.957247	0.0204656	0.0198363
SASPARAGUSV1_08_115473074	ASPARAGUSV1_08	0.0721154	0	3.59956	4.40876	2.49091	1.44508	0.0225652	0.0198588
SASPARAGUSV1_07_147671116	ASPARAGUSV1_07	0.317308	0	6.22534	12.9207	7.18263	0.866722	0.0201872	0.019867
SASPARAGUSV1_04_13811736	ASPARAGUSV1_04	0.0817308	0	3.66297	4.37525	2.5195	1.45385	0.0210167	0.0198738
SASPARAGUSV1_04_13811975	ASPARAGUSV1_04	0.0817308	0	3.66297	4.37525	2.5195	1.45385	0.0210167	0.0198738
SASPARAGUSV1_04_13811981	ASPARAGUSV1_04	0.0817308	0	3.66297	4.37525	2.5195	1.45385	0.0210167	0.0198738
SASPARAGUSV1_05_1507652	ASPARAGUSV1_05	0.466346	0	-6.97672	15.9744	8.99641	-0.7755	0.0200165	0.0199048
SASPARAGUSV1_07_73156598	ASPARAGUSV1_07	0.206731	0	-5.93138	11.8233	6.57257	-0.902444	0.0206898	0.0199147
SASPARAGUSV1_01_41492272	ASPARAGUSV1_01	0.375	0	-6.39054	13.4704	7.56124	-0.845172	0.020124	0.0199228
SASPARAGUSV1_01_9011563	ASPARAGUSV1_01	0.423077	0	6.86874	15.5537	8.73066	0.786738	0.0200918	0.0199612
SASPARAGUSV1_07_147737550	ASPARAGUSV1_07	0.283654	0	6.41023	13.7221	7.62813	0.84034	0.02029	0.019965
SASPARAGUSV1_03_95942438	ASPARAGUSV1_03	0.336538	0	-6.66617	14.3349	8.23215	-0.809772	0.020159	0.019974
SASPARAGUSV1_07_90264783	ASPARAGUSV1_07	0.110577	0	-3.34069	3.74063	2.07943	-1.60654	0.0205217	0.0200555
SASPARAGUSV1_07_16257215	ASPARAGUSV1_07	0.158654	0	4.33559	6.31383	3.50987	1.23526	0.0206563	0.0200608
SASPARAGUSV1_03_103491438	ASPARAGUSV1_03	0.298077	0	-5.97561	11.5439	6.62937	-0.901384	0.0202953	0.0201552
SASPARAGUSV1_03_35026792	ASPARAGUSV1_03	0.216346	0	-6.31172	12.9593	7.44219	-0.848099	0.0206871	0.0201595
SASPARAGUSV1_08_125222409	ASPARAGUSV1_08	0.355769	0	4.08486	5.49486	3.10454	1.31577	0.0204305	0.0201698
SASPARAGUSV1_05_13985572	ASPARAGUSV1_05	0.0961538	0	-4.0059	5.45514	3.07221	-1.30391	0.0222857	0.0201835
SASPARAGUSV1_02_15017262	ASPARAGUSV1_02	0.480769	0	-7.11546	16.5646	9.3989	-0.757052	0.02029	0.0202126
SASPARAGUSV1_02_15017294	ASPARAGUSV1_02	0.480769	0	-7.11546	16.5646	9.3989	-0.757052	0.02029	0.0202126
SASPARAGUSV1_02_15017296	ASPARAGUSV1_02	0.480769	0	-7.11546	16.5646	9.3989	-0.757052	0.02029	0.0202126
SASPARAGUSV1_09_9578382	ASPARAGUSV1_09	0.110577	0	-4.57535	7.10329	3.97196	-1.15191	0.0216911	0.0202138
SASPARAGUSV1_01_9336409	ASPARAGUSV1_01	0.177885	0	-5.45541	9.9964	5.61122	-0.972233	0.0212773	0.020218
SASPARAGUSV1_02_9152616	ASPARAGUSV1_02	0.432692	0	-7.00185	16.0515	9.10777	-0.768778	0.0203354	0.0202264
SASPARAGUSV1_05_18661393	ASPARAGUSV1_05	0.0673077	0	2.74026	2.51022	1.4137	1.93836	0.0211839	0.0202347
SASPARAGUSV1_01_736655	ASPARAGUSV1_01	0.235577	0	6.21948	12.8026	7.18643	0.865449	0.020338	0.0202421
SASPARAGUSV1_01_736702	ASPARAGUSV1_01	0.235577	0	6.21948	12.8026	7.18643	0.865449	0.020338	0.0202421
SASPARAGUSV1_07_62364890	ASPARAGUSV1_07	0.418269	0	6.04955	12.2496	6.80959	0.888386	0.0204352	0.0202826
SASPARAGUSV1_01_124659	ASPARAGUSV1_01	0.177885	0	-5.733	10.9941	6.17126	-0.928984	0.0210112	0.0202837
SASPARAGUSV1_01_8688675	ASPARAGUSV1_01	0.1875	0	-5.62259	10.5899	5.94437	-0.945868	0.0211034	0.0203375
SASPARAGUSV1_02_10431496	ASPARAGUSV1_02	0.264423	0	-6.43566	13.6528	7.74671	-0.83076	0.0207641	0.0203419
SASPARAGUSV1_07_56074950	ASPARAGUSV1_07	0.25	0	-6.46947	14.0897	7.83251	-0.825977	0.020798	0.0203599
SASPARAGUSV1_01_3158109	ASPARAGUSV1_01	0.326923	0	7.04327	16.4827	9.25214	0.761258	0.0205832	0.0203936
SASPARAGUSV1_02_10431453	ASPARAGUSV1_02	0.442308	0	-6.86135	15.4658	8.77539	-0.781886	0.0205472	0.0204267
SASPARAGUSV1_08_101125909	ASPARAGUSV1_08	0.0721154	0	3.45924	4.0363	2.28047	1.5169	0.0219806	0.0204829
SASPARAGUSV1_10_16036122	ASPARAGUSV1_10	0.288462	0	-5.67758	11.2838	6.0456	-0.939126	0.0209378	0.0205172
SASPARAGUSV1_10_16036119	ASPARAGUSV1_10	0.288462	0	-5.67758	11.2838	6.0456	-0.939126	0.0209378	0.0205172
SASPARAGUSV1_01_8817704	ASPARAGUSV1_01	0.322115	0	-5.71586	10.8786	6.10643	-0.93604	0.020719	0.0205295
SASPARAGUSV1_01_98026495	ASPARAGUSV1_01	0.129808	0	4.55146	6.98405	3.92031	1.16099	0.0215197	0.0205387
SASPARAGUSV1_08_114293496	ASPARAGUSV1_08	0.0625	0	2.62547	2.31996	1.31075	2.00302	0.0218352	0.0205391
SASPARAGUSV1_01_41395452	ASPARAGUSV1_01	0.293269	0	5.63644	10.5941	5.94674	0.94782	0.0208137	0.0205439
SASPARAGUSV1_10_30213858	ASPARAGUSV1_10	0.466346	0	7.38332	18.9978	10.1786	0.725375	0.0206549	0.020562
SASPARAGUSV1_01_75654046	ASPARAGUSV1_01	0.125	0	4.27099	6.18289	3.4706	1.23062	0.0218719	0.0206047
SASPARAGUSV1_01_75654066	ASPARAGUSV1_01	0.125	0	4.27099	6.18289	3.4706	1.23062	0.0218719	0.0206047
SASPARAGUSV1_01_140827	ASPARAGUSV1_01	0.4375	0	-6.83999	15.589	8.75049	-0.781669	0.0207626	0.0206158
SASPARAGUSV1_07_149829233	ASPARAGUSV1_07	0.134615	0	5.03954	8.67283	4.82124	1.04528	0.0217245	0.0206347
SASPARAGUSV1_01_68742693	ASPARAGUSV1_01	0.201923	0	-5.54051	10.3194	5.79255	-0.95649	0.0213323	0.0206377
SASPARAGUSV1_08_23746511	ASPARAGUSV1_08	0.168269	0	-5.73515	11.0224	6.22757	-0.92093	0.021551	0.0206526
SASPARAGUSV1_01_94500614	ASPARAGUSV1_01	0.211538	0	-5.35959	9.64751	5.41538	-0.989698	0.0212719	0.0206792
SASPARAGUSV1_01_12788927	ASPARAGUSV1_01	0.0769231	0	-4.1699	5.9449	3.33702	-1.24959	0.0224489	0.0206981
SASPARAGUSV1_07_1813279	ASPARAGUSV1_07	0.115385	0	4.16561	5.91768	3.28965	1.26628	0.0216359	0.0207152
SASPARAGUSV1_02_3243117	ASPARAGUSV1_02	0.375	0	6.7343	14.9562	8.48624	0.793555	0.0207933	0.0207237
SASPARAGUSV1_07_141581583	ASPARAGUSV1_07	0.5	0	-6.70119	15.1245	8.40773	-0.797027	0.0208291	0.0207328
SASPARAGUSV1_04_16500005	ASPARAGUSV1_04	0.394231	0	6.66369	14.4582	8.32578	0.800369	0.0209203	0.0207671
SASPARAGUSV1_01_3352202	ASPARAGUSV1_01	0.336538	0	6.41086	13.7546	7.72077	0.83034	0.0210434	0.020875
SASPARAGUSV1_03_5866388	ASPARAGUSV1_03	0.394231	0	-6.65095	14.4672	8.30814	-0.800535	0.0210298	0.0208873
SASPARAGUSV1_05_105406192	ASPARAGUSV1_05	0.197115	0	-4.59052	7.08	3.9873	-1.15129	0.0215098	0.0209308
SASPARAGUSV1_02_77559328	ASPARAGUSV1_02	0.100962	0	-3.90107	5.16024	2.92796	-1.33235	0.0226182	0.0209462
SASPARAGUSV1_06_6640411	ASPARAGUSV1_06	0.153846	0	-3.86429	5.03274	2.82739	-1.36674	0.0215536	0.0209576
SASPARAGUSV1_02_838759	ASPARAGUSV1_02	0.394231	0	-6.98563	16.1738	9.17712	-0.761201	0.0211126	0.020969
SASPARAGUSV1_08_64661836	ASPARAGUSV1_08	0.4375	0	6.81008	15.4306	8.71815	0.781139	0.0210866	0.0209714
SASPARAGUSV1_01_19872490	ASPARAGUSV1_01	0.221154	0	5.37553	9.75123	5.4736	0.982084	0.0215813	0.0209737
SASPARAGUSV1_01_19872531	ASPARAGUSV1_01	0.221154	0	5.37553	9.75123	5.4736	0.982084	0.0215813	0.0209737
SASPARAGUSV1_04_58043285	ASPARAGUSV1_04	0.197115	0	-3.93295	5.05235	2.90941	-1.35181	0.0211233	0.0209796
SASPARAGUSV1_04_58043288	ASPARAGUSV1_04	0.197115	0	-3.93295	5.05235	2.90941	-1.35181	0.0211233	0.0209796
SASPARAGUSV1_04_58043299	ASPARAGUSV1_04	0.197115	0	-3.93295	5.05235	2.90941	-1.35181	0.0211233	0.0209796
SASPARAGUSV1_01_2650021	ASPARAGUSV1_01	0.418269	0	-4.33548	6.30725	3.54041	-1.22457	0.0212142	0.0209907
SASPARAGUSV1_08_85884342	ASPARAGUSV1_08	0.100962	0	3.73787	4.71394	2.66333	1.40346	0.0219981	0.0209968
SASPARAGUSV1_01_19050057	ASPARAGUSV1_01	0.259615	0	6.17034	12.8208	7.19665	0.857391	0.0214433	0.02104
SASPARAGUSV1_09_27363797	ASPARAGUSV1_09	0.120192	0	3.34791	3.78244	2.11504	1.58291	0.0213323	0.0210616
SASPARAGUSV1_07_144964110	ASPARAGUSV1_07	0.298077	0	-6.27097	13.3668	7.43065	-0.843933	0.0214202	0.0210849
SASPARAGUSV1_10_62705450	ASPARAGUSV1_10	0.0576923	0	2.7097	2.67761	1.43461	1.88881	0.0236772	0.0211292
SASPARAGUSV1_05_828386	ASPARAGUSV1_05	0.451923	0	-6.53306	14.281	8.04273	-0.812294	0.0212427	0.0211301
SASPARAGUSV1_10_70127929	ASPARAGUSV1_10	0.240385	0	5.59921	11.082	5.93748	0.943027	0.0215693	0.021138
SASPARAGUSV1_07_4393740	ASPARAGUSV1_07	0.475962	0	6.73002	15.3566	8.53674	0.78836	0.0212561	0.0211476
SASPARAGUSV1_07_98075371	ASPARAGUSV1_07	0.216346	0	4.61081	7.2152	4.01094	1.14956	0.0213206	0.0212474
SASPARAGUSV1_02_2167738	ASPARAGUSV1_02	0.125	0	-5.26541	9.40456	5.33622	-0.986731	0.0226448	0.0212691
SASPARAGUSV1_02_8496734	ASPARAGUSV1_02	0.254808	0	6.78592	15.4029	8.73975	0.776444	0.0217099	0.0212819
SASPARAGUSV1_02_8496742	ASPARAGUSV1_02	0.254808	0	6.78592	15.4029	8.73975	0.776444	0.0217099	0.0212819
SASPARAGUSV1_02_8496770	ASPARAGUSV1_02	0.254808	0	6.78592	15.4029	8.73975	0.776444	0.0217099	0.0212819
SASPARAGUSV1_02_8496795	ASPARAGUSV1_02	0.254808	0	6.78592	15.4029	8.73975	0.776444	0.0217099	0.0212819
SASPARAGUSV1_07_149678698	ASPARAGUSV1_07	0.173077	0	4.14093	5.83843	3.24559	1.27586	0.0215315	0.0212875
SASPARAGUSV1_07_2212536	ASPARAGUSV1_07	0.173077	0	5.17774	9.20256	5.11572	1.01212	0.0220667	0.0212905
SASPARAGUSV1_05_104253124	ASPARAGUSV1_05	0.0528846	0	-3.20278	3.72933	2.10027	-1.52493	0.0271065	0.0213022
SASPARAGUSV1_10_16624364	ASPARAGUSV1_10	0.177885	0	-4.96215	8.7872	4.708	-1.05398	0.0222002	0.0213732
SASPARAGUSV1_02_82889626	ASPARAGUSV1_02	0.110577	0	-3.78962	4.85933	2.75722	-1.37443	0.0224757	0.0214302
SASPARAGUSV1_03_11527984	ASPARAGUSV1_03	0.495192	0	7.39559	18.026	10.3518	0.714423	0.0215275	0.0214448
SASPARAGUSV1_03_11528018	ASPARAGUSV1_03	0.495192	0	7.39559	18.026	10.3518	0.714423	0.0215275	0.0214448
SASPARAGUSV1_01_23735681	ASPARAGUSV1_01	0.0961538	0	-3.99031	5.52612	3.10194	-1.28639	0.0234737	0.0214475
SASPARAGUSV1_03_33033455	ASPARAGUSV1_03	0.197115	0	-5.98613	11.8968	6.832	-0.876191	0.02201	0.021505
SASPARAGUSV1_02_20599145	ASPARAGUSV1_02	0.100962	0	-3.86334	5.09418	2.89048	-1.33657	0.0230646	0.0215108
SASPARAGUSV1_08_17229480	ASPARAGUSV1_08	0.403846	0	-7.26125	17.7286	10.0165	-0.72493	0.0217722	0.0216136
SASPARAGUSV1_01_6730086	ASPARAGUSV1_01	0.105769	0	4.06636	5.72388	3.21295	1.26562	0.0232939	0.0216305
SASPARAGUSV1_07_98075300	ASPARAGUSV1_07	0.230769	0	4.90787	8.25125	4.58689	1.06998	0.0219302	0.0216365
SASPARAGUSV1_10_16735309	ASPARAGUSV1_10	0.221154	0	4.83939	8.31679	4.45596	1.08605	0.0218735	0.0216407
SASPARAGUSV1_01_6952921	ASPARAGUSV1_01	0.201923	0	-5.60365	10.7139	6.01397	-0.931772	0.0223116	0.0216754
SASPARAGUSV1_07_148966382	ASPARAGUSV1_07	0.173077	0	5.3239	9.78339	5.43861	0.978909	0.0224365	0.0217158
SASPARAGUSV1_04_10528766	ASPARAGUSV1_04	0.120192	0	4.39733	6.51784	3.75331	1.17159	0.0232215	0.0217488
SASPARAGUSV1_03_33051454	ASPARAGUSV1_03	0.182692	0	-5.70948	10.8646	6.23925	-0.91509	0.0222685	0.021764
SASPARAGUSV1_03_31346823	ASPARAGUSV1_03	0.269231	0	4.93873	8.11262	4.65885	1.06007	0.0221314	0.0217724
SASPARAGUSV1_03_31346827	ASPARAGUSV1_03	0.269231	0	4.93873	8.11262	4.65885	1.06007	0.0221314	0.0217724
SASPARAGUSV1_01_6156272	ASPARAGUSV1_01	0.451923	0	7.13598	17.2739	9.69626	0.735952	0.0219248	0.0218356
SASPARAGUSV1_02_43111500	ASPARAGUSV1_02	0.341346	0	-6.29193	13.3264	7.56149	-0.832101	0.0221302	0.021845
SASPARAGUSV1_08_24911860	ASPARAGUSV1_08	0.423077	0	6.91492	16.1358	9.11655	0.758503	0.0220101	0.0218632
SASPARAGUSV1_02_4256711	ASPARAGUSV1_02	0.254808	0	-6.26102	13.2196	7.50092	-0.834701	0.0222506	0.0219018
SASPARAGUSV1_04_39699865	ASPARAGUSV1_04	0.177885	0	-5.52716	10.2573	5.90671	-0.935743	0.0229537	0.0219455
SASPARAGUSV1_01_2802122	ASPARAGUSV1_01	0.264423	0	-6.04105	12.4754	7.00273	-0.862671	0.0224388	0.0221148
SASPARAGUSV1_01_2802143	ASPARAGUSV1_01	0.264423	0	-6.04105	12.4754	7.00273	-0.862671	0.0224388	0.0221148
SASPARAGUSV1_01_10209157	ASPARAGUSV1_01	0.307692	0	6.3034	13.5527	7.60745	0.828583	0.0222915	0.0221325
SASPARAGUSV1_01_15720472	ASPARAGUSV1_01	0.399038	0	6.66133	15.1383	8.49746	0.78392	0.0223035	0.022157
SASPARAGUSV1_01_26202440	ASPARAGUSV1_01	0.283654	0	-6.57834	14.7985	8.30674	-0.791928	0.0224629	0.0221631
SASPARAGUSV1_09_1622905	ASPARAGUSV1_09	0.269231	0	-5.96958	12.251	6.8504	-0.87142	0.0225608	0.0222499
SASPARAGUSV1_07_147201769	ASPARAGUSV1_07	0.427885	0	6.52464	14.6692	8.15461	0.800117	0.0223224	0.0222521
SASPARAGUSV1_01_20973336	ASPARAGUSV1_01	0.168269	0	-5.36726	10.0164	5.62245	-0.954612	0.0236019	0.0222874
SASPARAGUSV1_04_44503895	ASPARAGUSV1_04	0.110577	0	-3.3099	3.66687	2.11157	-1.5675	0.0227397	0.0223295
SASPARAGUSV1_04_7102312	ASPARAGUSV1_04	0.5	0	7.17132	17.1253	9.86164	0.727193	0.0223938	0.0223352
SASPARAGUSV1_07_149829685	ASPARAGUSV1_07	0.0625	0	-2.68528	2.52701	1.40477	-1.91154	0.0234748	0.022367
SASPARAGUSV1_02_79234002	ASPARAGUSV1_02	0.197115	0	-5.43048	10.0344	5.69357	-0.953792	0.0228542	0.0223822
SASPARAGUSV1_10_71616773	ASPARAGUSV1_10	0.331731	0	6.76788	16.4522	8.81476	0.767789	0.022635	0.0223988
SASPARAGUSV1_10_1101996	ASPARAGUSV1_10	0.235577	0	6.07085	13.2684	7.10891	0.853978	0.0227908	0.0224012
SASPARAGUSV1_03_18459946	ASPARAGUSV1_03	0.216346	0	-5.54206	10.3616	5.95038	-0.93138	0.0230894	0.0224323
SASPARAGUSV1_04_44503925	ASPARAGUSV1_04	0.100962	0	-3.18185	3.39721	1.95629	-1.62647	0.0229117	0.0224437
SASPARAGUSV1_03_2670330	ASPARAGUSV1_03	0.129808	0	-4.12892	5.81259	3.33801	-1.23694	0.0238263	0.0225186
SASPARAGUSV1_07_148551254	ASPARAGUSV1_07	0.384615	0	6.87412	16.3737	9.10215	0.755219	0.0226981	0.0225249
SASPARAGUSV1_04_131873789	ASPARAGUSV1_04	0.144231	0	4.25364	6.07727	3.49961	1.21546	0.0229785	0.0225403
SASPARAGUSV1_01_131038672	ASPARAGUSV1_01	0.331731	0	-6.73992	15.6164	8.76588	-0.768881	0.0228195	0.0225639
SASPARAGUSV1_08_81019584	ASPARAGUSV1_08	0.4375	0	7.20537	17.7106	10.0063	0.720084	0.0227373	0.0226122
SASPARAGUSV1_01_24941083	ASPARAGUSV1_01	0.254808	0	-6.17966	13.1611	7.38765	-0.836486	0.0229908	0.0226189
SASPARAGUSV1_10_13298718	ASPARAGUSV1_10	0.129808	0	-4.99196	9.11879	4.88565	-1.02176	0.0239179	0.0226316
SASPARAGUSV1_02_555895	ASPARAGUSV1_02	0.278846	0	6.11931	12.7545	7.237	0.845559	0.0229243	0.0226331
SASPARAGUSV1_09_68327378	ASPARAGUSV1_09	0.360577	0	-6.73696	15.6678	8.76098	-0.768973	0.0228413	0.0226588
SASPARAGUSV1_09_68327389	ASPARAGUSV1_09	0.360577	0	-6.73696	15.6678	8.76098	-0.768973	0.0228413	0.0226588
SASPARAGUSV1_07_2213195	ASPARAGUSV1_07	0.182692	0	5.02545	8.82563	4.90619	1.02431	0.0232783	0.0226672
SASPARAGUSV1_02_62573243	ASPARAGUSV1_02	0.192308	0	5.04087	8.70728	4.94058	1.0203	0.0233376	0.0227335
SASPARAGUSV1_08_15587479	ASPARAGUSV1_08	0.259615	0	5.67677	11.0472	6.24158	0.909507	0.0230722	0.0227599
SASPARAGUSV1_07_148710399	ASPARAGUSV1_07	0.201923	0	5.0232	8.81854	4.90224	1.02467	0.0232846	0.0227696
SASPARAGUSV1_01_126204419	ASPARAGUSV1_01	0.182692	0	-5.31026	9.75932	5.47814	-0.969354	0.0232797	0.0228573
SASPARAGUSV1_04_9276220	ASPARAGUSV1_04	0.461538	0	-7.20373	17.4296	10.0369	-0.717725	0.0229762	0.0228792
SASPARAGUSV1_07_16851794	ASPARAGUSV1_07	0.442308	0	6.46126	14.5362	8.08068	0.799593	0.0230282	0.0228849
SASPARAGUSV1_04_115967693	ASPARAGUSV1_04	0.298077	0	6.76295	15.4067	8.87198	0.762282	0.0231759	0.0229032
SASPARAGUSV1_07_24931700	ASPARAGUSV1_07	0.461538	0	6.73515	15.8046	8.78583	0.766593	0.0230715	0.0229547
SASPARAGUSV1_07_74142426	ASPARAGUSV1_07	0.331731	0	-6.65152	15.4442	8.58544	-0.774744	0.0232032	0.0230099
SASPARAGUSV1_10_12395532	ASPARAGUSV1_10	0.129808	0	-4.8692	8.73553	4.68032	-1.04036	0.0244038	0.0230334
SASPARAGUSV1_05_84893427	ASPARAGUSV1_05	0.447115	0	-4.90586	8.29765	4.67305	-1.04982	0.0232428	0.0230808
SASPARAGUSV1_05_107223127	ASPARAGUSV1_05	0.5	0	7.1176	17.4708	9.83914	0.723397	0.0232618	0.0231909
SASPARAGUSV1_08_75283655	ASPARAGUSV1_08	0.105769	0	3.96246	5.49929	3.10704	1.27531	0.024578	0.0232014
SASPARAGUSV1_01_32023437	ASPARAGUSV1_01	0.221154	0	5.56158	10.782	6.05222	0.918932	0.0237785	0.0232258
SASPARAGUSV1_07_149678671	ASPARAGUSV1_07	0.144231	0	3.4731	4.22359	2.3479	1.47924	0.0234138	0.0232269
SASPARAGUSV1_10_60655314	ASPARAGUSV1_10	0.153846	0	4.29751	6.73613	3.60908	1.19075	0.0236889	0.0232755
SASPARAGUSV1_05_129534166	ASPARAGUSV1_05	0.153846	0	5.38323	10.1373	5.70913	0.942917	0.0242601	0.02331
SASPARAGUSV1_03_11528088	ASPARAGUSV1_03	0.485577	0	-7.17415	17.4415	10.0162	-0.716254	0.0234007	0.0233363
SASPARAGUSV1_03_11528150	ASPARAGUSV1_03	0.485577	0	-7.17415	17.4415	10.0162	-0.716254	0.0234007	0.0233363
SASPARAGUSV1_05_128865305	ASPARAGUSV1_05	0.475962	0	-7.00703	16.9788	9.56209	-0.732793	0.0234521	0.0233455
SASPARAGUSV1_01_100415238	ASPARAGUSV1_01	0.0673077	0	-3.52513	4.46255	2.50494	-1.40727	0.0259281	0.0233717
SASPARAGUSV1_03_18449000	ASPARAGUSV1_03	0.331731	0	-6.64486	15.018	8.6244	-0.770472	0.0236559	0.0234176
SASPARAGUSV1_03_34497480	ASPARAGUSV1_03	0.432692	0	6.39109	13.8835	7.9729	0.801602	0.0236092	0.0234546
SASPARAGUSV1_07_136746577	ASPARAGUSV1_07	0.201923	0	-5.69863	11.4651	6.37344	-0.89412	0.0239914	0.0234679
SASPARAGUSV1_03_108017560	ASPARAGUSV1_03	0.317308	0	-6.50695	14.41	8.27526	-0.786314	0.0236993	0.0234789
SASPARAGUSV1_04_59611608	ASPARAGUSV1_04	0.375	0	6.87473	16.0316	9.23186	0.744674	0.0236594	0.0234801
SASPARAGUSV1_02_80667836	ASPARAGUSV1_02	0.120192	0	-4.26288	6.32626	3.58957	-1.18757	0.0244491	0.023544
SASPARAGUSV1_02_14689677	ASPARAGUSV1_02	0.25	0	5.71218	11.2456	6.38085	0.895206	0.0237394	0.0235721
SASPARAGUSV1_03_111056024	ASPARAGUSV1_03	0.259615	0	6.30787	13.5676	7.79148	0.809586	0.0238327	0.0235855
SASPARAGUSV1_04_120764261	ASPARAGUSV1_04	0.389423	0	6.72063	15.3349	8.83065	0.761058	0.0237228	0.0236229
SASPARAGUSV1_07_35309826	ASPARAGUSV1_07	0.245192	0	-4.31459	6.57424	3.65463	-1.18058	0.0240126	0.0236726
SASPARAGUSV1_02_11886865	ASPARAGUSV1_02	0.360577	0	-6.68259	15.4262	8.75292	-0.763469	0.023899	0.0236834
SASPARAGUSV1_02_11886882	ASPARAGUSV1_02	0.360577	0	-6.68259	15.4262	8.75292	-0.763469	0.023899	0.0236834
SASPARAGUSV1_01_7750770	ASPARAGUSV1_01	0.192308	0	5.71066	11.3992	6.39863	0.892483	0.0239718	0.0236878
SASPARAGUSV1_02_4023662	ASPARAGUSV1_02	0.485577	0	-7.38152	18.7909	10.6621	-0.692313	0.0237839	0.0236963
SASPARAGUSV1_02_4023678	ASPARAGUSV1_02	0.485577	0	-7.38152	18.7909	10.6621	-0.692313	0.0237839	0.0236963
SASPARAGUSV1_07_2211269	ASPARAGUSV1_07	0.423077	0	6.4452	14.6413	8.13915	0.791877	0.0238734	0.0237348
SASPARAGUSV1_01_6503356	ASPARAGUSV1_01	0.0817308	0	3.40999	4.16433	2.33754	1.4588	0.0257239	0.023787
SASPARAGUSV1_07_85492762	ASPARAGUSV1_07	0.120192	0	4.155	6.21167	3.45308	1.20328	0.0253529	0.023825
SASPARAGUSV1_07_85492765	ASPARAGUSV1_07	0.120192	0	4.155	6.21167	3.45308	1.20328	0.0253529	0.023825
SASPARAGUSV1_02_25064346	ASPARAGUSV1_02	0.105769	0	-3.94633	5.45983	3.09795	-1.27385	0.0249544	0.0238484
SASPARAGUSV1_06_4698325	ASPARAGUSV1_06	0.149038	0	4.51359	7.19119	4.04	1.11722	0.0247301	0.0238503
SASPARAGUSV1_06_4698332	ASPARAGUSV1_06	0.149038	0	4.51359	7.19119	4.04	1.11722	0.0247301	0.0238503
SASPARAGUSV1_06_4698303	ASPARAGUSV1_06	0.149038	0	4.51359	7.19119	4.04	1.11722	0.0247301	0.0238503
SASPARAGUSV1_07_9676921	ASPARAGUSV1_07	0.466346	0	-6.47306	14.8027	8.22884	-0.78663	0.0240378	0.0239031
SASPARAGUSV1_03_112668482	ASPARAGUSV1_03	0.168269	0	4.87431	8.16348	4.68806	1.03973	0.0243721	0.0239332
SASPARAGUSV1_09_40756432	ASPARAGUSV1_09	0.413462	0	6.45242	14.6248	8.17777	0.78902	0.0240491	0.0239598
SASPARAGUSV1_07_67211089	ASPARAGUSV1_07	0.120192	0	3.81321	5.17144	2.87481	1.32642	0.0245137	0.0239749
SASPARAGUSV1_07_149012556	ASPARAGUSV1_07	0.490385	0	-6.8303	16.4947	9.16945	-0.744897	0.0240938	0.0240034
SASPARAGUSV1_05_124208793	ASPARAGUSV1_05	0.125	0	4.31893	6.54682	3.68702	1.17139	0.0244962	0.0240381
SASPARAGUSV1_01_6853783	ASPARAGUSV1_01	0.254808	0	5.31157	9.93046	5.5742	0.952885	0.0244656	0.0240439
SASPARAGUSV1_05_130160364	ASPARAGUSV1_05	0.264423	0	4.43855	6.90215	3.88713	1.14186	0.0243689	0.0240955
SASPARAGUSV1_04_59610389	ASPARAGUSV1_04	0.384615	0	-6.53685	14.6227	8.4205	-0.776301	0.0242794	0.0240987
SASPARAGUSV1_03_110330439	ASPARAGUSV1_03	0.25	0	5.18988	9.26561	5.32099	0.975359	0.0244561	0.0241225
SASPARAGUSV1_08_117152712	ASPARAGUSV1_08	0.394231	0	6.49528	14.7247	8.31932	0.780746	0.0243271	0.0241443
SASPARAGUSV1_08_110037097	ASPARAGUSV1_08	0.432692	0	6.52027	14.8351	8.38168	0.777919	0.0243119	0.0241566
SASPARAGUSV1_06_51176677	ASPARAGUSV1_06	0.360577	0	6.14789	13.2942	7.46868	0.823156	0.0244747	0.0242692
SASPARAGUSV1_07_111364088	ASPARAGUSV1_07	0.240385	0	4.28746	6.54081	3.63605	1.17916	0.0245466	0.0242765
SASPARAGUSV1_08_105475713	ASPARAGUSV1_08	0.365385	0	-6.93761	16.8462	9.51793	-0.728898	0.0245294	0.0242929
SASPARAGUSV1_02_16616344	ASPARAGUSV1_02	0.0865385	0	3.36117	3.98735	2.26245	1.48563	0.0254434	0.0242935
SASPARAGUSV1_01_17551324	ASPARAGUSV1_01	0.197115	0	-5.61058	11.1779	6.27441	-0.894201	0.0250999	0.0242952
SASPARAGUSV1_09_55752724	ASPARAGUSV1_09	0.120192	0	-3.41891	4.13779	2.31374	-1.47766	0.024598	0.0243411
SASPARAGUSV1_01_123652102	ASPARAGUSV1_01	0.134615	0	3.97356	5.58737	3.13632	1.26695	0.0248502	0.0243843
SASPARAGUSV1_01_123652123	ASPARAGUSV1_01	0.134615	0	3.97356	5.58737	3.13632	1.26695	0.0248502	0.0243843
SASPARAGUSV1_02_4557229	ASPARAGUSV1_02	0.293269	0	-6.10884	13.0416	7.3999	-0.82553	0.0247252	0.0244039
SASPARAGUSV1_04_40449235	ASPARAGUSV1_04	0.134615	0	-4.60153	7.44867	4.28933	-1.07278	0.0262961	0.024449
SASPARAGUSV1_06_4931381	ASPARAGUSV1_06	0.0673077	0	3.45332	4.35576	2.44706	1.41121	0.0272743	0.0244525
SASPARAGUSV1_01_130817654	ASPARAGUSV1_01	0.139423	0	4.48093	7.17481	4.02739	1.11261	0.02556	0.0244594
SASPARAGUSV1_02_4552915	ASPARAGUSV1_02	0.307692	0	-5.84385	11.9384	6.77397	-0.862693	0.0247478	0.0244742
SASPARAGUSV1_10_4741233	ASPARAGUSV1_10	0.0673077	0	2.90299	3.13952	1.68209	1.72582	0.0252005	0.0245014
SASPARAGUSV1_10_4741242	ASPARAGUSV1_10	0.0673077	0	2.90299	3.13952	1.68209	1.72582	0.0252005	0.0245014
SASPARAGUSV1_10_4741258	ASPARAGUSV1_10	0.0673077	0	2.90299	3.13952	1.68209	1.72582	0.0252005	0.0245014
SASPARAGUSV1_02_61558277	ASPARAGUSV1_02	0.129808	0	4.5732	7.41292	4.20615	1.08726	0.0257568	0.0245016
SASPARAGUSV1_03_56412492	ASPARAGUSV1_03	0.115385	0	4.18455	6.14176	3.52704	1.18642	0.0258708	0.0245144
SASPARAGUSV1_08_104161202	ASPARAGUSV1_08	0.0625	0	3.07028	3.4281	1.93684	1.58519	0.0273753	0.024543
SASPARAGUSV1_02_7029360	ASPARAGUSV1_02	0.158654	0	-4.88958	8.50134	4.82373	-1.01365	0.0259953	0.0245723
SASPARAGUSV1_01_19861578	ASPARAGUSV1_01	0.1875	0	5.57266	11.0645	6.21079	0.897254	0.025346	0.0245847
SASPARAGUSV1_04_13750970	ASPARAGUSV1_04	0.25	0	-6.32086	13.8205	7.95856	-0.794222	0.0250538	0.0245874
SASPARAGUSV1_04_13750995	ASPARAGUSV1_04	0.25	0	-6.32086	13.8205	7.95856	-0.794222	0.0250538	0.0245874
SASPARAGUSV1_10_63164464	ASPARAGUSV1_10	0.120192	0	4.07944	6.27787	3.36355	1.21284	0.0261255	0.0246016
SASPARAGUSV1_04_3067482	ASPARAGUSV1_04	0.134615	0	4.54654	7.11282	4.09593	1.11001	0.0246727	0.0246059
SASPARAGUSV1_06_1316699	ASPARAGUSV1_06	0.360577	0	4.59022	7.44326	4.18162	1.09771	0.0247864	0.0246173
SASPARAGUSV1_08_60802952	ASPARAGUSV1_08	0.1875	0	-4.19325	6.19547	3.50038	-1.19794	0.0250089	0.0246232
SASPARAGUSV1_01_130923609	ASPARAGUSV1_01	0.158654	0	-4.83718	8.36678	4.69647	-1.02996	0.0256108	0.0247355
SASPARAGUSV1_01_3166904	ASPARAGUSV1_01	0.235577	0	5.93827	12.5056	7.01968	0.845946	0.0250062	0.0247643
SASPARAGUSV1_01_24713466	ASPARAGUSV1_01	0.399038	0	-6.84731	16.6088	9.32294	-0.734459	0.0249253	0.0247809
SASPARAGUSV1_08_123763541	ASPARAGUSV1_08	0.182692	0	3.73597	4.91312	2.77587	1.34587	0.0249387	0.024794
SASPARAGUSV1_08_119553304	ASPARAGUSV1_08	0.283654	0	5.99985	12.7095	7.18073	0.835548	0.0251553	0.0248154
SASPARAGUSV1_05_113953739	ASPARAGUSV1_05	0.158654	0	-4.65177	7.74493	4.36177	-1.06649	0.0259244	0.024821
SASPARAGUSV1_02_7630235	ASPARAGUSV1_02	0.0576923	0	2.70179	2.71423	1.54007	1.75432	0.0294723	0.0248214
SASPARAGUSV1_03_33274899	ASPARAGUSV1_03	0.129808	0	-3.87254	5.27661	3.03021	-1.27798	0.0261054	0.0248269
SASPARAGUSV1_01_72354516	ASPARAGUSV1_01	0.221154	0	-3.86452	5.29149	2.97024	-1.30108	0.0249398	0.0248355
SASPARAGUSV1_08_102671776	ASPARAGUSV1_08	0.336538	0	-6.72027	15.9319	9.00136	-0.746584	0.0250961	0.0248399
SASPARAGUSV1_01_123644584	ASPARAGUSV1_01	0.153846	0	4.84272	8.39723	4.71356	1.0274	0.02571	0.0248412
SASPARAGUSV1_02_7714923	ASPARAGUSV1_02	0.115385	0	4.03095	5.78447	3.28215	1.22814	0.0260821	0.0248442
SASPARAGUSV1_10_2153663	ASPARAGUSV1_10	0.192308	0	-5.14863	9.92392	5.31703	-0.968327	0.0255598	0.0248567
SASPARAGUSV1_10_19927330	ASPARAGUSV1_10	0.230769	0	-5.46137	11.144	5.97075	-0.914687	0.0254142	0.0248823
SASPARAGUSV1_04_19373129	ASPARAGUSV1_04	0.230769	0	-5.87246	11.9835	6.90075	-0.850989	0.0253854	0.0248834
SASPARAGUSV1_02_31100007	ASPARAGUSV1_02	0.466346	0	-3.29544	3.82608	2.17095	-1.51797	0.0253125	0.0248835
SASPARAGUSV1_10_12154790	ASPARAGUSV1_10	0.149038	0	-5.24726	10.3606	5.55098	-0.945284	0.025938	0.0249105
SASPARAGUSV1_03_35012449	ASPARAGUSV1_03	0.120192	0	4.33304	6.61072	3.79636	1.14137	0.0261572	0.0249395
SASPARAGUSV1_04_120693151	ASPARAGUSV1_04	0.490385	0	-6.45473	14.4185	8.30292	-0.777406	0.0250859	0.0249827
SASPARAGUSV1_05_68486979	ASPARAGUSV1_05	0.125	0	4.0367	5.85114	3.29523	1.22501	0.026166	0.024986
SASPARAGUSV1_01_128545743	ASPARAGUSV1_01	0.331731	0	-6.10252	13.2547	7.44018	-0.820211	0.025269	0.0249883
SASPARAGUSV1_04_7364524	ASPARAGUSV1_04	0.192308	0	-5.50782	10.5968	6.10217	-0.9026	0.0257704	0.0249993
SASPARAGUSV1_10_4759140	ASPARAGUSV1_10	0.163462	0	4.8634	8.89358	4.76499	1.02065	0.0258827	0.0250036
SASPARAGUSV1_04_30513216	ASPARAGUSV1_04	0.370192	0	-6.12954	13.0365	7.5071	-0.8165	0.0252776	0.0250525
SASPARAGUSV1_08_125433428	ASPARAGUSV1_08	0.120192	0	-3.95501	5.62997	3.18088	-1.24337	0.0265855	0.0250952
SASPARAGUSV1_01_11644644	ASPARAGUSV1_01	0.418269	0	-6.45943	14.846	8.33341	-0.775124	0.0252471	0.0250955
SASPARAGUSV1_08_29656336	ASPARAGUSV1_08	0.25	0	-6.17045	13.5061	7.63083	-0.808621	0.0255007	0.0251114
SASPARAGUSV1_05_1554325	ASPARAGUSV1_05	0.432692	0	-6.27606	13.9659	7.86526	-0.797947	0.025231	0.0251201
SASPARAGUSV1_05_92998731	ASPARAGUSV1_05	0.298077	0	-5.64979	11.3583	6.39672	-0.883232	0.0254931	0.0252461
SASPARAGUSV1_05_92998814	ASPARAGUSV1_05	0.298077	0	-5.64979	11.3583	6.39672	-0.883232	0.0254931	0.0252461
SASPARAGUSV1_10_14024709	ASPARAGUSV1_10	0.168269	0	-5.62252	11.9217	6.38738	-0.880255	0.0261019	0.0252832
SASPARAGUSV1_04_135681767	ASPARAGUSV1_04	0.254808	0	5.88638	12.1039	6.97008	0.84452	0.0257733	0.0254046
SASPARAGUSV1_08_89235588	ASPARAGUSV1_08	0.269231	0	-6.39745	14.5951	8.24609	-0.775816	0.0258915	0.0254098
SASPARAGUSV1_01_58713971	ASPARAGUSV1_01	0.177885	0	-4.40182	6.97611	3.91586	-1.1241	0.0261193	0.0254296
SASPARAGUSV1_03_27064154	ASPARAGUSV1_03	0.134615	0	4.63225	7.58098	4.35355	1.06402	0.0264127	0.0254626
SASPARAGUSV1_08_101125927	ASPARAGUSV1_08	0.153846	0	-5.27257	9.95779	5.62606	-0.937169	0.0262225	0.0254645
SASPARAGUSV1_02_809561	ASPARAGUSV1_02	0.211538	0	-5.75836	11.8034	6.69734	-0.859798	0.0260751	0.0254812
SASPARAGUSV1_01_33099845	ASPARAGUSV1_01	0.389423	0	-6.36892	14.5106	8.14516	-0.781927	0.0256415	0.0254903
SASPARAGUSV1_08_44618293	ASPARAGUSV1_08	0.153846	0	-3.8437	5.29258	2.99026	-1.28541	0.0262311	0.0255275
SASPARAGUSV1_08_119530906	ASPARAGUSV1_08	0.293269	0	5.4912	10.746	6.0714	0.904437	0.0258437	0.02554
SASPARAGUSV1_09_59017828	ASPARAGUSV1_09	0.153846	0	-3.95202	5.66191	3.16599	-1.24828	0.0263452	0.0255602
SASPARAGUSV1_01_10045344	ASPARAGUSV1_01	0.278846	0	6.11178	13.3871	7.51448	0.813333	0.0257771	0.0255785
SASPARAGUSV1_01_10045356	ASPARAGUSV1_01	0.278846	0	6.11178	13.3871	7.51448	0.813333	0.0257771	0.0255785
SASPARAGUSV1_10_20607121	ASPARAGUSV1_10	0.120192	0	-4.73047	8.5477	4.57968	-1.03293	0.0270719	0.0255964
SASPARAGUSV1_08_130366164	ASPARAGUSV1_08	0.192308	0	-5.06134	9.16131	5.17605	-0.977838	0.0261033	0.0256329
SASPARAGUSV1_10_20668019	ASPARAGUSV1_10	0.129808	0	-4.78796	8.74589	4.68587	-1.02179	0.026977	0.0256347
SASPARAGUSV1_09_58918430	ASPARAGUSV1_09	0.365385	0	-5.80593	12.1498	6.79382	-0.85459	0.0259148	0.0256745
SASPARAGUSV1_03_8613321	ASPARAGUSV1_03	0.177885	0	5.34649	10.1107	5.80629	0.92081	0.0264999	0.0257169
SASPARAGUSV1_09_1892375	ASPARAGUSV1_09	0.221154	0	-5.61312	11.3957	6.37218	-0.880878	0.0261742	0.0257238
SASPARAGUSV1_10_16036121	ASPARAGUSV1_10	0.302885	0	-5.63175	11.9607	6.40831	-0.87882	0.0261013	0.0257282
SASPARAGUSV1_10_16036115	ASPARAGUSV1_10	0.302885	0	-5.63175	11.9607	6.40831	-0.87882	0.0261013	0.0257282
SASPARAGUSV1_05_24276293	ASPARAGUSV1_05	0.394231	0	-6.86638	16.8756	9.50399	-0.722473	0.0259286	0.0257674
SASPARAGUSV1_09_27363748	ASPARAGUSV1_09	0.110577	0	3.12772	3.53351	1.97584	1.58298	0.0260737	0.0257697
SASPARAGUSV1_08_30980629	ASPARAGUSV1_08	0.341346	0	-6.55177	15.3314	8.66209	-0.756373	0.0260065	0.0257768
SASPARAGUSV1_08_30980632	ASPARAGUSV1_08	0.341346	0	-6.55177	15.3314	8.66209	-0.756373	0.0260065	0.0257768
SASPARAGUSV1_08_30980639	ASPARAGUSV1_08	0.341346	0	-6.55177	15.3314	8.66209	-0.756373	0.0260065	0.0257768
SASPARAGUSV1_04_111165509	ASPARAGUSV1_04	0.293269	0	4.50442	7.10999	4.09431	1.10017	0.0260059	0.0257881
SASPARAGUSV1_01_19875236	ASPARAGUSV1_01	0.451923	0	-6.41861	14.8022	8.30882	-0.772506	0.0259639	0.0258778
SASPARAGUSV1_01_22863550	ASPARAGUSV1_01	0.173077	0	5.1089	9.46149	5.31096	0.961954	0.0266317	0.0258856
SASPARAGUSV1_05_116275770	ASPARAGUSV1_05	0.100962	0	-3.98559	5.79772	3.26514	-1.22065	0.0274067	0.0259329
SASPARAGUSV1_02_966306	ASPARAGUSV1_02	0.413462	0	6.50323	15.0463	8.53741	0.761734	0.0260344	0.0259627
SASPARAGUSV1_02_68080933	ASPARAGUSV1_02	0.240385	0	-5.60295	11.22	6.36632	-0.880092	0.0263773	0.0259824
SASPARAGUSV1_07_40062514	ASPARAGUSV1_07	0.475962	0	-5.21709	9.89233	5.49917	-0.948705	0.0260986	0.0260333
SASPARAGUSV1_07_149381493	ASPARAGUSV1_07	0.100962	0	3.71694	5.06653	2.81649	1.31971	0.0267748	0.0260358
SASPARAGUSV1_05_110986747	ASPARAGUSV1_05	0.269231	0	6.314	14.3192	8.06427	0.78296	0.0261874	0.0260425
SASPARAGUSV1_04_36871602	ASPARAGUSV1_04	0.408654	0	-5.91076	12.2839	7.07373	-0.835594	0.0262573	0.0260665
SASPARAGUSV1_07_141856276	ASPARAGUSV1_07	0.206731	0	-3.87718	5.46481	3.0379	-1.27627	0.0261159	0.0260679
SASPARAGUSV1_01_132075152	ASPARAGUSV1_01	0.153846	0	-4.93771	8.86977	4.97882	-0.991744	0.0269043	0.0260863
SASPARAGUSV1_01_6918149	ASPARAGUSV1_01	0.307692	0	-6.25818	14.1345	7.93405	-0.788775	0.0262984	0.0260968
SASPARAGUSV1_07_6750387	ASPARAGUSV1_07	0.461538	0	6.70652	16.3754	9.10311	0.736729	0.0262285	0.0261132
SASPARAGUSV1_01_10662616	ASPARAGUSV1_01	0.216346	0	5.1114	9.48125	5.32205	0.960419	0.0267157	0.026137
SASPARAGUSV1_07_50167505	ASPARAGUSV1_07	0.0769231	0	2.74239	2.76614	1.5377	1.78344	0.0269989	0.0261391
SASPARAGUSV1_04_9276928	ASPARAGUSV1_04	0.245192	0	-5.69862	11.4681	6.60391	-0.862917	0.0265869	0.026158
SASPARAGUSV1_04_9276940	ASPARAGUSV1_04	0.245192	0	-5.69862	11.4681	6.60391	-0.862917	0.0265869	0.026158
SASPARAGUSV1_02_980447	ASPARAGUSV1_02	0.466346	0	-6.58522	15.4752	8.78075	-0.74996	0.0262625	0.0261635
SASPARAGUSV1_07_56075045	ASPARAGUSV1_07	0.259615	0	-6.20648	14.1024	7.83956	-0.791687	0.0266462	0.026204
SASPARAGUSV1_02_78165376	ASPARAGUSV1_02	0.0769231	0	3.39827	4.27771	2.42721	1.40008	0.0291651	0.0262271
SASPARAGUSV1_02_78165418	ASPARAGUSV1_02	0.0769231	0	3.39827	4.27771	2.42721	1.40008	0.0291651	0.0262271
SASPARAGUSV1_01_9011597	ASPARAGUSV1_01	0.418269	0	6.59484	15.7086	8.81763	0.747915	0.026358	0.0262284
SASPARAGUSV1_03_18453332	ASPARAGUSV1_03	0.341346	0	-6.19456	13.5748	7.79564	-0.794618	0.0265121	0.0262616
SASPARAGUSV1_02_37164452	ASPARAGUSV1_02	0.153846	0	-3.88965	5.45288	3.09401	-1.25716	0.0270141	0.0262815
SASPARAGUSV1_05_15068896	ASPARAGUSV1_05	0.211538	0	-5.32254	10.2587	5.77745	-0.921262	0.026803	0.026286
SASPARAGUSV1_05_15068898	ASPARAGUSV1_05	0.211538	0	-5.32254	10.2587	5.77745	-0.921262	0.026803	0.026286
SASPARAGUSV1_02_31569253	ASPARAGUSV1_02	0.0576923	0	-2.78661	2.90172	1.64646	-1.69249	0.0298779	0.0263066
SASPARAGUSV1_08_119530726	ASPARAGUSV1_08	0.283654	0	5.48656	10.849	6.12958	0.895095	0.0266864	0.026365
SASPARAGUSV1_08_111528674	ASPARAGUSV1_08	0.466346	0	-7.12592	18.2479	10.3099	-0.691173	0.026467	0.0263661
SASPARAGUSV1_01_6429748	ASPARAGUSV1_01	0.365385	0	-6.80489	16.7701	9.41343	-0.722892	0.0265598	0.0263719
SASPARAGUSV1_01_2074931	ASPARAGUSV1_01	0.201923	0	4.30977	6.74711	3.78731	1.13795	0.0267899	0.0264436
SASPARAGUSV1_08_91768000	ASPARAGUSV1_08	0.293269	0	-6.6249	15.8375	8.94803	-0.740375	0.0267804	0.026449
SASPARAGUSV1_01_5573826	ASPARAGUSV1_01	0.110577	0	-3.82098	5.36321	3.0105	-1.26922	0.0276514	0.02645
SASPARAGUSV1_03_36992747	ASPARAGUSV1_03	0.168269	0	-5.17108	9.58086	5.50203	-0.93985	0.0274857	0.0264631
SASPARAGUSV1_05_655732	ASPARAGUSV1_05	0.230769	0	-5.79885	12.244	6.89554	-0.840957	0.0272235	0.0264778
SASPARAGUSV1_01_97006801	ASPARAGUSV1_01	0.168269	0	-5.08934	9.51981	5.34369	-0.9524	0.0276929	0.0265464
SASPARAGUSV1_01_97006806	ASPARAGUSV1_01	0.168269	0	-5.08934	9.51981	5.34369	-0.9524	0.0276929	0.0265464
SASPARAGUSV1_08_32746090	ASPARAGUSV1_08	0.25	0	6.09593	13.4364	7.59146	0.802998	0.0269343	0.0265611
SASPARAGUSV1_08_32746106	ASPARAGUSV1_08	0.25	0	6.09593	13.4364	7.59146	0.802998	0.0269343	0.0265611
SASPARAGUSV1_07_149678749	ASPARAGUSV1_07	0.360577	0	6.60969	16.0108	8.90045	0.742625	0.0267245	0.0266091
SASPARAGUSV1_08_8604092	ASPARAGUSV1_08	0.0817308	0	-3.80366	5.36504	3.0312	-1.25484	0.02891	0.0266319
SASPARAGUSV1_08_42935014	ASPARAGUSV1_08	0.0673077	0	2.96421	3.23175	1.82591	1.62342	0.0282594	0.0266426
SASPARAGUSV1_03_51706370	ASPARAGUSV1_03	0.427885	0	7.14964	18.1581	10.4277	0.68564	0.0268243	0.0267031
SASPARAGUSV1_07_5484715	ASPARAGUSV1_07	0.158654	0	4.81432	8.58654	4.77327	1.0086	0.0275546	0.0267176
SASPARAGUSV1_08_14365177	ASPARAGUSV1_08	0.423077	0	-6.26634	14.19	8.01721	-0.781611	0.0268904	0.0267394
SASPARAGUSV1_08_71709688	ASPARAGUSV1_08	0.288462	0	5.58295	11.2967	6.38255	0.874721	0.0271142	0.0267753
SASPARAGUSV1_07_25671919	ASPARAGUSV1_07	0.283654	0	-6.18877	14.1245	7.85182	-0.788195	0.0272018	0.0267801
SASPARAGUSV1_07_25671923	ASPARAGUSV1_07	0.283654	0	-6.18877	14.1245	7.85182	-0.788195	0.0272018	0.0267801
SASPARAGUSV1_07_25671945	ASPARAGUSV1_07	0.283654	0	-6.18877	14.1245	7.85182	-0.788195	0.0272018	0.0267801
SASPARAGUSV1_07_25671951	ASPARAGUSV1_07	0.283654	0	-6.18877	14.1245	7.85182	-0.788195	0.0272018	0.0267801
SASPARAGUSV1_07_25671975	ASPARAGUSV1_07	0.283654	0	-6.18877	14.1245	7.85182	-0.788195	0.0272018	0.0267801
SASPARAGUSV1_08_101123057	ASPARAGUSV1_08	0.144231	0	-4.92332	8.85012	5.00023	-0.984619	0.0276847	0.0267903
SASPARAGUSV1_04_92975071	ASPARAGUSV1_04	0.365385	0	-4.18922	6.2258	3.58514	-1.1685	0.0269332	0.0267927
SASPARAGUSV1_05_65490488	ASPARAGUSV1_05	0.173077	0	-5.03339	9.28059	5.22662	-0.963029	0.0276895	0.0267961
SASPARAGUSV1_01_9011539	ASPARAGUSV1_01	0.427885	0	6.49906	15.3769	8.63141	0.752955	0.0269581	0.0268325
SASPARAGUSV1_01_8806177	ASPARAGUSV1_01	0.221154	0	-5.60649	11.5221	6.46763	-0.866853	0.0274863	0.0268442
SASPARAGUSV1_07_72541063	ASPARAGUSV1_07	0.274038	0	-6.32339	14.7484	8.19866	-0.771271	0.0272162	0.0268554
SASPARAGUSV1_04_16500045	ASPARAGUSV1_04	0.389423	0	6.40606	14.5763	8.3938	0.763189	0.0270278	0.0268621
SASPARAGUSV1_04_12579227	ASPARAGUSV1_04	0.129808	0	-3.46991	4.30472	2.47888	-1.39979	0.027532	0.0268794
SASPARAGUSV1_01_9514110	ASPARAGUSV1_01	0.394231	0	-5.71871	11.9276	6.69524	-0.854145	0.0270972	0.0268861
SASPARAGUSV1_09_30889808	ASPARAGUSV1_09	0.259615	0	5.32645	10.3734	5.80054	0.918268	0.0269954	0.0268894
SASPARAGUSV1_05_130824421	ASPARAGUSV1_05	0.192308	0	-4.10547	6.15474	3.46621	-1.18443	0.0274445	0.0268899
SASPARAGUSV1_08_110654637	ASPARAGUSV1_08	0.100962	0	4.10955	6.25367	3.53326	1.1631	0.0287949	0.0268936
SASPARAGUSV1_07_77504786	ASPARAGUSV1_07	0.230769	0	-5.9945	13.3367	7.41392	-0.808547	0.0276969	0.0269959
SASPARAGUSV1_08_57350692	ASPARAGUSV1_08	0.490385	0	-6.3441	14.5883	8.24224	-0.769707	0.0271209	0.0270076
SASPARAGUSV1_09_12871013	ASPARAGUSV1_09	0.115385	0	-3.68094	5.03929	2.81783	-1.3063	0.0283208	0.0270088
SASPARAGUSV1_09_12871025	ASPARAGUSV1_09	0.115385	0	-3.68094	5.03929	2.81783	-1.3063	0.0283208	0.0270088
SASPARAGUSV1_05_122441316	ASPARAGUSV1_05	0.447115	0	-6.05912	13.3535	7.5204	-0.805691	0.0271416	0.0270277
SASPARAGUSV1_03_22726162	ASPARAGUSV1_03	0.389423	0	-6.20773	13.7657	7.90528	-0.785263	0.0272531	0.0270384
SASPARAGUSV1_10_30209268	ASPARAGUSV1_10	0.495192	0	6.68169	17.068	9.14467	0.730665	0.0271369	0.0270487
SASPARAGUSV1_10_30209270	ASPARAGUSV1_10	0.495192	0	6.68169	17.068	9.14467	0.730665	0.0271369	0.0270487
SASPARAGUSV1_01_1782248	ASPARAGUSV1_01	0.375	0	6.56645	15.7633	8.84829	0.742115	0.0272791	0.02711
SASPARAGUSV1_01_1782256	ASPARAGUSV1_01	0.375	0	6.56645	15.7633	8.84829	0.742115	0.0272791	0.02711
SASPARAGUSV1_03_34509746	ASPARAGUSV1_03	0.144231	0	4.57797	7.55318	4.33758	1.05542	0.0279413	0.0271551
SASPARAGUSV1_03_57633539	ASPARAGUSV1_03	0.120192	0	-4.95459	8.9162	5.12033	-0.967631	0.0285555	0.0271715
SASPARAGUSV1_03_73971962	ASPARAGUSV1_03	0.192308	0	-4.98842	8.94851	5.13888	-0.97072	0.027769	0.0272281
SASPARAGUSV1_07_63026297	ASPARAGUSV1_07	0.4375	0	6.49578	15.5889	8.66591	0.749579	0.0273417	0.0272338
SASPARAGUSV1_10_66411685	ASPARAGUSV1_10	0.0673077	0	2.79424	3.06853	1.64406	1.6996	0.0293139	0.0272524
SASPARAGUSV1_10_2154261	ASPARAGUSV1_10	0.1875	0	-4.92598	9.37461	5.02272	-0.98074	0.0279507	0.027255
SASPARAGUSV1_02_23548233	ASPARAGUSV1_02	0.182692	0	-4.86335	8.60364	4.88178	-0.996226	0.0277265	0.0272655
SASPARAGUSV1_02_23548241	ASPARAGUSV1_02	0.182692	0	-4.86335	8.60364	4.88178	-0.996226	0.0277265	0.0272655
SASPARAGUSV1_03_31305000	ASPARAGUSV1_03	0.144231	0	-4.40244	7.02775	4.03584	-1.09083	0.0284212	0.0272724
SASPARAGUSV1_10_8041077	ASPARAGUSV1_10	0.158654	0	-3.39135	4.41485	2.36539	-1.43374	0.0274495	0.027279
SASPARAGUSV1_01_93201923	ASPARAGUSV1_01	0.0625	0	-2.84236	3.05826	1.71667	-1.65574	0.0300542	0.027338
SASPARAGUSV1_07_2469212	ASPARAGUSV1_07	0.379808	0	6.48779	15.5995	8.67181	0.748147	0.027585	0.0274109
SASPARAGUSV1_07_2469213	ASPARAGUSV1_07	0.379808	0	6.48779	15.5995	8.67181	0.748147	0.027585	0.0274109
SASPARAGUSV1_08_62783281	ASPARAGUSV1_08	0.442308	0	-6.68685	16.3	9.20934	-0.726094	0.0275616	0.0274121
SASPARAGUSV1_10_21696724	ASPARAGUSV1_10	0.235577	0	-5.82063	13.0904	7.01355	-0.829911	0.0279588	0.0274625
SASPARAGUSV1_05_15504552	ASPARAGUSV1_05	0.120192	0	4.29997	6.88187	3.87571	1.10947	0.0289484	0.0274686
SASPARAGUSV1_05_103263784	ASPARAGUSV1_05	0.0961538	0	-3.83558	5.41164	3.04772	-1.25851	0.0280157	0.027489
SASPARAGUSV1_03_42257875	ASPARAGUSV1_03	0.105769	0	-4.12868	6.27383	3.60289	-1.14594	0.0296202	0.0275086
SASPARAGUSV1_05_129066358	ASPARAGUSV1_05	0.221154	0	-5.64072	11.7111	6.59542	-0.855249	0.0280625	0.0275574
SASPARAGUSV1_03_60962400	ASPARAGUSV1_03	0.0576923	0	2.45542	2.20961	1.26892	1.93504	0.0292755	0.0275648
SASPARAGUSV1_10_70984697	ASPARAGUSV1_10	0.211538	0	-5.66243	12.4109	6.64948	-0.85156	0.0281004	0.0275655
SASPARAGUSV1_05_105424170	ASPARAGUSV1_05	0.389423	0	-6.59562	15.9424	8.97839	-0.734611	0.027723	0.0275657
SASPARAGUSV1_05_105424194	ASPARAGUSV1_05	0.389423	0	-6.59562	15.9424	8.97839	-0.734611	0.027723	0.0275657
SASPARAGUSV1_07_72469483	ASPARAGUSV1_07	0.418269	0	-6.57252	16.037	8.91499	-0.737244	0.0277176	0.0275728
SASPARAGUSV1_07_42034127	ASPARAGUSV1_07	0.389423	0	-6.4755	15.5904	8.66674	-0.747166	0.0278348	0.0276363
SASPARAGUSV1_02_1189618	ASPARAGUSV1_02	0.293269	0	-6.23103	14.1634	8.0364	-0.775351	0.0279486	0.0276396
SASPARAGUSV1_03_85813626	ASPARAGUSV1_03	0.125	0	-3.54363	4.55488	2.61575	-1.35473	0.0284488	0.0276522
SASPARAGUSV1_05_24276026	ASPARAGUSV1_05	0.230769	0	-5.70436	11.9841	6.74917	-0.845195	0.0281102	0.027664
SASPARAGUSV1_07_40062502	ASPARAGUSV1_07	0.485577	0	-5.27074	10.3153	5.73428	-0.919163	0.0277317	0.0276646
SASPARAGUSV1_07_466889	ASPARAGUSV1_07	0.302885	0	-6.43139	15.4277	8.57629	-0.749903	0.0280838	0.0276658
SASPARAGUSV1_10_32731570	ASPARAGUSV1_10	0.0721154	0	2.77074	2.96606	1.58915	1.74353	0.0279547	0.0276679
SASPARAGUSV1_08_111585628	ASPARAGUSV1_08	0.456731	0	-6.96324	17.7289	10.0166	-0.695168	0.0277969	0.027684
SASPARAGUSV1_03_24841276	ASPARAGUSV1_03	0.163462	0	4.84641	8.52448	4.89538	0.989998	0.0284938	0.0277022
SASPARAGUSV1_01_131944722	ASPARAGUSV1_01	0.134615	0	4.5767	7.83643	4.39878	1.04045	0.0290976	0.0277787
SASPARAGUSV1_07_147200681	ASPARAGUSV1_07	0.322115	0	-6.14487	14.0748	7.8242	-0.785367	0.028034	0.0277822
SASPARAGUSV1_08_26920868	ASPARAGUSV1_08	0.307692	0	-6.5777	15.8772	8.97045	-0.733263	0.0280795	0.0278136
SASPARAGUSV1_09_64140517	ASPARAGUSV1_09	0.110577	0	-3.43925	4.43368	2.47919	-1.38725	0.0289414	0.0278178
SASPARAGUSV1_01_15898826	ASPARAGUSV1_01	0.197115	0	-5.51205	11.3111	6.34918	-0.86815	0.0287039	0.0278179
SASPARAGUSV1_08_102578825	ASPARAGUSV1_08	0.375	0	-6.55214	15.7411	8.89356	-0.736728	0.028015	0.0278218
SASPARAGUSV1_08_102578832	ASPARAGUSV1_08	0.375	0	-6.55214	15.7411	8.89356	-0.736728	0.028015	0.0278218
SASPARAGUSV1_08_102578862	ASPARAGUSV1_08	0.375	0	-6.55214	15.7411	8.89356	-0.736728	0.028015	0.0278218
SASPARAGUSV1_04_19337170	ASPARAGUSV1_04	0.115385	0	-4.37871	7.03402	4.05056	-1.08101	0.0295817	0.0278348
SASPARAGUSV1_01_15035949	ASPARAGUSV1_01	0.221154	0	5.98524	13.2321	7.42749	0.805823	0.0280816	0.0278416
SASPARAGUSV1_02_34748265	ASPARAGUSV1_02	0.100962	0	-3.68575	5.02793	2.85289	-1.29194	0.0290988	0.0278562
SASPARAGUSV1_08_101125870	ASPARAGUSV1_08	0.0673077	0	3.21347	3.8903	2.19798	1.46201	0.0301958	0.0278565
SASPARAGUSV1_01_93285321	ASPARAGUSV1_01	0.197115	0	5.15793	9.89404	5.55376	0.928728	0.0286202	0.0278622
SASPARAGUSV1_10_69962950	ASPARAGUSV1_10	0.0721154	0	-3.27325	4.28118	2.29377	-1.42702	0.0306761	0.0279146
SASPARAGUSV1_10_19533039	ASPARAGUSV1_10	0.177885	0	-4.95043	9.55527	5.11951	-0.966973	0.0286764	0.0279348
SASPARAGUSV1_07_9028871	ASPARAGUSV1_07	0.288462	0	-6.51591	15.905	8.84161	-0.736961	0.0284272	0.027955
SASPARAGUSV1_07_149666738	ASPARAGUSV1_07	0.379808	0	6.2947	14.7766	8.21436	0.766305	0.0280716	0.0279703
SASPARAGUSV1_03_48234423	ASPARAGUSV1_03	0.105769	0	-4.09237	6.16998	3.54325	-1.15498	0.0296998	0.0280136
SASPARAGUSV1_03_48234424	ASPARAGUSV1_03	0.105769	0	-4.09237	6.16998	3.54325	-1.15498	0.0296998	0.0280136
SASPARAGUSV1_04_17829438	ASPARAGUSV1_04	0.177885	0	4.46207	7.2264	4.16134	1.07227	0.0287163	0.028122
SASPARAGUSV1_09_68327537	ASPARAGUSV1_09	0.370192	0	-6.43381	15.3871	8.60404	-0.747766	0.0282788	0.028123
SASPARAGUSV1_04_30777649	ASPARAGUSV1_04	0.283654	0	-6.2044	13.9385	8.02653	-0.772986	0.0285273	0.0281341
SASPARAGUSV1_09_49653451	ASPARAGUSV1_09	0.0817308	0	-3.10979	3.66506	2.0494	-1.51741	0.029834	0.028148
SASPARAGUSV1_08_17181451	ASPARAGUSV1_08	0.485577	0	6.69647	16.4908	9.31714	0.718727	0.0282469	0.028153
SASPARAGUSV1_02_3771525	ASPARAGUSV1_02	0.235577	0	-5.75908	12.2108	6.92852	-0.831214	0.0286748	0.0282259
SASPARAGUSV1_10_47518513	ASPARAGUSV1_10	0.230769	0	-6.05899	14.3263	7.67573	-0.78937	0.0287455	0.028272
SASPARAGUSV1_01_15665631	ASPARAGUSV1_01	0.182692	0	-5.19057	10.0558	5.64457	-0.919568	0.0289081	0.0282845
SASPARAGUSV1_01_14910508	ASPARAGUSV1_01	0.427885	0	-6.55787	15.9464	8.95111	-0.732632	0.0283855	0.0282895
SASPARAGUSV1_01_6742897	ASPARAGUSV1_01	0.201923	0	-5.56934	11.5662	6.4924	-0.857825	0.0288336	0.0283227
SASPARAGUSV1_01_14910476	ASPARAGUSV1_01	0.447115	0	-6.6854	16.5909	9.31286	-0.717867	0.0284725	0.0283901
SASPARAGUSV1_07_80027894	ASPARAGUSV1_07	0.274038	0	-6.07245	13.8866	7.7196	-0.786627	0.0288464	0.0283916
SASPARAGUSV1_01_97785301	ASPARAGUSV1_01	0.350962	0	-5.87141	12.8136	7.19258	-0.816315	0.0285769	0.0284254
SASPARAGUSV1_10_53923935	ASPARAGUSV1_10	0.144231	0	-3.9347	6.10168	3.26915	-1.20358	0.0295422	0.0284607
SASPARAGUSV1_03_34119625	ASPARAGUSV1_03	0.384615	0	-6.43261	15.042	8.6382	-0.744671	0.0286225	0.0284779
SASPARAGUSV1_09_2595340	ASPARAGUSV1_09	0.192308	0	-5.74139	12.3717	6.91792	-0.829931	0.0290447	0.0284807
SASPARAGUSV1_01_13889504	ASPARAGUSV1_01	0.158654	0	-3.62921	4.90786	2.7549	-1.31736	0.0287756	0.0284826
SASPARAGUSV1_04_1000687	ASPARAGUSV1_04	0.0528846	0	2.89815	3.15797	1.81852	1.59368	0.0316245	0.0285061
SASPARAGUSV1_10_60711720	ASPARAGUSV1_10	0.216346	0	5.26636	10.8526	5.8146	0.905713	0.028963	0.0285427
SASPARAGUSV1_01_50935637	ASPARAGUSV1_01	0.129808	0	3.53929	4.66684	2.61961	1.35107	0.0287614	0.0285495
SASPARAGUSV1_02_23548217	ASPARAGUSV1_02	0.173077	0	-4.78792	8.47978	4.81149	-0.9951	0.0290532	0.0285503
SASPARAGUSV1_09_42783581	ASPARAGUSV1_09	0.288462	0	-6.42899	15.4998	8.66708	-0.741771	0.0289793	0.0286775
SASPARAGUSV1_03_36009802	ASPARAGUSV1_03	0.134615	0	4.92971	8.9726	5.15272	0.95672	0.029877	0.0286835
SASPARAGUSV1_04_68737017	ASPARAGUSV1_04	0.0817308	0	3.60646	4.87232	2.80573	1.28539	0.0313134	0.0286916
SASPARAGUSV1_07_50444031	ASPARAGUSV1_07	0.25	0	-5.90011	13.1732	7.32303	-0.805692	0.0292359	0.0286931
SASPARAGUSV1_05_4773413	ASPARAGUSV1_05	0.192308	0	-5.25107	10.2887	5.79438	-0.906235	0.0291505	0.0286941
SASPARAGUSV1_08_85886065	ASPARAGUSV1_08	0.139423	0	4.1823	6.54511	3.69793	1.13098	0.0296389	0.0287232
SASPARAGUSV1_01_75757327	ASPARAGUSV1_01	0.0961538	0	3.88377	5.745	3.22481	1.20434	0.0305622	0.0287261
SASPARAGUSV1_01_50133115	ASPARAGUSV1_01	0.177885	0	-4.07067	6.2223	3.49273	-1.16547	0.0293966	0.0287479
SASPARAGUSV1_05_1507516	ASPARAGUSV1_05	0.365385	0	-6.15761	14.112	7.94759	-0.774777	0.0289468	0.0287651
SASPARAGUSV1_02_3687744	ASPARAGUSV1_02	0.115385	0	-4.47988	7.63302	4.33103	-1.03437	0.0313475	0.0288065
SASPARAGUSV1_01_3382435	ASPARAGUSV1_01	0.475962	0	-6.59658	16.2437	9.11797	-0.72347	0.028919	0.0288158
SASPARAGUSV1_05_15068808	ASPARAGUSV1_05	0.274038	0	-5.36223	10.7259	6.04056	-0.887703	0.0291275	0.0288523
SASPARAGUSV1_05_15068857	ASPARAGUSV1_05	0.274038	0	-5.36223	10.7259	6.04056	-0.887703	0.0291275	0.0288523
SASPARAGUSV1_04_143309967	ASPARAGUSV1_04	0.264423	0	-5.73688	12.0196	6.92151	-0.828847	0.0292133	0.028891
SASPARAGUSV1_04_143310023	ASPARAGUSV1_04	0.264423	0	-5.73688	12.0196	6.92151	-0.828847	0.0292133	0.028891
SASPARAGUSV1_08_91952665	ASPARAGUSV1_08	0.298077	0	-6.40631	15.2778	8.6318	-0.742176	0.02922	0.0288978
SASPARAGUSV1_02_1027482	ASPARAGUSV1_02	0.158654	0	-5.17755	9.99915	5.67359	-0.912569	0.0297294	0.0288999
SASPARAGUSV1_04_41258372	ASPARAGUSV1_04	0.192308	0	-5.08065	9.46536	5.45065	-0.932118	0.0295417	0.0289054
SASPARAGUSV1_04_41258388	ASPARAGUSV1_04	0.192308	0	-5.08065	9.46536	5.45065	-0.932118	0.0295417	0.0289054
SASPARAGUSV1_01_27413187	ASPARAGUSV1_01	0.0576923	0	2.78258	2.94927	1.65549	1.68082	0.0305689	0.0289155
SASPARAGUSV1_04_80494626	ASPARAGUSV1_04	0.168269	0	3.89398	5.57464	3.21017	1.21301	0.0297539	0.0289794
SASPARAGUSV1_01_51098655	ASPARAGUSV1_01	0.399038	0	-6.53527	15.9829	8.9716	-0.728439	0.0291193	0.0289866
SASPARAGUSV1_04_12579383	ASPARAGUSV1_04	0.25	0	-4.01134	5.86354	3.37653	-1.18801	0.0290356	0.0290121
SASPARAGUSV1_05_127650752	ASPARAGUSV1_05	0.201923	0	-4.85458	8.86387	4.99193	-0.972486	0.0297962	0.0290126
SASPARAGUSV1_05_122441495	ASPARAGUSV1_05	0.322115	0	-6.32295	14.9414	8.41468	-0.751419	0.0292782	0.0290208
SASPARAGUSV1_05_122441501	ASPARAGUSV1_05	0.322115	0	-6.32295	14.9414	8.41468	-0.751419	0.0292782	0.0290208
SASPARAGUSV1_05_122441525	ASPARAGUSV1_05	0.322115	0	-6.32295	14.9414	8.41468	-0.751419	0.0292782	0.0290208
SASPARAGUSV1_06_29998793	ASPARAGUSV1_06	0.0769231	0	2.91488	3.2084	1.80248	1.61715	0.0299215	0.0290355
SASPARAGUSV1_01_8240711	ASPARAGUSV1_01	0.0769231	0	-2.86231	3.09627	1.73801	-1.64689	0.0299192	0.0290426
SASPARAGUSV1_01_88808515	ASPARAGUSV1_01	0.1875	0	4.6394	8.1179	4.55677	1.01813	0.0297528	0.0290561
SASPARAGUSV1_07_103921984	ASPARAGUSV1_07	0.3125	0	6.31704	15.1154	8.40266	0.751791	0.0293137	0.0290575
SASPARAGUSV1_04_23701882	ASPARAGUSV1_04	0.254808	0	-6.16365	13.9286	8.02084	-0.768454	0.0295294	0.0290743
SASPARAGUSV1_04_39977123	ASPARAGUSV1_04	0.293269	0	5.43337	10.8027	6.22076	0.873426	0.0293725	0.0290768
SASPARAGUSV1_08_49954052	ASPARAGUSV1_08	0.134615	0	3.54759	4.71267	2.66262	1.33237	0.0296977	0.0290869
SASPARAGUSV1_07_147145010	ASPARAGUSV1_07	0.423077	0	-6.39689	15.4867	8.6091	-0.743038	0.029245	0.0291134
SASPARAGUSV1_08_100836242	ASPARAGUSV1_08	0.461538	0	-6.4852	15.6658	8.85103	-0.732706	0.0292686	0.0291602
SASPARAGUSV1_07_4458901	ASPARAGUSV1_07	0.149038	0	4.578	7.98865	4.4409	1.03087	0.0298252	0.0291985
SASPARAGUSV1_05_77607381	ASPARAGUSV1_05	0.120192	0	3.50997	4.66511	2.62728	1.33597	0.0303525	0.0292039
SASPARAGUSV1_05_91148383	ASPARAGUSV1_05	0.322115	0	-5.72138	12.2795	6.91552	-0.827324	0.0295818	0.0292042
SASPARAGUSV1_03_77690994	ASPARAGUSV1_03	0.461538	0	-6.9075	17.5021	10.051	-0.687245	0.029347	0.0292397
SASPARAGUSV1_01_2482340	ASPARAGUSV1_01	0.283654	0	6.17864	14.3536	8.057	0.766866	0.0295001	0.0292726
SASPARAGUSV1_10_5008615	ASPARAGUSV1_10	0.0721154	0	-2.88027	3.35075	1.79526	-1.60438	0.0315822	0.0293107
SASPARAGUSV1_10_5008627	ASPARAGUSV1_10	0.0721154	0	-2.88027	3.35075	1.79526	-1.60438	0.0315822	0.0293107
SASPARAGUSV1_08_25307462	ASPARAGUSV1_08	0.149038	0	-4.34478	7.13811	4.03296	-1.07732	0.030503	0.0293401
SASPARAGUSV1_01_41591553	ASPARAGUSV1_01	0.201923	0	-5.21604	10.2875	5.77461	-0.903272	0.0299614	0.0293605
SASPARAGUSV1_03_35551239	ASPARAGUSV1_03	0.230769	0	5.42343	10.8493	6.23048	0.870468	0.0297977	0.0293644
SASPARAGUSV1_01_17939813	ASPARAGUSV1_01	0.3125	0	-5.42392	11.084	6.2217	-0.871775	0.0296678	0.0293759
SASPARAGUSV1_01_124594	ASPARAGUSV1_01	0.173077	0	-5.37141	10.9296	6.13502	-0.875532	0.0301129	0.0293884
SASPARAGUSV1_01_21088682	ASPARAGUSV1_01	0.158654	0	4.71419	8.44553	4.74068	0.994412	0.0303768	0.0293999
SASPARAGUSV1_02_12025344	ASPARAGUSV1_02	0.394231	0	-6.36276	15.0674	8.54937	-0.744237	0.029548	0.0294017
SASPARAGUSV1_07_2469614	ASPARAGUSV1_07	0.379808	0	-6.64363	16.7861	9.3314	-0.711964	0.0296404	0.029416
SASPARAGUSV1_05_121936832	ASPARAGUSV1_05	0.0576923	0	-3.2702	4.29916	2.42119	-1.35066	0.0355841	0.0294195
SASPARAGUSV1_05_121936854	ASPARAGUSV1_05	0.0576923	0	-3.2702	4.29916	2.42119	-1.35066	0.0355841	0.0294195
SASPARAGUSV1_07_1139009	ASPARAGUSV1_07	0.413462	0	-6.55357	16.3264	9.07589	-0.722085	0.0296024	0.029423
SASPARAGUSV1_06_6172036	ASPARAGUSV1_06	0.495192	0	1.99387	1.49983	0.842605	2.36632	0.0298459	0.0294708
SASPARAGUSV1_10_57463540	ASPARAGUSV1_10	0.105769	0	3.04539	3.67871	1.97098	1.54512	0.0300666	0.0294832
SASPARAGUSV1_08_109407035	ASPARAGUSV1_08	0.403846	0	-6.83139	17.4722	9.87161	-0.692024	0.0296843	0.0294919
SASPARAGUSV1_08_211311	ASPARAGUSV1_08	0.408654	0	-6.70491	16.8197	9.50296	-0.705561	0.0296285	0.0295168
SASPARAGUSV1_04_4280696	ASPARAGUSV1_04	0.0961538	0	-3.87396	5.60646	3.22849	-1.19993	0.0310813	0.0295452
SASPARAGUSV1_01_24194773	ASPARAGUSV1_01	0.399038	0	6.48286	15.8554	8.90002	0.728409	0.0297761	0.0295977
SASPARAGUSV1_01_9606408	ASPARAGUSV1_01	0.192308	0	-5.29229	10.6679	5.98816	-0.883793	0.0305639	0.0296686
SASPARAGUSV1_05_122591554	ASPARAGUSV1_05	0.0576923	0	-3.47578	4.72136	2.65896	-1.30719	0.0330435	0.0297033
SASPARAGUSV1_04_10511057	ASPARAGUSV1_04	0.274038	0	-6.30303	14.6672	8.44614	-0.746262	0.0300976	0.0297653
SASPARAGUSV1_05_104787487	ASPARAGUSV1_05	0.259615	0	-6.1889	14.459	8.14296	-0.760031	0.0300968	0.0297688
SASPARAGUSV1_07_43173742	ASPARAGUSV1_07	0.403846	0	-6.57366	16.5004	9.17262	-0.71666	0.0299688	0.0297868
SASPARAGUSV1_06_42400346	ASPARAGUSV1_06	0.379808	0	-6.47566	15.8512	8.90521	-0.727176	0.0300061	0.0298066
SASPARAGUSV1_06_42400377	ASPARAGUSV1_06	0.379808	0	-6.47566	15.8512	8.90521	-0.727176	0.0300061	0.0298066
SASPARAGUSV1_01_91210911	ASPARAGUSV1_01	0.125	0	-4.49097	7.84235	4.4021	-1.02019	0.0323164	0.0298364
SASPARAGUSV1_08_22287911	ASPARAGUSV1_08	0.4375	0	6.70479	16.8919	9.54377	0.702531	0.029982	0.0298582
SASPARAGUSV1_10_3684417	ASPARAGUSV1_10	0.105769	0	-3.57556	5.13218	2.74971	-1.30034	0.0310635	0.029859
SASPARAGUSV1_06_27413386	ASPARAGUSV1_06	0.302885	0	6.10455	14.1136	7.929	0.769902	0.0301642	0.0299165
SASPARAGUSV1_07_85489566	ASPARAGUSV1_07	0.115385	0	3.98491	6.18633	3.43899	1.15874	0.0316475	0.0299175
SASPARAGUSV1_06_52357094	ASPARAGUSV1_06	0.115385	0	-3.78588	5.5158	3.09877	-1.22174	0.0315027	0.0299183
SASPARAGUSV1_04_19974944	ASPARAGUSV1_04	0.0961538	0	-3.76513	5.66121	3.26002	-1.15494	0.0370417	0.029931
SASPARAGUSV1_04_20449839	ASPARAGUSV1_04	0.0961538	0	-3.76513	5.66121	3.26002	-1.15494	0.0370417	0.029931
SASPARAGUSV1_04_20426140	ASPARAGUSV1_04	0.0961538	0	-3.76513	5.66121	3.26002	-1.15494	0.0370417	0.029931
SASPARAGUSV1_10_3295501	ASPARAGUSV1_10	0.230769	0	-5.41232	11.6893	6.2629	-0.864187	0.0305646	0.0300255
SASPARAGUSV1_07_51353355	ASPARAGUSV1_07	0.259615	0	-5.76828	12.7723	7.10012	-0.812421	0.0304045	0.0300296
SASPARAGUSV1_10_2118092	ASPARAGUSV1_10	0.225962	0	-5.3689	11.495	6.15878	-0.871747	0.03051	0.0300621
SASPARAGUSV1_01_12789631	ASPARAGUSV1_01	0.274038	0	5.8186	12.843	7.20909	0.80712	0.0302276	0.0300843
SASPARAGUSV1_02_3771433	ASPARAGUSV1_02	0.173077	0	-5.28463	10.566	5.99521	-0.881476	0.0309041	0.0301228
SASPARAGUSV1_05_33900702	ASPARAGUSV1_05	0.326923	0	-6.06964	13.9584	7.86105	-0.772115	0.0304012	0.0301275
SASPARAGUSV1_07_25672016	ASPARAGUSV1_07	0.360577	0	-6.05398	14.0652	7.81888	-0.774278	0.0303834	0.0301277
SASPARAGUSV1_08_47749851	ASPARAGUSV1_08	0.144231	0	-3.76564	5.40896	3.05601	-1.23221	0.0312341	0.0301349
SASPARAGUSV1_07_115386079	ASPARAGUSV1_07	0.461538	0	6.4423	15.9025	8.84021	0.72875	0.0302536	0.0301374
SASPARAGUSV1_07_115386091	ASPARAGUSV1_07	0.461538	0	6.4423	15.9025	8.84021	0.72875	0.0302536	0.0301374
SASPARAGUSV1_08_105164579	ASPARAGUSV1_08	0.442308	0	-6.85862	17.74	10.0229	-0.684293	0.0302805	0.0301405
SASPARAGUSV1_01_106452072	ASPARAGUSV1_01	0.370192	0	6.51475	16.1273	9.05262	0.719653	0.0303677	0.0301508
SASPARAGUSV1_05_9451037	ASPARAGUSV1_05	0.471154	0	-6.2999	15.0133	8.45518	-0.745094	0.0302678	0.0301605
SASPARAGUSV1_07_2469755	ASPARAGUSV1_07	0.370192	0	-6.55755	16.508	9.17681	-0.714578	0.0304115	0.0301759
SASPARAGUSV1_05_73929151	ASPARAGUSV1_05	0.182692	0	-5.01434	9.58128	5.39596	-0.929276	0.0308785	0.0302041
SASPARAGUSV1_01_82271892	ASPARAGUSV1_01	0.480769	0	-6.73922	17.2452	9.68013	-0.696191	0.0303072	0.0302191
SASPARAGUSV1_02_14138452	ASPARAGUSV1_02	0.0769231	0	2.92889	3.27584	1.85873	1.57574	0.0316901	0.0302271
SASPARAGUSV1_08_62135049	ASPARAGUSV1_08	0.221154	0	5.16627	10.1255	5.7208	0.903068	0.0307745	0.0302683
SASPARAGUSV1_02_4282124	ASPARAGUSV1_02	0.120192	0	-4.24662	6.91377	3.92293	-1.08251	0.0320276	0.0302872
SASPARAGUSV1_08_78020075	ASPARAGUSV1_08	0.216346	0	-4.52429	7.76175	4.38531	-1.03169	0.0307356	0.0302883
SASPARAGUSV1_01_17875631	ASPARAGUSV1_01	0.25	0	-5.53847	11.7341	6.58664	-0.840864	0.0309253	0.0303139
SASPARAGUSV1_01_9508508	ASPARAGUSV1_01	0.384615	0	6.3849	15.5246	8.71433	0.73269	0.0305485	0.0303949
SASPARAGUSV1_07_39171149	ASPARAGUSV1_07	0.110577	0	4.04537	6.41713	3.5673	1.13402	0.0322056	0.0303955
SASPARAGUSV1_04_62913548	ASPARAGUSV1_04	0.158654	0	-4.72112	8.36541	4.81724	-0.980047	0.0314741	0.0303996
SASPARAGUSV1_08_81377917	ASPARAGUSV1_08	0.490385	0	-6.92257	18.1244	10.2401	-0.676024	0.0305189	0.0304272
SASPARAGUSV1_04_58043383	ASPARAGUSV1_04	0.182692	0	-3.63431	4.90665	2.82551	-1.28625	0.0306114	0.0304457
SASPARAGUSV1_04_58043388	ASPARAGUSV1_04	0.182692	0	-3.63431	4.90665	2.82551	-1.28625	0.0306114	0.0304457
SASPARAGUSV1_04_58043395	ASPARAGUSV1_04	0.182692	0	-3.63431	4.90665	2.82551	-1.28625	0.0306114	0.0304457
SASPARAGUSV1_04_58043403	ASPARAGUSV1_04	0.182692	0	-3.63431	4.90665	2.82551	-1.28625	0.0306114	0.0304457
SASPARAGUSV1_04_58043408	ASPARAGUSV1_04	0.182692	0	-3.63431	4.90665	2.82551	-1.28625	0.0306114	0.0304457
SASPARAGUSV1_01_12055563	ASPARAGUSV1_01	0.326923	0	-6.36152	15.4367	8.66497	-0.734166	0.0306865	0.0304637
SASPARAGUSV1_05_127650857	ASPARAGUSV1_05	0.177885	0	-4.64972	8.30311	4.67612	-0.994354	0.0315373	0.0304923
SASPARAGUSV1_09_59240963	ASPARAGUSV1_09	0.221154	0	-4.70696	8.53257	4.77118	-0.986539	0.0311696	0.0305344
SASPARAGUSV1_08_24911890	ASPARAGUSV1_08	0.418269	0	6.559	16.3042	9.21172	0.712027	0.0306906	0.0305396
SASPARAGUSV1_05_111647664	ASPARAGUSV1_05	0.278846	0	-3.80581	5.50351	3.09945	-1.2279	0.0306376	0.0305613
SASPARAGUSV1_01_32023385	ASPARAGUSV1_01	0.235577	0	5.41273	11.2304	6.30392	0.858629	0.0310983	0.0305892
SASPARAGUSV1_08_34379483	ASPARAGUSV1_08	0.475962	0	-6.64569	16.7382	9.45693	-0.702733	0.0306913	0.0305914
SASPARAGUSV1_02_10433647	ASPARAGUSV1_02	0.25	0	-5.87628	13.1108	7.43915	-0.789913	0.0312032	0.0306393
SASPARAGUSV1_08_17230887	ASPARAGUSV1_08	0.317308	0	5.87717	13.1176	7.41134	0.792996	0.0308629	0.0306417
SASPARAGUSV1_05_123118516	ASPARAGUSV1_05	0.163462	0	4.41655	7.48022	4.21269	1.04839	0.0314125	0.03068
SASPARAGUSV1_10_71653525	ASPARAGUSV1_10	0.375	0	5.82958	13.615	7.29465	0.799158	0.0308956	0.0306958
SASPARAGUSV1_02_27976808	ASPARAGUSV1_02	0.25	0	-3.94239	5.86181	3.32604	-1.18531	0.030641	0.030734
SASPARAGUSV1_03_61840116	ASPARAGUSV1_03	0.375	0	-5.99054	13.4051	7.69817	-0.778177	0.0308427	0.030743
SASPARAGUSV1_01_9513604	ASPARAGUSV1_01	0.1875	0	5.57164	11.8965	6.6778	0.834353	0.0310768	0.030747
SASPARAGUSV1_01_7134476	ASPARAGUSV1_01	0.120192	0	-4.4593	7.69232	4.31789	-1.03275	0.0318724	0.0307602
SASPARAGUSV1_01_7134489	ASPARAGUSV1_01	0.120192	0	-4.4593	7.69232	4.31789	-1.03275	0.0318724	0.0307602
SASPARAGUSV1_01_89653283	ASPARAGUSV1_01	0.0576923	0	-3.27495	4.26042	2.39148	-1.36942	0.0341977	0.030786
SASPARAGUSV1_04_22514934	ASPARAGUSV1_04	0.461538	0	-6.98837	18.2203	10.4922	-0.666053	0.0309701	0.0308586
SASPARAGUSV1_01_21919109	ASPARAGUSV1_01	0.25	0	-6.16623	14.5848	8.18682	-0.75319	0.031156	0.0308665
SASPARAGUSV1_08_115638639	ASPARAGUSV1_08	0.379808	0	-6.89626	18.1102	10.2321	-0.673984	0.0310903	0.0309068
SASPARAGUSV1_01_15356356	ASPARAGUSV1_01	0.120192	0	-4.28707	7.1616	4.01998	-1.06644	0.0325003	0.0309586
SASPARAGUSV1_08_60803153	ASPARAGUSV1_08	0.211538	0	-4.10755	6.43997	3.63852	-1.12891	0.0312887	0.0309777
SASPARAGUSV1_08_60803069	ASPARAGUSV1_08	0.211538	0	-4.10755	6.43997	3.63852	-1.12891	0.0312887	0.0309777
SASPARAGUSV1_07_72590513	ASPARAGUSV1_07	0.442308	0	-6.25942	15.1683	8.4321	-0.742332	0.0311157	0.0309986
SASPARAGUSV1_03_45542091	ASPARAGUSV1_03	0.288462	0	-6.03466	13.7102	7.87339	-0.766462	0.0315031	0.0310342
SASPARAGUSV1_03_45542095	ASPARAGUSV1_03	0.288462	0	-6.03466	13.7102	7.87339	-0.766462	0.0315031	0.0310342
SASPARAGUSV1_08_37330691	ASPARAGUSV1_08	0.317308	0	-6.3848	15.5824	8.80393	-0.725222	0.0314102	0.0310755
SASPARAGUSV1_08_37330804	ASPARAGUSV1_08	0.317308	0	-6.3848	15.5824	8.80393	-0.725222	0.0314102	0.0310755
SASPARAGUSV1_01_84331308	ASPARAGUSV1_01	0.149038	0	4.8585	9.17213	5.14854	0.943666	0.0322567	0.0311075
SASPARAGUSV1_08_83476452	ASPARAGUSV1_08	0.149038	0	4.52096	7.86426	4.44323	1.01749	0.0319711	0.0311076
SASPARAGUSV1_02_78228507	ASPARAGUSV1_02	0.230769	0	-5.74241	12.5831	7.13973	-0.80429	0.0316276	0.0311434
SASPARAGUSV1_01_13485674	ASPARAGUSV1_01	0.413462	0	6.53	16.3893	9.19971	0.709805	0.0313257	0.0311757
SASPARAGUSV1_08_45856997	ASPARAGUSV1_08	0.346154	0	6.20549	14.7233	8.31852	0.745984	0.0314322	0.0312162
SASPARAGUSV1_04_31685585	ASPARAGUSV1_04	0.211538	0	5.3809	10.908	6.28139	0.856643	0.0317951	0.0312261
SASPARAGUSV1_02_17806407	ASPARAGUSV1_02	0.125	0	-4.13951	6.59733	3.74338	-1.10582	0.0323933	0.0312346
SASPARAGUSV1_09_5472439	ASPARAGUSV1_09	0.158654	0	-5.10983	10.158	5.6801	-0.899602	0.0320315	0.0312418
SASPARAGUSV1_05_100087702	ASPARAGUSV1_05	0.0817308	0	-3.43868	4.6718	2.63105	-1.30696	0.0340097	0.0312538
SASPARAGUSV1_01_2482253	ASPARAGUSV1_01	0.298077	0	-6.0806	14.2467	7.99703	-0.760357	0.0315383	0.0312661
SASPARAGUSV1_01_6054010	ASPARAGUSV1_01	0.0865385	0	-3.30014	4.2553	2.3886	-1.38162	0.0327361	0.0312722
SASPARAGUSV1_09_2883611	ASPARAGUSV1_09	0.336538	0	-6.28243	15.2599	8.53294	-0.736256	0.0315005	0.0312913
SASPARAGUSV1_07_25623956	ASPARAGUSV1_07	0.326923	0	-6.21697	15.0452	8.36368	-0.74333	0.031578	0.0313071
SASPARAGUSV1_04_144922866	ASPARAGUSV1_04	0.0817308	0	-3.44701	4.58096	2.63795	-1.3067	0.0338115	0.0313477
SASPARAGUSV1_07_148752934	ASPARAGUSV1_07	0.399038	0	-6.16736	14.7982	8.22632	-0.74971	0.0315326	0.0313782
SASPARAGUSV1_08_106086178	ASPARAGUSV1_08	0.394231	0	6.19885	14.7182	8.31563	0.745445	0.0315847	0.0313988
SASPARAGUSV1_01_2649999	ASPARAGUSV1_01	0.423077	0	-3.99412	6.15282	3.45372	-1.15647	0.0316183	0.0314101
SASPARAGUSV1_01_2650007	ASPARAGUSV1_01	0.423077	0	-3.99412	6.15282	3.45372	-1.15647	0.0316183	0.0314101
SASPARAGUSV1_05_126457456	ASPARAGUSV1_05	0.389423	0	6.83043	17.9232	10.0939	0.676687	0.0315633	0.0314194
SASPARAGUSV1_05_76039998	ASPARAGUSV1_05	0.0528846	0	-2.38733	2.22053	1.25055	-1.90903	0.0327752	0.0314427
SASPARAGUSV1_10_15819824	ASPARAGUSV1_10	0.125	0	-4.71429	9.09314	4.87191	-0.967648	0.0326932	0.0314499
SASPARAGUSV1_06_4689729	ASPARAGUSV1_06	0.201923	0	4.51913	7.90662	4.44193	1.01738	0.0320155	0.0315134
SASPARAGUSV1_07_15369458	ASPARAGUSV1_07	0.274038	0	-6.09513	14.5626	8.09535	-0.752917	0.0321754	0.0315529
SASPARAGUSV1_10_70906350	ASPARAGUSV1_10	0.0817308	0	-3.49671	5.03018	2.69506	-1.29745	0.0331734	0.0316292
SASPARAGUSV1_01_19277673	ASPARAGUSV1_01	0.293269	0	-5.96203	13.7591	7.72334	-0.77195	0.0319275	0.0316632
SASPARAGUSV1_09_3122863	ASPARAGUSV1_09	0.461538	0	6.70832	17.4497	9.7574	0.687511	0.0317483	0.0316831
SASPARAGUSV1_04_63285960	ASPARAGUSV1_04	0.0769231	0	-3.27873	4.26757	2.45749	-1.33418	0.0364822	0.0317291
SASPARAGUSV1_04_64058720	ASPARAGUSV1_04	0.0769231	0	-3.27873	4.26757	2.45749	-1.33418	0.0364822	0.0317291
SASPARAGUSV1_04_10541901	ASPARAGUSV1_04	0.278846	0	-6.04395	13.8176	7.95692	-0.759584	0.0321423	0.0317506
SASPARAGUSV1_01_6761784	ASPARAGUSV1_01	0.451923	0	-6.74431	17.5951	9.87657	-0.682859	0.0318712	0.0317857
SASPARAGUSV1_03_95892548	ASPARAGUSV1_03	0.206731	0	-5.0749	9.78045	5.61665	-0.903546	0.0322453	0.0318156
SASPARAGUSV1_06_41766522	ASPARAGUSV1_06	0.158654	0	-3.39659	4.47219	2.51247	-1.35189	0.0321249	0.0318563
SASPARAGUSV1_10_71653651	ASPARAGUSV1_10	0.240385	0	5.02488	10.2819	5.50885	0.912146	0.0322827	0.0318626
SASPARAGUSV1_02_29528703	ASPARAGUSV1_02	0.254808	0	3.8718	5.75208	3.26378	1.18629	0.0321011	0.0318698
SASPARAGUSV1_03_103816500	ASPARAGUSV1_03	0.0673077	0	2.69828	2.79789	1.60675	1.67934	0.0332798	0.0319019
SASPARAGUSV1_01_19452592	ASPARAGUSV1_01	0.235577	0	-5.53577	11.9293	6.69622	-0.826701	0.0324147	0.0319214
SASPARAGUSV1_01_8085887	ASPARAGUSV1_01	0.307692	0	-5.88737	13.4517	7.55075	-0.779707	0.032151	0.0319234
SASPARAGUSV1_08_24911764	ASPARAGUSV1_08	0.413462	0	6.44441	16.0114	9.04627	0.712384	0.0321422	0.0319878
SASPARAGUSV1_08_24911777	ASPARAGUSV1_08	0.413462	0	6.44441	16.0114	9.04627	0.712384	0.0321422	0.0319878
SASPARAGUSV1_01_9018018	ASPARAGUSV1_01	0.394231	0	6.32674	15.5294	8.71704	0.725789	0.0321238	0.0319886
SASPARAGUSV1_07_139148556	ASPARAGUSV1_07	0.129808	0	4.09687	6.61815	3.67904	1.11357	0.0326859	0.0320087
SASPARAGUSV1_08_22115777	ASPARAGUSV1_08	0.0721154	0	2.9056	3.33843	1.88618	1.54047	0.0343744	0.03203
SASPARAGUSV1_01_71647410	ASPARAGUSV1_01	0.0625	0	-3.15317	4.01187	2.25196	-1.40019	0.0356236	0.0320859
SASPARAGUSV1_01_1487118	ASPARAGUSV1_01	0.129808	0	4.13216	6.72226	3.77337	1.09509	0.0334016	0.0321434
SASPARAGUSV1_01_89654674	ASPARAGUSV1_01	0.0865385	0	-3.79631	5.73852	3.22117	-1.17855	0.0344117	0.0321793
SASPARAGUSV1_01_36398115	ASPARAGUSV1_01	0.490385	0	6.42911	16.0662	9.01834	0.712893	0.0322856	0.0322083
SASPARAGUSV1_01_94122776	ASPARAGUSV1_01	0.0528846	0	-2.99891	3.64729	2.04731	-1.4648	0.0360909	0.0322171
SASPARAGUSV1_08_43992969	ASPARAGUSV1_08	0.120192	0	-4.08465	6.49597	3.67016	-1.11293	0.0329969	0.0322501
SASPARAGUSV1_08_89833434	ASPARAGUSV1_08	0.384615	0	-5.93575	13.6433	7.70831	-0.770045	0.0325214	0.0322997
SASPARAGUSV1_01_80500406	ASPARAGUSV1_01	0.120192	0	-4.21751	7.01877	3.9398	-1.07049	0.0336032	0.0323026
SASPARAGUSV1_01_7751288	ASPARAGUSV1_01	0.192308	0	5.61401	12.2969	6.90257	0.813321	0.0326128	0.0323137
SASPARAGUSV1_09_40884025	ASPARAGUSV1_09	0.216346	0	-5.4816	11.8097	6.60365	-0.830087	0.0329148	0.0323464
SASPARAGUSV1_01_6893587	ASPARAGUSV1_01	0.0721154	0	-3.06319	3.72618	2.09159	-1.46452	0.0341715	0.0324115
SASPARAGUSV1_01_100136105	ASPARAGUSV1_01	0.134615	0	3.89564	5.98088	3.35721	1.16038	0.0334928	0.0324381
SASPARAGUSV1_03_15118172	ASPARAGUSV1_03	0.0961538	0	-3.39202	4.43434	2.54652	-1.33202	0.0335352	0.0324571
SASPARAGUSV1_03_15118227	ASPARAGUSV1_03	0.0961538	0	-3.39202	4.43434	2.54652	-1.33202	0.0335352	0.0324571
SASPARAGUSV1_03_33778897	ASPARAGUSV1_03	0.264423	0	5.76934	12.721	7.30533	0.789745	0.0327977	0.0324763
SASPARAGUSV1_10_64511446	ASPARAGUSV1_10	0.25	0	-3.85887	6.09389	3.26498	-1.1819	0.032712	0.0324914
SASPARAGUSV1_04_141850306	ASPARAGUSV1_04	0.139423	0	-4.88424	9.16672	5.27868	-0.925277	0.033515	0.0325044
SASPARAGUSV1_01_123648889	ASPARAGUSV1_01	0.129808	0	3.7377	5.48345	3.07799	1.21433	0.0331348	0.0325201
SASPARAGUSV1_02_77357169	ASPARAGUSV1_02	0.394231	0	-6.476	16.1965	9.19004	-0.704675	0.0326607	0.032542
SASPARAGUSV1_05_5526733	ASPARAGUSV1_05	0.153846	0	-4.84573	9.17429	5.16676	-0.937866	0.0330219	0.0325566
SASPARAGUSV1_02_57989741	ASPARAGUSV1_02	0.105769	0	-3.31305	4.27014	2.42291	-1.36738	0.0333015	0.0326075
SASPARAGUSV1_01_123648985	ASPARAGUSV1_01	0.144231	0	3.83689	5.77625	3.24235	1.18337	0.033103	0.032618
SASPARAGUSV1_07_149122802	ASPARAGUSV1_07	0.495192	0	6.31796	15.7408	8.75034	0.722025	0.0326941	0.0326194
SASPARAGUSV1_04_112379418	ASPARAGUSV1_04	0.302885	0	-6.22269	14.7657	8.50288	-0.731833	0.0328426	0.0326259
SASPARAGUSV1_02_27976809	ASPARAGUSV1_02	0.120192	0	-3.20247	3.97664	2.25638	-1.4193	0.03301	0.0326618
SASPARAGUSV1_08_57349890	ASPARAGUSV1_08	0.485577	0	-6.14823	14.6842	8.29646	-0.741067	0.0327988	0.0326956
SASPARAGUSV1_04_120438757	ASPARAGUSV1_04	0.0721154	0	-3.12818	3.84588	2.21466	-1.41249	0.0355509	0.0327248
SASPARAGUSV1_04_120438760	ASPARAGUSV1_04	0.0721154	0	-3.12818	3.84588	2.21466	-1.41249	0.0355509	0.0327248
SASPARAGUSV1_07_115041533	ASPARAGUSV1_07	0.177885	0	-4.8777	9.45483	5.25596	-0.928032	0.0333707	0.032736
SASPARAGUSV1_04_12579253	ASPARAGUSV1_04	0.1875	0	-3.77349	5.43232	3.12821	-1.20627	0.032883	0.0327489
SASPARAGUSV1_05_77353895	ASPARAGUSV1_05	0.240385	0	-3.79432	5.61124	3.16012	-1.20069	0.0328077	0.0327694
SASPARAGUSV1_08_25012348	ASPARAGUSV1_08	0.408654	0	6.29306	15.4117	8.70747	0.722719	0.0329551	0.0327907
SASPARAGUSV1_07_93868832	ASPARAGUSV1_07	0.298077	0	-5.93789	13.9894	7.77676	-0.763543	0.0332311	0.0327917
SASPARAGUSV1_01_8453211	ASPARAGUSV1_01	0.288462	0	6.06237	14.4065	8.0867	0.749672	0.0330191	0.0328045
SASPARAGUSV1_08_26920995	ASPARAGUSV1_08	0.379808	0	-5.85085	13.3282	7.53029	-0.776976	0.0329964	0.032828
SASPARAGUSV1_02_7797609	ASPARAGUSV1_02	0.0817308	0	3.30404	4.35225	2.4695	1.33794	0.0355075	0.0328283
SASPARAGUSV1_07_147775007	ASPARAGUSV1_07	0.365385	0	6.05872	14.5221	8.07285	0.750506	0.0329743	0.0328385
SASPARAGUSV1_01_7404307	ASPARAGUSV1_01	0.485577	0	6.26122	15.3539	8.61852	0.726485	0.0329441	0.0328477
SASPARAGUSV1_05_82560303	ASPARAGUSV1_05	0.153846	0	-4.73397	8.80326	4.9578	-0.954853	0.0334961	0.0328727
SASPARAGUSV1_05_33926047	ASPARAGUSV1_05	0.254808	0	-5.69748	12.7206	7.16397	-0.795296	0.0332826	0.0328761
SASPARAGUSV1_03_62779168	ASPARAGUSV1_03	0.105769	0	3.77673	5.52858	3.17491	1.18956	0.0340412	0.03291
SASPARAGUSV1_03_62779178	ASPARAGUSV1_03	0.105769	0	3.77673	5.52858	3.17491	1.18956	0.0340412	0.03291
SASPARAGUSV1_03_62779180	ASPARAGUSV1_03	0.105769	0	3.77673	5.52858	3.17491	1.18956	0.0340412	0.03291
SASPARAGUSV1_07_72477122	ASPARAGUSV1_07	0.471154	0	-6.17652	15.1032	8.39588	-0.735661	0.0330378	0.032932
SASPARAGUSV1_01_129873697	ASPARAGUSV1_01	0.197115	0	5.42361	11.6138	6.5191	0.831956	0.0336539	0.0329858
SASPARAGUSV1_07_148886615	ASPARAGUSV1_07	0.201923	0	5.4698	11.9232	6.62815	0.825237	0.0336208	0.0330102
SASPARAGUSV1_06_4698314	ASPARAGUSV1_06	0.144231	0	4.23378	7.10454	3.99133	1.06074	0.0340746	0.0330263
SASPARAGUSV1_06_4698401	ASPARAGUSV1_06	0.144231	0	4.23378	7.10454	3.99133	1.06074	0.0340746	0.0330263
SASPARAGUSV1_10_50614127	ASPARAGUSV1_10	0.375	0	5.59698	12.8933	6.90798	0.810219	0.0332127	0.0330313
SASPARAGUSV1_02_84358263	ASPARAGUSV1_02	0.0913462	0	-3.1706	3.96733	2.2511	-1.40847	0.0345823	0.03306
SASPARAGUSV1_07_149528818	ASPARAGUSV1_07	0.230769	0	-5.86427	13.7257	7.63014	-0.768567	0.0337547	0.0330753
SASPARAGUSV1_04_64058612	ASPARAGUSV1_04	0.5	0	-6.76249	17.5063	10.081	-0.670814	0.0331818	0.033104
SASPARAGUSV1_01_129859714	ASPARAGUSV1_01	0.168269	0	-4.88283	9.42449	5.29019	-0.922996	0.0337598	0.0331114
SASPARAGUSV1_10_4805245	ASPARAGUSV1_10	0.0625	0	2.43421	2.47186	1.32437	1.83801	0.0344125	0.0331131
SASPARAGUSV1_03_4640586	ASPARAGUSV1_03	0.110577	0	-3.69059	5.31141	3.0502	-1.20995	0.0345873	0.0331448
SASPARAGUSV1_08_34764156	ASPARAGUSV1_08	0.149038	0	4.59184	8.29284	4.68537	0.980038	0.0338913	0.0331893
SASPARAGUSV1_08_34764178	ASPARAGUSV1_08	0.149038	0	4.59184	8.29284	4.68537	0.980038	0.0338913	0.0331893
SASPARAGUSV1_08_34764185	ASPARAGUSV1_08	0.149038	0	4.59184	8.29284	4.68537	0.980038	0.0338913	0.0331893
SASPARAGUSV1_05_95417931	ASPARAGUSV1_05	0.139423	0	-4.05346	6.51911	3.67142	-1.10406	0.0343891	0.0331938
SASPARAGUSV1_06_48765395	ASPARAGUSV1_06	0.0528846	0	2.70563	2.9045	1.63175	1.65812	0.0341682	0.0332224
SASPARAGUSV1_01_100430756	ASPARAGUSV1_01	0.105769	0	-4.17672	6.96271	3.90833	-1.06867	0.0346257	0.0332514
SASPARAGUSV1_01_131302952	ASPARAGUSV1_01	0.120192	0	-4.25047	7.25473	4.07226	-1.04376	0.0351786	0.0332579
SASPARAGUSV1_01_130037564	ASPARAGUSV1_01	0.322115	0	-6.14965	14.9085	8.36851	-0.734856	0.0335184	0.0332759
SASPARAGUSV1_07_148923779	ASPARAGUSV1_07	0.283654	0	-5.84997	13.659	7.59309	-0.770434	0.0337561	0.0332956
SASPARAGUSV1_08_57349917	ASPARAGUSV1_08	0.475962	0	-6.21366	15.1237	8.54476	-0.72719	0.03353	0.0334236
SASPARAGUSV1_07_1139124	ASPARAGUSV1_07	0.307692	0	-6.20642	15.3873	8.55382	-0.725572	0.0338314	0.0334347
SASPARAGUSV1_07_1138999	ASPARAGUSV1_07	0.307692	0	-6.20642	15.3873	8.55382	-0.725572	0.0338314	0.0334347
SASPARAGUSV1_04_142348015	ASPARAGUSV1_04	0.129808	0	-4.41978	7.59781	4.37522	-1.01018	0.0346003	0.0334508
SASPARAGUSV1_03_9443116	ASPARAGUSV1_03	0.254808	0	-4.19312	6.79594	3.90273	-1.07441	0.0337936	0.0334614
SASPARAGUSV1_07_44924344	ASPARAGUSV1_07	0.403846	0	-6.47823	16.7404	9.30599	-0.696136	0.0337025	0.0334887
SASPARAGUSV1_10_50162690	ASPARAGUSV1_10	0.288462	0	-4.78624	9.50785	5.09411	-0.939564	0.0339549	0.0335353
SASPARAGUSV1_03_5866483	ASPARAGUSV1_03	0.403846	0	-6.16467	14.669	8.42398	-0.731799	0.0336717	0.033539
SASPARAGUSV1_01_79448327	ASPARAGUSV1_01	0.336538	0	-5.83094	13.4418	7.54519	-0.772803	0.0337728	0.0335517
SASPARAGUSV1_04_10511019	ASPARAGUSV1_04	0.370192	0	-6.29584	15.2694	8.7929	-0.716014	0.0337384	0.033571
SASPARAGUSV1_01_8358227	ASPARAGUSV1_01	0.269231	0	5.85569	13.5653	7.6145	0.769019	0.0338327	0.0335976
SASPARAGUSV1_08_46483491	ASPARAGUSV1_08	0.331731	0	6.10309	14.6438	8.27362	0.737657	0.0338554	0.0336217
SASPARAGUSV1_01_6009250	ASPARAGUSV1_01	0.413462	0	6.41871	16.2804	9.13857	0.702375	0.03373	0.0336346
SASPARAGUSV1_10_71628656	ASPARAGUSV1_10	0.259615	0	4.87048	9.85718	5.28127	0.922218	0.0340609	0.0336903
SASPARAGUSV1_03_56967134	ASPARAGUSV1_03	0.302885	0	-6.39012	15.8198	9.08486	-0.703382	0.0340002	0.033696
SASPARAGUSV1_03_27490231	ASPARAGUSV1_03	0.163462	0	4.57981	8.18449	4.70013	0.974401	0.0346453	0.0337497
SASPARAGUSV1_03_45427796	ASPARAGUSV1_03	0.355769	0	6.34242	15.583	8.94892	0.708736	0.0339922	0.0337666
SASPARAGUSV1_07_72541256	ASPARAGUSV1_07	0.264423	0	-6.07669	14.8112	8.23357	-0.738038	0.034197	0.0337841
SASPARAGUSV1_04_38978826	ASPARAGUSV1_04	0.100962	0	3.72915	5.48603	3.15914	1.18043	0.0358964	0.0337863
SASPARAGUSV1_04_64938208	ASPARAGUSV1_04	0.432692	0	-6.619	16.9186	9.74262	-0.679386	0.0339572	0.0338114
SASPARAGUSV1_01_78947747	ASPARAGUSV1_01	0.163462	0	4.78371	9.14091	5.13101	0.932314	0.034699	0.0338128
SASPARAGUSV1_04_62319108	ASPARAGUSV1_04	0.134615	0	-4.32508	7.31625	4.21308	-1.02658	0.0351051	0.0338304
SASPARAGUSV1_10_68615656	ASPARAGUSV1_10	0.418269	0	6.33151	16.6427	8.91681	0.710064	0.0339788	0.0338334
SASPARAGUSV1_06_18612714	ASPARAGUSV1_06	0.370192	0	5.88241	13.7031	7.69837	0.764111	0.0339979	0.0338463
SASPARAGUSV1_08_1117265	ASPARAGUSV1_08	0.100962	0	3.7265	5.5282	3.12338	1.1931	0.0349813	0.033848
SASPARAGUSV1_07_115442618	ASPARAGUSV1_07	0.216346	0	5.13245	10.6	5.89255	0.871005	0.0344872	0.0338701
SASPARAGUSV1_07_115442635	ASPARAGUSV1_07	0.216346	0	5.13245	10.6	5.89255	0.871005	0.0344872	0.0338701
SASPARAGUSV1_05_3685661	ASPARAGUSV1_05	0.0913462	0	3.01977	3.64848	2.05474	1.46966	0.0351467	0.033888
SASPARAGUSV1_01_7987103	ASPARAGUSV1_01	0.163462	0	3.88685	6.02269	3.38068	1.14972	0.0345193	0.0339084
SASPARAGUSV1_03_84514400	ASPARAGUSV1_03	0.182692	0	-4.96165	9.60247	5.51444	-0.899756	0.0346108	0.0339515
SASPARAGUSV1_03_84514401	ASPARAGUSV1_03	0.182692	0	-4.96165	9.60247	5.51444	-0.899756	0.0346108	0.0339515
SASPARAGUSV1_03_9543339	ASPARAGUSV1_03	0.0817308	0	-2.81296	3.08869	1.77375	-1.58588	0.0346768	0.0339592
SASPARAGUSV1_01_15190657	ASPARAGUSV1_01	0.370192	0	-6.09088	14.7204	8.26291	-0.737135	0.0340977	0.0339639
SASPARAGUSV1_08_125346890	ASPARAGUSV1_08	0.120192	0	-3.89046	6.05855	3.42302	-1.13656	0.035484	0.0339817
SASPARAGUSV1_02_76111180	ASPARAGUSV1_02	0.221154	0	-5.00612	9.83663	5.58138	-0.896931	0.0340908	0.0339846
SASPARAGUSV1_03_46241678	ASPARAGUSV1_03	0.100962	0	-3.77776	5.64256	3.24037	-1.16584	0.0358488	0.0340117
SASPARAGUSV1_01_4777725	ASPARAGUSV1_01	0.456731	0	-6.37357	16.1216	9.04943	-0.704306	0.0341148	0.0340181
SASPARAGUSV1_08_130551586	ASPARAGUSV1_08	0.125	0	-4.14197	6.93164	3.91631	-1.05762	0.0363497	0.0340415
SASPARAGUSV1_08_33975528	ASPARAGUSV1_08	0.379808	0	-6.30374	15.6901	8.86473	-0.711104	0.0342413	0.0340637
SASPARAGUSV1_01_11644675	ASPARAGUSV1_01	0.413462	0	-6.04442	14.517	8.14873	-0.741762	0.0342231	0.0340772
SASPARAGUSV1_02_358660	ASPARAGUSV1_02	0.144231	0	-4.26994	7.23385	4.10454	-1.0403	0.0350649	0.0340995
SASPARAGUSV1_01_7444958	ASPARAGUSV1_01	0.495192	0	6.51124	16.837	9.45103	0.688946	0.0341757	0.0341141
SASPARAGUSV1_01_7444964	ASPARAGUSV1_01	0.495192	0	6.51124	16.837	9.45103	0.688946	0.0341757	0.0341141
SASPARAGUSV1_05_120965240	ASPARAGUSV1_05	0.211538	0	5.63699	12.6001	7.0961	0.794378	0.0343359	0.0341374
SASPARAGUSV1_08_121024638	ASPARAGUSV1_08	0.322115	0	-6.07231	14.5952	8.24615	-0.736381	0.034464	0.0341586
SASPARAGUSV1_08_43087567	ASPARAGUSV1_08	0.360577	0	6.22724	15.3241	8.65799	0.719248	0.0343151	0.0341654
SASPARAGUSV1_09_40881749	ASPARAGUSV1_09	0.0576923	0	-2.44785	2.42221	1.35443	-1.80729	0.0354375	0.0341729
SASPARAGUSV1_04_1289939	ASPARAGUSV1_04	0.173077	0	-4.50911	7.92757	4.56511	-0.987735	0.0348234	0.034177
SASPARAGUSV1_08_11596761	ASPARAGUSV1_08	0.307692	0	6.07134	14.5902	8.24333	0.736515	0.0344621	0.0342175
SASPARAGUSV1_01_5782636	ASPARAGUSV1_01	0.0913462	0	-3.47944	4.9004	2.75071	-1.26492	0.0359131	0.0342607
SASPARAGUSV1_08_123740009	ASPARAGUSV1_08	0.158654	0	4.31291	7.40474	4.18361	1.03091	0.0349787	0.0342662
SASPARAGUSV1_08_123740012	ASPARAGUSV1_08	0.158654	0	4.31291	7.40474	4.18361	1.03091	0.0349787	0.0342662
SASPARAGUSV1_09_15478241	ASPARAGUSV1_09	0.269231	0	-5.58977	12.5361	7.00987	-0.797415	0.034751	0.0343126
SASPARAGUSV1_09_15478276	ASPARAGUSV1_09	0.269231	0	-5.58977	12.5361	7.00987	-0.797415	0.034751	0.0343126
SASPARAGUSV1_01_130535695	ASPARAGUSV1_01	0.331731	0	6.15327	15.0887	8.46967	0.726507	0.034487	0.0343196
SASPARAGUSV1_08_115624929	ASPARAGUSV1_08	0.221154	0	4.92968	9.66078	5.45824	0.903163	0.0348542	0.0343251
SASPARAGUSV1_06_13629442	ASPARAGUSV1_06	0.355769	0	-3.41547	4.63618	2.6046	-1.31132	0.0343183	0.034328
SASPARAGUSV1_06_13629445	ASPARAGUSV1_06	0.355769	0	-3.41547	4.63618	2.6046	-1.31132	0.0343183	0.034328
SASPARAGUSV1_06_13629458	ASPARAGUSV1_06	0.355769	0	-3.41547	4.63618	2.6046	-1.31132	0.0343183	0.034328
SASPARAGUSV1_06_13629460	ASPARAGUSV1_06	0.355769	0	-3.41547	4.63618	2.6046	-1.31132	0.0343183	0.034328
SASPARAGUSV1_04_6953753	ASPARAGUSV1_04	0.25	0	5.29154	10.9054	6.2799	0.842616	0.0347231	0.0343508
SASPARAGUSV1_08_79094174	ASPARAGUSV1_08	0.134615	0	3.23882	4.15941	2.35003	1.37821	0.034621	0.0343764
SASPARAGUSV1_02_14689798	ASPARAGUSV1_02	0.283654	0	5.61408	12.4315	7.05372	0.795903	0.0345301	0.0343896
SASPARAGUSV1_01_15340400	ASPARAGUSV1_01	0.105769	0	-4.07582	6.7279	3.77653	-1.07925	0.0359637	0.0344092
SASPARAGUSV1_01_122996547	ASPARAGUSV1_01	0.336538	0	6.14549	15.0788	8.46411	0.726065	0.0346565	0.034423
SASPARAGUSV1_08_22287844	ASPARAGUSV1_08	0.399038	0	6.35373	16.0141	9.04782	0.702239	0.0346603	0.0345098
SASPARAGUSV1_03_73418585	ASPARAGUSV1_03	0.139423	0	-4.53937	8.17215	4.69305	-0.967254	0.0361351	0.0345122
SASPARAGUSV1_01_3332297	ASPARAGUSV1_01	0.379808	0	-6.39541	16.3374	9.17058	-0.697384	0.0346964	0.034539
SASPARAGUSV1_04_16078147	ASPARAGUSV1_04	0.360577	0	6.59878	16.9623	9.76778	0.675566	0.0347398	0.0345533
SASPARAGUSV1_05_15080553	ASPARAGUSV1_05	0.158654	0	-4.89731	9.66543	5.44335	-0.899687	0.0358116	0.034566
SASPARAGUSV1_05_15080559	ASPARAGUSV1_05	0.158654	0	-4.89731	9.66543	5.44335	-0.899687	0.0358116	0.034566
SASPARAGUSV1_04_121644758	ASPARAGUSV1_04	0.471154	0	-6.50224	16.4611	9.47917	-0.685951	0.0346931	0.0346073
SASPARAGUSV1_04_121644766	ASPARAGUSV1_04	0.471154	0	-6.50224	16.4611	9.47917	-0.685951	0.0346931	0.0346073
SASPARAGUSV1_07_67211375	ASPARAGUSV1_07	0.110577	0	3.36193	4.59058	2.55191	1.31742	0.0353317	0.0346508
SASPARAGUSV1_07_76805684	ASPARAGUSV1_07	0.1875	0	-5.23122	11.1812	6.21566	-0.841619	0.0358822	0.0346635
SASPARAGUSV1_07_76805685	ASPARAGUSV1_07	0.1875	0	-5.23122	11.1812	6.21566	-0.841619	0.0358822	0.0346635
SASPARAGUSV1_03_112295925	ASPARAGUSV1_03	0.326923	0	5.74291	12.8924	7.40374	0.775677	0.0348064	0.0346698
SASPARAGUSV1_01_5512276	ASPARAGUSV1_01	0.235577	0	5.11485	10.5085	5.89865	0.867122	0.0352052	0.0347077
SASPARAGUSV1_01_9209240	ASPARAGUSV1_01	0.442308	0	-6.3507	16.1316	9.05505	-0.701343	0.0348193	0.0347239
SASPARAGUSV1_08_115626602	ASPARAGUSV1_08	0.350962	0	-6.436	16.4849	9.31379	-0.691018	0.0349546	0.0347391
SASPARAGUSV1_03_43834768	ASPARAGUSV1_03	0.423077	0	-6.27775	15.4169	8.85352	-0.709068	0.0348737	0.0347395
SASPARAGUSV1_01_95847293	ASPARAGUSV1_01	0.427885	0	6.53422	17.094	9.59528	0.680982	0.0349077	0.0347726
SASPARAGUSV1_05_79660526	ASPARAGUSV1_05	0.134615	0	-3.84765	5.98418	3.37016	-1.14168	0.036091	0.0347822
SASPARAGUSV1_08_125119101	ASPARAGUSV1_08	0.115385	0	-3.84274	5.96233	3.36866	-1.14073	0.0362875	0.0348726
SASPARAGUSV1_01_131488410	ASPARAGUSV1_01	0.471154	0	6.00809	14.4572	8.11518	0.740352	0.0349401	0.034886
SASPARAGUSV1_03_105603218	ASPARAGUSV1_03	0.346154	0	-5.78817	13.139	7.54535	-0.767117	0.0351022	0.0349228
SASPARAGUSV1_02_82889348	ASPARAGUSV1_02	0.293269	0	-5.61642	12.5316	7.1105	-0.789876	0.035183	0.0349264
SASPARAGUSV1_07_24930491	ASPARAGUSV1_07	0.475962	0	6.31066	16.1295	8.9664	0.703812	0.035075	0.0349666
SASPARAGUSV1_07_24930497	ASPARAGUSV1_07	0.475962	0	6.31066	16.1295	8.9664	0.703812	0.035075	0.0349666
SASPARAGUSV1_07_24930501	ASPARAGUSV1_07	0.475962	0	6.31066	16.1295	8.9664	0.703812	0.035075	0.0349666
SASPARAGUSV1_09_68327521	ASPARAGUSV1_09	0.375	0	-6.15968	15.2834	8.54603	-0.720765	0.0351127	0.0349696
SASPARAGUSV1_09_68327529	ASPARAGUSV1_09	0.375	0	-6.15968	15.2834	8.54603	-0.720765	0.0351127	0.0349696
SASPARAGUSV1_01_6918108	ASPARAGUSV1_01	0.331731	0	-5.95956	14.2543	8.0013	-0.744824	0.0351306	0.0349796
SASPARAGUSV1_07_147719343	ASPARAGUSV1_07	0.451923	0	6.19011	15.5147	8.62467	0.717722	0.0350491	0.0349886
SASPARAGUSV1_08_102026938	ASPARAGUSV1_08	0.375	0	6.01847	14.4397	8.15831	0.73771	0.0351087	0.0349998
SASPARAGUSV1_04_69871219	ASPARAGUSV1_04	0.495192	0	-6.05571	14.3396	8.25749	-0.733359	0.0350856	0.0350027
SASPARAGUSV1_07_148122361	ASPARAGUSV1_07	0.480769	0	6.42845	16.7373	9.30428	0.690913	0.0350754	0.0350143
SASPARAGUSV1_03_84516480	ASPARAGUSV1_03	0.163462	0	-4.70978	8.81165	5.06029	-0.930734	0.0362873	0.0350579
SASPARAGUSV1_03_84516498	ASPARAGUSV1_03	0.163462	0	-4.70978	8.81165	5.06029	-0.930734	0.0362873	0.0350579
SASPARAGUSV1_07_148965309	ASPARAGUSV1_07	0.442308	0	-5.94393	14.3246	7.96306	-0.746438	0.0351725	0.0350662
SASPARAGUSV1_01_22164750	ASPARAGUSV1_01	0.149038	0	4.23254	7.27841	4.08554	1.03598	0.0362602	0.0350748
SASPARAGUSV1_08_105181443	ASPARAGUSV1_08	0.245192	0	5.64011	12.7457	7.20119	0.783219	0.0355733	0.0350763
SASPARAGUSV1_08_95968915	ASPARAGUSV1_08	0.4375	0	-6.18179	15.2531	8.61787	-0.717322	0.0352231	0.0350804
SASPARAGUSV1_04_16500409	ASPARAGUSV1_04	0.370192	0	6.19994	15.0598	8.67223	0.714919	0.0352618	0.0350813
SASPARAGUSV1_05_100975789	ASPARAGUSV1_05	0.350962	0	-5.94959	14.1908	7.99195	-0.744447	0.03533	0.0351197
SASPARAGUSV1_05_117926968	ASPARAGUSV1_05	0.341346	0	-5.7881	13.4401	7.56918	-0.764693	0.0353929	0.0351381
SASPARAGUSV1_01_130817678	ASPARAGUSV1_01	0.149038	0	4.25601	7.35465	4.12834	1.03092	0.0362009	0.0351559
SASPARAGUSV1_01_130817725	ASPARAGUSV1_01	0.149038	0	4.25601	7.35465	4.12834	1.03092	0.0362009	0.0351559
SASPARAGUSV1_01_130817732	ASPARAGUSV1_01	0.149038	0	4.25601	7.35465	4.12834	1.03092	0.0362009	0.0351559
SASPARAGUSV1_01_130817751	ASPARAGUSV1_01	0.149038	0	4.25601	7.35465	4.12834	1.03092	0.0362009	0.0351559
SASPARAGUSV1_07_115385902	ASPARAGUSV1_07	0.461538	0	6.34268	16.3361	9.08126	0.698436	0.0353134	0.0352026
SASPARAGUSV1_05_102002175	ASPARAGUSV1_05	0.201923	0	-5.40704	11.7973	6.64398	-0.813826	0.0359307	0.0352113
SASPARAGUSV1_01_10845347	ASPARAGUSV1_01	0.293269	0	5.92181	14.1151	7.92315	0.747407	0.0353953	0.0352318
SASPARAGUSV1_06_53624532	ASPARAGUSV1_06	0.341346	0	-6.39867	16.4871	9.26244	-0.690819	0.0355132	0.0352506
SASPARAGUSV1_01_8362305	ASPARAGUSV1_01	0.278846	0	5.82333	13.6678	7.67207	0.75903	0.0355183	0.0352834
SASPARAGUSV1_01_30789739	ASPARAGUSV1_01	0.158654	0	4.63097	8.71331	4.89099	0.946837	0.0362613	0.0353098
SASPARAGUSV1_01_124407	ASPARAGUSV1_01	0.1875	0	-5.0942	10.496	5.89166	-0.864647	0.0358403	0.0353323
SASPARAGUSV1_04_59610358	ASPARAGUSV1_04	0.350962	0	-6.06271	14.446	8.31874	-0.728802	0.035551	0.0353373
SASPARAGUSV1_04_48940090	ASPARAGUSV1_04	0.134615	0	-4.53678	8.17277	4.70631	-0.963979	0.036505	0.035346
SASPARAGUSV1_04_48940122	ASPARAGUSV1_04	0.134615	0	-4.53678	8.17277	4.70631	-0.963979	0.036505	0.035346
SASPARAGUSV1_03_45542098	ASPARAGUSV1_03	0.25	0	-5.76981	13.1878	7.57342	-0.76185	0.036029	0.0353472
SASPARAGUSV1_06_4693482	ASPARAGUSV1_06	0.115385	0	3.66355	5.48148	3.07949	1.18966	0.036827	0.0354198
SASPARAGUSV1_03_36702769	ASPARAGUSV1_03	0.355769	0	-6.19986	15.1588	8.70527	-0.712196	0.0356135	0.0354326
SASPARAGUSV1_03_36702856	ASPARAGUSV1_03	0.355769	0	-6.19986	15.1588	8.70527	-0.712196	0.0356135	0.0354326
SASPARAGUSV1_08_115472738	ASPARAGUSV1_08	0.110577	0	3.88975	6.15843	3.47945	1.11792	0.0370431	0.0354354
SASPARAGUSV1_09_8344752	ASPARAGUSV1_09	0.0769231	0	-3.28939	4.49008	2.51073	-1.31013	0.0378996	0.0354432
SASPARAGUSV1_01_6763107	ASPARAGUSV1_01	0.4375	0	-6.43029	16.6673	9.35578	-0.687307	0.0355287	0.0354441
SASPARAGUSV1_01_44099104	ASPARAGUSV1_01	0.105769	0	3.70568	5.64084	3.16634	1.17034	0.0372948	0.0354742
SASPARAGUSV1_01_25437739	ASPARAGUSV1_01	0.0961538	0	-3.49031	5.01091	2.81275	-1.24089	0.0374222	0.0355015
SASPARAGUSV1_10_72919075	ASPARAGUSV1_10	0.0528846	0	-2.43278	2.5591	1.37111	-1.77431	0.0377448	0.0355234
SASPARAGUSV1_04_36763536	ASPARAGUSV1_04	0.447115	0	6.15419	14.8926	8.57594	0.717612	0.0355967	0.0355413
SASPARAGUSV1_01_10209348	ASPARAGUSV1_01	0.206731	0	5.57819	12.5715	7.05668	0.790483	0.0357402	0.0355438
SASPARAGUSV1_08_123763341	ASPARAGUSV1_08	0.0673077	0	2.42566	2.37764	1.34334	1.80569	0.0363631	0.0355525
SASPARAGUSV1_01_124869943	ASPARAGUSV1_01	0.0913462	0	-3.27973	4.43137	2.48743	-1.31852	0.0375697	0.0355629
SASPARAGUSV1_04_145844549	ASPARAGUSV1_04	0.0625	0	3.01857	3.71278	2.13801	1.41186	0.038979	0.0356058
SASPARAGUSV1_04_7365029	ASPARAGUSV1_04	0.0673077	0	-3.06981	3.81782	2.1985	-1.39632	0.0384176	0.0356437
SASPARAGUSV1_05_106373169	ASPARAGUSV1_05	0.394231	0	-6.00295	14.52	8.17732	-0.734098	0.0357968	0.0356549
SASPARAGUSV1_07_1032041	ASPARAGUSV1_07	0.447115	0	5.91578	14.2889	7.94321	0.744759	0.0358163	0.0356848
SASPARAGUSV1_01_3047010	ASPARAGUSV1_01	0.269231	0	4.50888	8.24909	4.63041	0.973754	0.0361389	0.0357641
SASPARAGUSV1_07_59222446	ASPARAGUSV1_07	0.144231	0	-3.47577	4.97162	2.76373	-1.25764	0.0365499	0.0358178
SASPARAGUSV1_01_6333628	ASPARAGUSV1_01	0.451923	0	-6.31058	16.1178	9.04731	-0.697509	0.0359034	0.0358209
SASPARAGUSV1_06_18394993	ASPARAGUSV1_06	0.177885	0	-3.63592	5.36277	3.0128	-1.20682	0.0361945	0.0358362
SASPARAGUSV1_09_30889825	ASPARAGUSV1_09	0.0865385	0	3.42673	4.74102	2.65105	1.29259	0.0353257	0.0359184
SASPARAGUSV1_01_116451342	ASPARAGUSV1_01	0.485577	0	6.60376	17.6719	9.91965	0.665725	0.0360173	0.0359202
SASPARAGUSV1_07_148897865	ASPARAGUSV1_07	0.182692	0	4.61669	8.791	4.88693	0.944701	0.0367622	0.0359425
SASPARAGUSV1_08_102032469	ASPARAGUSV1_08	0.346154	0	5.83322	13.7063	7.74391	0.753266	0.0360664	0.0359522
SASPARAGUSV1_08_75685106	ASPARAGUSV1_08	0.317308	0	-6.42156	16.6566	9.41082	-0.682359	0.0363245	0.036008
SASPARAGUSV1_03_51275283	ASPARAGUSV1_03	0.360577	0	6.16475	15.085	8.6629	0.711627	0.0362138	0.0360666
SASPARAGUSV1_03_42433781	ASPARAGUSV1_03	0.350962	0	5.65071	12.6843	7.28425	0.775743	0.0362885	0.0360849
SASPARAGUSV1_01_1611277	ASPARAGUSV1_01	0.264423	0	5.67394	13.1161	7.3624	0.770664	0.0365192	0.0360941
SASPARAGUSV1_08_30723593	ASPARAGUSV1_08	0.379808	0	6.11431	15.0987	8.53062	0.716748	0.0363113	0.0361238
SASPARAGUSV1_05_62075533	ASPARAGUSV1_05	0.350962	0	-6.28722	16.0284	9.02686	-0.696501	0.0363831	0.0361263
SASPARAGUSV1_01_14911468	ASPARAGUSV1_01	0.105769	0	-4.33674	7.71385	4.32997	-1.00156	0.0371499	0.0361455
SASPARAGUSV1_09_60178228	ASPARAGUSV1_09	0.139423	0	-3.67328	5.557	3.10732	-1.18214	0.037176	0.0361758
SASPARAGUSV1_09_60178231	ASPARAGUSV1_09	0.139423	0	-3.67328	5.557	3.10732	-1.18214	0.037176	0.0361758
SASPARAGUSV1_07_79770883	ASPARAGUSV1_07	0.3125	0	5.75127	13.5989	7.55964	0.760787	0.0364593	0.0361807
SASPARAGUSV1_07_144715193	ASPARAGUSV1_07	0.254808	0	5.85057	14.0977	7.83693	0.746539	0.0366269	0.0362203
SASPARAGUSV1_08_31379375	ASPARAGUSV1_08	0.0865385	0	3.56742	5.23864	2.95978	1.2053	0.0381166	0.036265
SASPARAGUSV1_08_31379382	ASPARAGUSV1_08	0.0865385	0	3.56742	5.23864	2.95978	1.2053	0.0381166	0.036265
SASPARAGUSV1_07_61461642	ASPARAGUSV1_07	0.269231	0	-5.76496	13.6882	7.6093	-0.757621	0.0366273	0.036278
SASPARAGUSV1_05_105424205	ASPARAGUSV1_05	0.0673077	0	2.98175	3.69877	2.08306	1.43143	0.0388331	0.0363068
[truncated: 48,409 more rows]
