# Supplementary material for: Genome-wide analysis of genetic diversity in a germplasm collection including wild relatives and interspecific clones of garden asparagus
Source: Front Plant Sci. 2023 Jul 4;14:1187663. doi: 10.3389/fpls.2023.1187663 (PMC10354869; doi:10.3389/fpls.2023.1187663)
Supplement: Supplementary file 6 [file Table_6.xlsx]

## Sheet: Supplementary Table  6
Supplementary Table 6: GWAS of anthocyanic coloration in spear. In this table, the first column shows the single nucleotide polymorphism ID (SNPID). CHR indicates the chromosome, MAF is the minimum allele frequency of the marker in the population, missing.rate is the percentage of missing data, Stat points out the score statistics, VarW represents the estimated variance from non-mixed model, VarP…
SNPID	chr	MAF	missing.rate	Stat	VarW	VarP	beta	pval.norm	pval.spa
SASPARAGUSV1_03_20222771	ASPARAGUSV1_03	0.466102	0	-15.3847	23.4728	8.9485	-1.71924	2.70455e-07	2.58221e-07
SASPARAGUSV1_03_18321323	ASPARAGUSV1_03	0.355932	0	-14.383	22.0083	8.3902	-1.71426	6.85224e-07	6.21908e-07
SASPARAGUSV1_03_12831852	ASPARAGUSV1_03	0.389831	0	13.2169	19.4802	7.42644	1.77972	1.23468e-06	9.78146e-07
SASPARAGUSV1_03_16286081	ASPARAGUSV1_03	0.283898	0	-13.5432	20.7001	7.89148	-1.71618	1.42807e-06	1.22551e-06
SASPARAGUSV1_03_20164697	ASPARAGUSV1_03	0.194915	0	10.5974	13.6153	5.19056	2.04166	3.29553e-06	1.8954e-06
SASPARAGUSV1_03_30150208	ASPARAGUSV1_03	0.45339	0	-13.6572	21.9025	8.34986	-1.63562	2.28649e-06	2.15073e-06
SASPARAGUSV1_03_19220647	ASPARAGUSV1_03	0.5	0	-12.796	19.1976	7.31868	-1.7484	2.24558e-06	2.17036e-06
SASPARAGUSV1_03_30147720	ASPARAGUSV1_03	0.466102	0	-13.4436	21.278	8.11178	-1.65729	2.35662e-06	2.25539e-06
SASPARAGUSV1_03_22054330	ASPARAGUSV1_03	0.466102	0	13.6968	22.4193	8.54687	1.60255	2.79891e-06	2.50084e-06
SASPARAGUSV1_03_12831883	ASPARAGUSV1_03	0.394068	0	13.0452	20.4882	7.81068	1.67018	3.04511e-06	2.52244e-06
SASPARAGUSV1_03_16099245	ASPARAGUSV1_03	0.389831	0	-13.9952	23.5084	8.96208	-1.5616	2.9406e-06	2.64994e-06
SASPARAGUSV1_03_21827244	ASPARAGUSV1_03	0.398305	0	-13.5713	22.083	8.41866	-1.61205	2.90603e-06	2.68486e-06
SASPARAGUSV1_03_30147812	ASPARAGUSV1_03	0.466102	0	-13.2613	21.4189	8.16551	-1.62406	3.47036e-06	3.28337e-06
SASPARAGUSV1_03_17238610	ASPARAGUSV1_03	0.313559	0	-13.4575	22.2318	8.4754	-1.58783	3.79028e-06	3.37635e-06
SASPARAGUSV1_03_20819685	ASPARAGUSV1_03	0.309322	0	-13.0797	21.4635	8.1825	-1.5985	4.81912e-06	4.21631e-06
SASPARAGUSV1_03_17700536	ASPARAGUSV1_03	0.300847	0	-13.252	22.3297	8.51271	-1.55673	5.57255e-06	4.89664e-06
SASPARAGUSV1_03_19220627	ASPARAGUSV1_03	0.381356	0	-12.727	20.6761	7.88233	-1.61463	5.81124e-06	5.32508e-06
SASPARAGUSV1_03_22054278	ASPARAGUSV1_03	0.457627	0	13.0463	21.868	8.3367	1.56492	6.22954e-06	5.60076e-06
SASPARAGUSV1_03_18285325	ASPARAGUSV1_03	0.288136	0	12.1604	19.3371	7.37188	1.64956	7.50758e-06	5.80158e-06
SASPARAGUSV1_03_21827259	ASPARAGUSV1_03	0.275424	0	-13.0532	22.0291	8.39814	-1.55429	6.66009e-06	5.8901e-06
SASPARAGUSV1_03_20345697	ASPARAGUSV1_03	0.292373	0	-12.9992	21.882	8.34207	-1.55827	6.77307e-06	6.00125e-06
SASPARAGUSV1_03_21827239	ASPARAGUSV1_03	0.389831	0	-13.1486	22.4165	8.54581	-1.53861	6.86461e-06	6.34517e-06
SASPARAGUSV1_03_20980170	ASPARAGUSV1_03	0.258475	0	-12.8288	21.8311	8.32266	-1.54143	8.71238e-06	7.5596e-06
SASPARAGUSV1_03_21433439	ASPARAGUSV1_03	0.305085	0	-12.8065	21.8956	8.34724	-1.53423	9.30946e-06	8.27073e-06
SASPARAGUSV1_03_15585249	ASPARAGUSV1_03	0.377119	0	-12.5329	21.0367	8.01982	-1.56275	9.61816e-06	8.70501e-06
SASPARAGUSV1_03_21746301	ASPARAGUSV1_03	0.478814	0	12.8617	22.1259	8.43505	1.52479	9.48983e-06	8.71585e-06
SASPARAGUSV1_03_17238670	ASPARAGUSV1_03	0.317797	0	-12.909	22.639	8.63066	-1.49572	1.11223e-05	1.00305e-05
SASPARAGUSV1_03_18286664	ASPARAGUSV1_03	0.351695	0	-13.1004	23.4775	8.95031	-1.46368	1.19285e-05	1.06813e-05
SASPARAGUSV1_03_15296427	ASPARAGUSV1_03	0.45339	0	12.1877	20.4583	7.7993	1.56267	1.2765e-05	1.15022e-05
SASPARAGUSV1_03_20221334	ASPARAGUSV1_03	0.347458	0	-12.7666	22.516	8.58377	-1.48729	1.31569e-05	1.22183e-05
SASPARAGUSV1_05_30367645	ASPARAGUSV1_05	0.190678	0	9.63534	13.8581	5.14167	1.87397	2.14463e-05	1.39755e-05
SASPARAGUSV1_03_15720548	ASPARAGUSV1_03	0.466102	0	-12.4776	22.0008	8.38736	-1.48767	1.6441e-05	1.56619e-05
SASPARAGUSV1_03_19830467	ASPARAGUSV1_03	0.309322	0	-12.4136	22.2388	8.47807	-1.4642	2.01404e-05	1.79169e-05
SASPARAGUSV1_03_18987138	ASPARAGUSV1_03	0.385593	0	11.3619	18.7038	7.13043	1.59344	2.09107e-05	1.83534e-05
SASPARAGUSV1_03_26458133	ASPARAGUSV1_03	0.449153	0	-12.4723	22.4649	8.56428	-1.45631	2.02723e-05	1.90877e-05
SASPARAGUSV1_03_27180649	ASPARAGUSV1_03	0.427966	0	12.0233	20.9756	7.99651	1.50357	2.12043e-05	1.91233e-05
SASPARAGUSV1_03_19830616	ASPARAGUSV1_03	0.305085	0	-12.3891	22.3163	8.50764	-1.45623	2.16163e-05	1.92127e-05
SASPARAGUSV1_03_15845280	ASPARAGUSV1_03	0.283898	0	-12.128	21.5002	8.19651	-1.47965	2.27351e-05	1.98917e-05
SASPARAGUSV1_03_19353598	ASPARAGUSV1_03	0.40678	0	-12.4386	22.5717	8.60499	-1.44551	2.23233e-05	2.09499e-05
SASPARAGUSV1_03_22349545	ASPARAGUSV1_03	0.258475	0	-11.7845	20.3596	7.76165	-1.51829	2.33767e-05	2.11781e-05
SASPARAGUSV1_02_19978142	ASPARAGUSV1_02	0.177966	0	9.37396	13.7504	5.10315	1.8369	3.33092e-05	2.11785e-05
SASPARAGUSV1_03_21827172	ASPARAGUSV1_03	0.334746	0	11.5309	19.6561	7.49346	1.53879	2.52761e-05	2.1287e-05
SASPARAGUSV1_03_34339919	ASPARAGUSV1_03	0.241525	0	-10.9054	17.7173	6.75436	-1.61457	2.71521e-05	2.16358e-05
SASPARAGUSV1_03_19353909	ASPARAGUSV1_03	0.385593	0	-12.6241	23.3444	8.89958	-1.4185	2.31935e-05	2.16809e-05
SASPARAGUSV1_03_18376832	ASPARAGUSV1_03	0.266949	0	-12.0888	21.6514	8.25415	-1.46457	2.57978e-05	2.28726e-05
SASPARAGUSV1_03_19220826	ASPARAGUSV1_03	0.283898	0	-11.9283	21.1435	8.06052	-1.47984	2.65247e-05	2.33209e-05
SASPARAGUSV1_03_18183323	ASPARAGUSV1_03	0.25	0	-11.9237	21.3188	8.12734	-1.4671	2.8833e-05	2.51147e-05
SASPARAGUSV1_03_18224592	ASPARAGUSV1_03	0.25	0	-11.9237	21.3188	8.12734	-1.4671	2.8833e-05	2.51147e-05
SASPARAGUSV1_03_20605843	ASPARAGUSV1_03	0.385593	0	11.8317	21.108	8.04697	1.47034	3.03363e-05	2.71791e-05
SASPARAGUSV1_03_20164419	ASPARAGUSV1_03	0.148305	0	9.02102	12.806	4.88201	1.84781	4.44992e-05	2.74666e-05
SASPARAGUSV1_03_15266049	ASPARAGUSV1_03	0.330508	0	12.2653	22.8884	8.72571	1.40565	3.29302e-05	2.85453e-05
SASPARAGUSV1_03_33779308	ASPARAGUSV1_03	0.402542	0	-12.1107	22.2456	8.48069	-1.42803	3.20128e-05	2.89595e-05
SASPARAGUSV1_05_26554023	ASPARAGUSV1_05	0.190678	0	9.30162	13.9189	5.16422	1.80117	4.25578e-05	2.93483e-05
SASPARAGUSV1_03_16802826	ASPARAGUSV1_03	0.271186	0	-11.8917	21.5938	8.2322	-1.44454	3.40339e-05	3.03034e-05
SASPARAGUSV1_05_67241770	ASPARAGUSV1_05	0.152542	0	8.25736	11.1698	4.14426	1.99248	4.98803e-05	3.0472e-05
SASPARAGUSV1_10_69512512	ASPARAGUSV1_10	0.122881	0	8.34494	11.7562	4.34625	1.92003	6.25929e-05	3.36561e-05
SASPARAGUSV1_03_25431677	ASPARAGUSV1_03	0.241525	0	-11.0982	19.0958	7.27986	-1.5245	3.9005e-05	3.3683e-05
SASPARAGUSV1_03_18373595	ASPARAGUSV1_03	0.292373	0	-11.8039	21.6847	8.26683	-1.42786	4.03633e-05	3.64126e-05
SASPARAGUSV1_03_14264418	ASPARAGUSV1_03	0.305085	0	-11.7991	21.7138	8.27793	-1.42537	4.11395e-05	3.6571e-05
SASPARAGUSV1_03_21520380	ASPARAGUSV1_03	0.279661	0	-11.4296	20.3124	7.74368	-1.47599	4.00287e-05	3.66177e-05
SASPARAGUSV1_03_15249405	ASPARAGUSV1_03	0.40678	0	11.9219	22.2644	8.48784	1.40459	4.27473e-05	3.89776e-05
SASPARAGUSV1_03_15268511	ASPARAGUSV1_03	0.360169	0	11.9797	22.6192	8.62311	1.38926	4.51181e-05	4.04182e-05
SASPARAGUSV1_03_19748209	ASPARAGUSV1_03	0.385593	0	11.6581	21.4584	8.18057	1.4251	4.58105e-05	4.13107e-05
SASPARAGUSV1_03_27018908	ASPARAGUSV1_03	0.440678	0	11.5749	21.1276	8.05444	1.43709	4.53278e-05	4.19227e-05
SASPARAGUSV1_03_18373520	ASPARAGUSV1_03	0.29661	0	-11.6703	21.6213	8.24268	-1.41583	4.806e-05	4.34682e-05
SASPARAGUSV1_03_17871036	ASPARAGUSV1_03	0.279661	0	-11.3685	20.56	7.83806	-1.45042	4.893e-05	4.37836e-05
SASPARAGUSV1_03_13633933	ASPARAGUSV1_03	0.394068	0	11.8783	22.4212	8.54763	1.38966	4.84759e-05	4.41959e-05
SASPARAGUSV1_03_34339954	ASPARAGUSV1_03	0.245763	0	-10.487	17.7475	6.76584	-1.54999	5.5369e-05	4.55886e-05
SASPARAGUSV1_05_64917283	ASPARAGUSV1_05	0.173729	0	9.01236	13.7531	5.10274	1.76618	6.61655e-05	4.57923e-05
SASPARAGUSV1_03_12832078	ASPARAGUSV1_03	0.364407	0	10.6449	18.1966	6.93709	1.53449	5.30904e-05	4.68417e-05
SASPARAGUSV1_03_24855949	ASPARAGUSV1_03	0.29661	0	-11.4025	20.8202	7.93726	-1.43657	5.18171e-05	4.71302e-05
SASPARAGUSV1_03_27174329	ASPARAGUSV1_03	0.427966	0	11.7336	22.0128	8.39191	1.39821	5.11229e-05	4.72113e-05
SASPARAGUSV1_03_18128156	ASPARAGUSV1_03	0.457627	0	11.1996	20.1042	7.6643	1.46127	5.22202e-05	4.86896e-05
SASPARAGUSV1_03_9575538	ASPARAGUSV1_03	0.173729	0	-7.28603	8.76914	3.34305	-2.17946	6.75032e-05	4.91189e-05
SASPARAGUSV1_03_18986872	ASPARAGUSV1_03	0.351695	0	10.3261	17.2765	6.58631	1.56782	5.73122e-05	5.04068e-05
SASPARAGUSV1_03_31250552	ASPARAGUSV1_03	0.372881	0	-11.6143	21.7336	8.28548	-1.40177	5.46199e-05	5.15119e-05
SASPARAGUSV1_03_18151492	ASPARAGUSV1_03	0.474576	0	11.3885	20.9142	7.97309	1.42836	5.50193e-05	5.16093e-05
SASPARAGUSV1_03_33051454	ASPARAGUSV1_03	0.173729	0	-9.60678	15.3195	5.84022	-1.64493	7.03087e-05	5.25582e-05
SASPARAGUSV1_03_18333722	ASPARAGUSV1_03	0.25	0	10.0363	16.6835	6.36022	1.57799	6.90322e-05	5.52671e-05
SASPARAGUSV1_03_23388022	ASPARAGUSV1_03	0.338983	0	-11.2882	20.763	7.91545	-1.4261	6.01414e-05	5.57716e-05
SASPARAGUSV1_03_15266039	ASPARAGUSV1_03	0.34322	0	11.967	23.4708	8.94774	1.33743	6.31742e-05	5.65677e-05
SASPARAGUSV1_03_19353988	ASPARAGUSV1_03	0.389831	0	-12.0812	23.8058	9.07547	-1.33119	6.06432e-05	5.69809e-05
SASPARAGUSV1_03_18128228	ASPARAGUSV1_03	0.245763	0	-11.3697	21.3313	8.13209	-1.39813	6.6909e-05	5.86311e-05
SASPARAGUSV1_03_18271344	ASPARAGUSV1_03	0.245763	0	-11.3697	21.3313	8.13209	-1.39813	6.6909e-05	5.86311e-05
SASPARAGUSV1_03_13633781	ASPARAGUSV1_03	0.398305	0	-12.2816	24.6759	9.40718	-1.30556	6.22053e-05	5.87273e-05
SASPARAGUSV1_03_17548654	ASPARAGUSV1_03	0.254237	0	-11.3594	21.3012	8.12064	-1.39882	6.7142e-05	5.9067e-05
SASPARAGUSV1_03_16096378	ASPARAGUSV1_03	0.177966	0	-6.58168	7.12453	2.71608	-2.42323	6.50756e-05	6.16813e-05
SASPARAGUSV1_03_18197939	ASPARAGUSV1_03	0.271186	0	-11.2772	21.165	8.06871	-1.39765	7.18464e-05	6.3764e-05
SASPARAGUSV1_03_27010325	ASPARAGUSV1_03	0.254237	0	-10.9874	20.1336	7.6755	-1.43149	7.31171e-05	6.40936e-05
SASPARAGUSV1_03_34335492	ASPARAGUSV1_03	0.186441	0	-10.0137	17.1105	6.52302	-1.53513	8.82707e-05	6.47165e-05
SASPARAGUSV1_10_69512519	ASPARAGUSV1_10	0.135593	0	8.5732	13.2467	4.8973	1.7506	0.000107043	6.80434e-05
SASPARAGUSV1_05_29478139	ASPARAGUSV1_05	0.186441	0	9.07036	14.5138	5.38494	1.68439	9.27881e-05	6.82939e-05
SASPARAGUSV1_03_15247169	ASPARAGUSV1_03	0.233051	0	10.2761	17.9264	6.83406	1.50365	8.46437e-05	6.88872e-05
SASPARAGUSV1_03_15247170	ASPARAGUSV1_03	0.233051	0	10.2761	17.9264	6.83406	1.50365	8.46437e-05	6.88872e-05
SASPARAGUSV1_05_18048412	ASPARAGUSV1_05	0.194915	0	9.43662	15.7378	5.83909	1.61611	9.41452e-05	7.03996e-05
SASPARAGUSV1_03_18065158	ASPARAGUSV1_03	0.394068	0	11.4621	22.0602	8.40997	1.36292	7.73555e-05	7.16032e-05
SASPARAGUSV1_03_22388195	ASPARAGUSV1_03	0.347458	0	-10.7829	19.5706	7.46087	-1.44527	7.89102e-05	7.16431e-05
SASPARAGUSV1_03_22478200	ASPARAGUSV1_03	0.394068	0	10.8964	20.04	7.63982	1.42626	8.07336e-05	7.39784e-05
SASPARAGUSV1_03_14222522	ASPARAGUSV1_03	0.292373	0	-11.435	22.162	8.44881	-1.35344	8.35359e-05	7.41519e-05
SASPARAGUSV1_03_27108213	ASPARAGUSV1_03	0.322034	0	-10.8474	19.8855	7.58095	-1.43088	8.15809e-05	7.54616e-05
SASPARAGUSV1_03_22421023	ASPARAGUSV1_03	0.241525	0	-10.9297	20.3783	7.7688	-1.40687	8.80648e-05	7.71769e-05
SASPARAGUSV1_03_28914200	ASPARAGUSV1_03	0.271186	0	-10.7683	19.7408	7.52578	-1.43086	8.66259e-05	7.75775e-05
SASPARAGUSV1_03_17762046	ASPARAGUSV1_03	0.372881	0	-11.487	22.4394	8.55455	-1.34279	8.58589e-05	7.91031e-05
SASPARAGUSV1_03_11262659	ASPARAGUSV1_03	0.402542	0	-10.8829	20.1809	7.69353	-1.41455	8.72465e-05	8.07106e-05
SASPARAGUSV1_03_24931441	ASPARAGUSV1_03	0.377119	0	-10.8119	19.9411	7.60214	-1.42222	8.80603e-05	8.2994e-05
SASPARAGUSV1_03_24922088	ASPARAGUSV1_03	0.288136	0	-10.9011	20.4561	7.79847	-1.39785	9.47744e-05	8.47974e-05
SASPARAGUSV1_03_18248070	ASPARAGUSV1_03	0.258475	0	-11.1114	21.2838	8.11402	-1.36941	9.58865e-05	8.49203e-05
SASPARAGUSV1_03_34352170	ASPARAGUSV1_03	0.15678	0	-9.29568	15.3982	5.87023	-1.58353	0.000124718	8.77608e-05
SASPARAGUSV1_03_24926983	ASPARAGUSV1_03	0.266949	0	-10.5914	19.4603	7.41882	-1.42764	0.000100851	9.00457e-05
SASPARAGUSV1_03_13633886	ASPARAGUSV1_03	0.461864	0	-11.9435	24.5802	9.37068	-1.27456	9.55523e-05	9.18265e-05
SASPARAGUSV1_05_60458549	ASPARAGUSV1_05	0.207627	0	9.8299	17.5244	6.50195	1.51184	0.000115717	9.22799e-05
SASPARAGUSV1_03_28727302	ASPARAGUSV1_03	0.224576	0	-10.5656	19.519	7.44122	-1.41987	0.000107412	9.40997e-05
SASPARAGUSV1_05_36846099	ASPARAGUSV1_05	0.165254	0	7.84117	11.3839	4.22368	1.85648	0.000135984	9.64123e-05
SASPARAGUSV1_03_25555815	ASPARAGUSV1_03	0.444915	0	-11.3742	22.4515	8.55916	-1.32889	0.000101156	9.66626e-05
SASPARAGUSV1_05_44853911	ASPARAGUSV1_05	0.182203	0	8.22819	12.4877	4.63321	1.77591	0.000132032	9.88072e-05
SASPARAGUSV1_05_44828534	ASPARAGUSV1_05	0.177966	0	8.40658	13.0902	4.85675	1.73091	0.000136416	0.000100207
SASPARAGUSV1_03_18385400	ASPARAGUSV1_03	0.216102	0	9.30488	15.4853	5.90345	1.57618	0.000128331	0.000101428
SASPARAGUSV1_03_27165504	ASPARAGUSV1_03	0.444915	0	-10.8838	20.7829	7.92304	-1.37369	0.000110336	0.000105933
SASPARAGUSV1_05_34426322	ASPARAGUSV1_05	0.190678	0	8.8261	14.4675	5.36776	1.64428	0.000139225	0.000106023
SASPARAGUSV1_05_45345483	ASPARAGUSV1_05	0.144068	0	8.02549	12.2127	4.53119	1.77117	0.000163108	0.000108406
SASPARAGUSV1_05_62068329	ASPARAGUSV1_05	0.190678	0	8.03668	12.0561	4.47311	1.79667	0.000144755	0.000111086
SASPARAGUSV1_05_62068388	ASPARAGUSV1_05	0.190678	0	8.03668	12.0561	4.47311	1.79667	0.000144755	0.000111086
SASPARAGUSV1_03_15830715	ASPARAGUSV1_03	0.279661	0	-11.1556	22.2669	8.48878	-1.31416	0.000128736	0.000115295
SASPARAGUSV1_03_18248078	ASPARAGUSV1_03	0.254237	0	-10.9044	21.3073	8.12297	-1.34242	0.000130237	0.000115614
SASPARAGUSV1_05_45345398	ASPARAGUSV1_05	0.148305	0	8.2196	12.8761	4.77732	1.72055	0.000169497	0.000115908
SASPARAGUSV1_03_18183192	ASPARAGUSV1_03	0.415254	0	10.6248	20.1979	7.70004	1.37984	0.00012871	0.000122124
SASPARAGUSV1_03_28671120	ASPARAGUSV1_03	0.262712	0	-10.8466	21.2429	8.09843	-1.33934	0.000138144	0.000122753
SASPARAGUSV1_03_13369146	ASPARAGUSV1_03	0.423729	0	11.2749	22.8088	8.69538	1.29666	0.000131533	0.000123319
SASPARAGUSV1_03_23770075	ASPARAGUSV1_03	0.423729	0	-11.133	22.2003	8.46338	-1.31543	0.000129798	0.000124199
SASPARAGUSV1_03_18035671	ASPARAGUSV1_03	0.326271	0	-11.3763	23.4669	8.94626	-1.27163	0.000142676	0.000130305
SASPARAGUSV1_03_17871013	ASPARAGUSV1_03	0.300847	0	-10.71	20.8299	7.94097	-1.34871	0.000144337	0.0001313
SASPARAGUSV1_03_22386338	ASPARAGUSV1_03	0.29661	0	-10.6904	20.7866	7.92446	-1.34904	0.000146096	0.000132078
SASPARAGUSV1_03_22386473	ASPARAGUSV1_03	0.29661	0	-10.6904	20.7866	7.92446	-1.34904	0.000146096	0.000132078
SASPARAGUSV1_03_33309159	ASPARAGUSV1_03	0.368644	0	-10.4708	19.963	7.61049	-1.37583	0.000147331	0.000138449
SASPARAGUSV1_03_19356520	ASPARAGUSV1_03	0.34322	0	11.0083	22.1434	8.44172	1.30403	0.000151366	0.00013892
SASPARAGUSV1_05_71759169	ASPARAGUSV1_05	0.139831	0	8.25951	13.3351	4.94763	1.66939	0.000204603	0.000139614
SASPARAGUSV1_03_22479596	ASPARAGUSV1_03	0.368644	0	10.9438	21.9342	8.36196	1.30875	0.000153998	0.000141678
SASPARAGUSV1_03_18222256	ASPARAGUSV1_03	0.262712	0	-10.6211	20.7658	7.91654	-1.34164	0.000160089	0.000142635
SASPARAGUSV1_03_25420680	ASPARAGUSV1_03	0.254237	0	9.98582	18.4977	7.05186	1.41606	0.000169654	0.000147714
SASPARAGUSV1_03_17562215	ASPARAGUSV1_03	0.381356	0	-10.9541	22.0889	8.42095	-1.30081	0.00016013	0.000149651
SASPARAGUSV1_03_18814960	ASPARAGUSV1_03	0.360169	0	10.5171	20.41	7.7809	1.35165	0.000163027	0.000151023
SASPARAGUSV1_03_33135821	ASPARAGUSV1_03	0.470339	0	10.9287	22.028	8.39771	1.3014	0.000162407	0.000154687
SASPARAGUSV1_03_21433432	ASPARAGUSV1_03	0.266949	0	9.65261	17.3721	6.62274	1.45749	0.00017626	0.000158014
SASPARAGUSV1_03_32989019	ASPARAGUSV1_03	0.415254	0	-10.6984	21.1636	8.0682	-1.326	0.000165596	0.000158804
SASPARAGUSV1_03_22353190	ASPARAGUSV1_03	0.228814	0	-10.361	20.1291	7.6738	-1.35017	0.000183875	0.000160974
SASPARAGUSV1_03_11815542	ASPARAGUSV1_03	0.29661	0	9.26825	16.0979	6.137	1.51023	0.000183088	0.000161792
SASPARAGUSV1_05_27979191	ASPARAGUSV1_05	0.199153	0	8.04805	12.6558	4.6956	1.71396	0.000203987	0.000162669
SASPARAGUSV1_03_35026580	ASPARAGUSV1_03	0.20339	0	-9.49569	17.1766	6.54822	-1.45012	0.000206624	0.000163089
SASPARAGUSV1_03_13633759	ASPARAGUSV1_03	0.423729	0	-11.5724	24.8672	9.4801	-1.22071	0.000170912	0.000163341
SASPARAGUSV1_03_33101305	ASPARAGUSV1_03	0.190678	0	-9.2406	16.2444	6.19282	-1.49215	0.000204604	0.000164335
SASPARAGUSV1_08_53343044	ASPARAGUSV1_08	0.165254	0	7.54191	11.3993	4.16439	1.81105	0.000219216	0.000165659
SASPARAGUSV1_03_12494399	ASPARAGUSV1_03	0.398305	0	10.2459	19.6179	7.47891	1.36998	0.000179281	0.000166132
SASPARAGUSV1_03_24472323	ASPARAGUSV1_03	0.245763	0	9.31531	16.4429	6.26849	1.48605	0.000198733	0.000166417
SASPARAGUSV1_03_19220205	ASPARAGUSV1_03	0.381356	0	-10.9937	22.617	8.62228	-1.27503	0.000181138	0.000168966
SASPARAGUSV1_05_53542984	ASPARAGUSV1_05	0.177966	0	7.99064	12.6181	4.6816	1.70682	0.000221586	0.000171295
SASPARAGUSV1_03_16769199	ASPARAGUSV1_03	0.419492	0	10.0678	18.9515	7.22488	1.39349	0.000179977	0.000171324
SASPARAGUSV1_05_43319450	ASPARAGUSV1_05	0.220339	0	8.991	15.8633	5.88564	1.52762	0.000210518	0.000173187
SASPARAGUSV1_03_11486267	ASPARAGUSV1_03	0.300847	0	-10.8173	22.108	8.42822	-1.28346	0.000194491	0.000174344
SASPARAGUSV1_03_11486001	ASPARAGUSV1_03	0.300847	0	-10.8173	22.108	8.42822	-1.28346	0.000194491	0.000174345
SASPARAGUSV1_08_53343014	ASPARAGUSV1_08	0.161017	0	7.49418	11.3535	4.14767	1.80684	0.000233433	0.000175357
SASPARAGUSV1_05_25548534	ASPARAGUSV1_05	0.177966	0	8.15585	13.2437	4.91371	1.65982	0.000233881	0.000178819
SASPARAGUSV1_05_43262689	ASPARAGUSV1_05	0.300847	0	9.86446	19.043	7.0654	1.39616	0.000206345	0.00018829
SASPARAGUSV1_03_18371549	ASPARAGUSV1_03	0.292373	0	-10.7482	22.0057	8.38921	-1.2812	0.000206544	0.000188336
SASPARAGUSV1_03_18321867	ASPARAGUSV1_03	0.478814	0	-11.0116	22.9227	8.73882	-1.26008	0.000195326	0.000188493
SASPARAGUSV1_03_25374721	ASPARAGUSV1_03	0.360169	0	10.6853	21.6968	8.27146	1.29182	0.000202959	0.000189272
SASPARAGUSV1_03_15726429	ASPARAGUSV1_03	0.461864	0	-10.966	22.7768	8.6832	-1.2629	0.000198106	0.000190666
SASPARAGUSV1_03_15247092	ASPARAGUSV1_03	0.262712	0	9.94552	19.001	7.24374	1.37298	0.000219654	0.000192529
SASPARAGUSV1_03_20606108	ASPARAGUSV1_03	0.283898	0	9.61408	17.6737	6.73774	1.4269	0.000212372	0.000192752
SASPARAGUSV1_05_68487077	ASPARAGUSV1_05	0.148305	0	7.04906	10.0245	3.71931	1.89526	0.000257075	0.000194296
SASPARAGUSV1_05_54731599	ASPARAGUSV1_05	0.190678	0	9.13812	16.7591	6.21803	1.46962	0.000247695	0.00019917
SASPARAGUSV1_03_28585427	ASPARAGUSV1_03	0.432203	0	-10.6996	21.8643	8.33529	-1.28365	0.000210539	0.000200674
SASPARAGUSV1_05_36846249	ASPARAGUSV1_05	0.161017	0	7.66385	11.9301	4.42633	1.73142	0.000269778	0.000202054
SASPARAGUSV1_03_36702740	ASPARAGUSV1_03	0.309322	0	-10.2133	20.12	7.67033	-1.33153	0.000226272	0.000205091
SASPARAGUSV1_03_27986154	ASPARAGUSV1_03	0.271186	0	-10.0218	19.4254	7.40552	-1.35329	0.000230749	0.000209071
SASPARAGUSV1_03_28727236	ASPARAGUSV1_03	0.220339	0	-10.0116	19.4939	7.43163	-1.34716	0.000240185	0.000212317
SASPARAGUSV1_03_17871035	ASPARAGUSV1_03	0.305085	0	-10.3357	20.7457	7.90886	-1.30685	0.00023765	0.000218221
SASPARAGUSV1_03_17871037	ASPARAGUSV1_03	0.305085	0	-10.3357	20.7457	7.90886	-1.30685	0.00023765	0.000218222
SASPARAGUSV1_03_17871064	ASPARAGUSV1_03	0.305085	0	-10.3357	20.7457	7.90886	-1.30685	0.00023765	0.000218222
SASPARAGUSV1_03_36630792	ASPARAGUSV1_03	0.487288	0	-10.841	22.6608	8.63894	-1.2549	0.000225665	0.00022008
SASPARAGUSV1_03_13384844	ASPARAGUSV1_03	0.322034	0	-10.7123	22.3319	8.51359	-1.25826	0.000241276	0.000220575
SASPARAGUSV1_03_21358347	ASPARAGUSV1_03	0.385593	0	-11.1666	24.1743	9.21593	-1.21167	0.000234746	0.000221303
SASPARAGUSV1_03_15831215	ASPARAGUSV1_03	0.326271	0	-11.1789	24.3177	9.27062	-1.20584	0.000241127	0.000222445
SASPARAGUSV1_08_53343071	ASPARAGUSV1_08	0.15678	0	7.16065	10.7038	3.91031	1.83122	0.000293294	0.000223111
SASPARAGUSV1_08_53343079	ASPARAGUSV1_08	0.15678	0	7.16065	10.7038	3.91031	1.83122	0.000293294	0.000223111
SASPARAGUSV1_08_53343012	ASPARAGUSV1_08	0.15678	0	7.16065	10.7038	3.91031	1.83122	0.000293294	0.000223111
SASPARAGUSV1_05_65774616	ASPARAGUSV1_05	0.169492	0	7.99652	13.1261	4.87008	1.64197	0.000290602	0.00022422
SASPARAGUSV1_05_27979177	ASPARAGUSV1_05	0.20339	0	7.87211	12.6435	4.69103	1.67812	0.000278407	0.000228112
SASPARAGUSV1_03_17561900	ASPARAGUSV1_03	0.411017	0	10.369	21.0189	8.01303	1.29401	0.000249276	0.000235112
SASPARAGUSV1_03_25595142	ASPARAGUSV1_03	0.262712	0	-10.2679	20.7791	7.92161	-1.29619	0.000264119	0.000240373
SASPARAGUSV1_03_18222204	ASPARAGUSV1_03	0.305085	0	-10.1985	20.4758	7.80598	-1.3065	0.00026198	0.000241196
SASPARAGUSV1_03_19337315	ASPARAGUSV1_03	0.283898	0	8.96301	16.0046	6.10143	1.469	0.000284971	0.000249787
SASPARAGUSV1_03_24651697	ASPARAGUSV1_03	0.300847	0	-10.253	20.8653	7.95446	-1.28896	0.000277619	0.000253301
SASPARAGUSV1_03_25059845	ASPARAGUSV1_03	0.444915	0	-10.8167	23.1274	8.81684	-1.22683	0.000269646	0.000258322
SASPARAGUSV1_03_18106179	ASPARAGUSV1_03	0.364407	0	-10.9551	23.7792	9.06531	-1.20847	0.000274196	0.000258413
SASPARAGUSV1_05_43265257	ASPARAGUSV1_05	0.279661	0	8.91767	16.2597	6.03273	1.47821	0.000282616	0.00026076
SASPARAGUSV1_05_29465303	ASPARAGUSV1_05	0.211864	0	8.63429	15.5055	5.7529	1.50086	0.000318414	0.00026625
SASPARAGUSV1_03_24891668	ASPARAGUSV1_03	0.372881	0	-10.415	21.5579	8.21851	-1.26726	0.000280171	0.000266377
SASPARAGUSV1_03_15107458	ASPARAGUSV1_03	0.237288	0	9.44094	17.9288	6.83497	1.38127	0.00030483	0.00026721
SASPARAGUSV1_03_24891687	ASPARAGUSV1_03	0.347458	0	-10.3006	21.1295	8.0552	-1.27875	0.000284192	0.000269621
SASPARAGUSV1_05_23210871	ASPARAGUSV1_05	0.20339	0	8.477	15.0343	5.57807	1.5197	0.00033167	0.000274995
SASPARAGUSV1_03_13795132	ASPARAGUSV1_03	0.355932	0	-10.5725	22.3937	8.53713	-1.23841	0.000296381	0.00027769
SASPARAGUSV1_03_9575446	ASPARAGUSV1_03	0.177966	0	-6.53936	8.78168	3.34783	-1.95331	0.000351582	0.000281072
SASPARAGUSV1_05_17198867	ASPARAGUSV1_05	0.194915	0	8.78883	16.2704	6.03668	1.45591	0.000347414	0.000282978
SASPARAGUSV1_05_41799781	ASPARAGUSV1_05	0.186441	0	7.73649	12.656	4.69566	1.64758	0.000356676	0.000289671
SASPARAGUSV1_03_22137252	ASPARAGUSV1_03	0.491525	0	-9.98609	20.0313	7.63653	-1.30767	0.000301904	0.000292955
SASPARAGUSV1_03_25060068	ASPARAGUSV1_03	0.474576	0	-10.7065	23.0495	8.78713	-1.21843	0.000304086	0.00029348
SASPARAGUSV1_05_30383440	ASPARAGUSV1_05	0.211864	0	8.57415	15.5715	5.7774	1.48409	0.000360843	0.000304044
SASPARAGUSV1_03_18834549	ASPARAGUSV1_03	0.449153	0	10.257	21.2998	8.12011	1.26316	0.000318865	0.000304796
SASPARAGUSV1_03_24856037	ASPARAGUSV1_03	0.338983	0	-9.94842	20.1045	7.66443	-1.298	0.000326299	0.000306348
SASPARAGUSV1_05_64651897	ASPARAGUSV1_05	0.15678	0	7.27281	11.3624	4.21569	1.72517	0.000396872	0.000307553
SASPARAGUSV1_05_31355258	ASPARAGUSV1_05	0.165254	0	7.10928	10.8338	4.0196	1.76865	0.00039118	0.000311799
SASPARAGUSV1_03_25910085	ASPARAGUSV1_03	0.495763	0	10.4862	22.3176	8.50814	1.23249	0.000324379	0.0003151
SASPARAGUSV1_03_22786959	ASPARAGUSV1_03	0.474576	0	10.0625	20.6158	7.85936	1.28033	0.000331523	0.000317547
SASPARAGUSV1_03_22141766	ASPARAGUSV1_03	0.279661	0	-10.0216	20.6049	7.85518	-1.27579	0.000349333	0.000319074
SASPARAGUSV1_05_64717541	ASPARAGUSV1_05	0.199153	0	8.72992	16.2975	6.04676	1.44374	0.000384987	0.000323068
SASPARAGUSV1_03_18106146	ASPARAGUSV1_03	0.398305	0	-10.5415	22.7011	8.65433	-1.21806	0.00033925	0.000323238
SASPARAGUSV1_03_19353936	ASPARAGUSV1_03	0.487288	0	-10.6756	23.2352	8.85794	-1.2052	0.000334554	0.000324217
SASPARAGUSV1_05_59692073	ASPARAGUSV1_05	0.186441	0	8.22639	14.5314	5.3915	1.52581	0.000395804	0.000325075
SASPARAGUSV1_05_70687027	ASPARAGUSV1_05	0.122881	0	6.14897	8.26504	3.06652	2.00519	0.000445766	0.000325127
SASPARAGUSV1_05_27979415	ASPARAGUSV1_05	0.194915	0	7.68017	12.6613	4.69764	1.6349	0.00039487	0.000326612
SASPARAGUSV1_05_27979463	ASPARAGUSV1_05	0.194915	0	7.68017	12.6613	4.69764	1.6349	0.00039487	0.000326612
SASPARAGUSV1_03_17329640	ASPARAGUSV1_03	0.330508	0	-9.01928	16.7488	6.38515	-1.41254	0.000357898	0.000329519
SASPARAGUSV1_03_22446062	ASPARAGUSV1_03	0.283898	0	-10.4456	22.4931	8.57503	-1.21814	0.000360963	0.000330999
SASPARAGUSV1_03_27154411	ASPARAGUSV1_03	0.427966	0	10.451	22.4084	8.54274	1.22338	0.000349311	0.000333754
SASPARAGUSV1_03_37025147	ASPARAGUSV1_03	0.275424	0	-9.53382	18.8626	7.19098	-1.3258	0.000377587	0.000337316
SASPARAGUSV1_03_12494744	ASPARAGUSV1_03	0.402542	0	9.78514	19.7216	7.51847	1.30148	0.000358842	0.000337516
SASPARAGUSV1_03_18448891	ASPARAGUSV1_03	0.377119	0	10.4352	22.4623	8.56328	1.21859	0.000362495	0.000341121
SASPARAGUSV1_05_29470098	ASPARAGUSV1_05	0.190678	0	8.30463	14.942	5.54382	1.498	0.000420164	0.00034743
SASPARAGUSV1_05_29470107	ASPARAGUSV1_05	0.190678	0	8.30463	14.942	5.54382	1.498	0.000420164	0.00034743
SASPARAGUSV1_05_29448455	ASPARAGUSV1_05	0.207627	0	8.33499	15.0333	5.57771	1.49434	0.000416805	0.00034835
SASPARAGUSV1_03_13221345	ASPARAGUSV1_03	0.330508	0	-10.2462	21.8169	8.31723	-1.23192	0.00038112	0.000352654
SASPARAGUSV1_05_50007349	ASPARAGUSV1_05	0.173729	0	8.26979	14.9339	5.54081	1.49252	0.000442675	0.000358883
SASPARAGUSV1_03_33620350	ASPARAGUSV1_03	0.372881	0	10.523	23.1341	8.81938	1.19317	0.000394999	0.000372847
SASPARAGUSV1_05_20558274	ASPARAGUSV1_05	0.169492	0	8.12237	14.531	5.39133	1.50656	0.000468548	0.000383424
SASPARAGUSV1_03_28671509	ASPARAGUSV1_03	0.233051	0	-9.61423	19.5398	7.44914	-1.29065	0.000427358	0.000384009
SASPARAGUSV1_05_43265504	ASPARAGUSV1_05	0.262712	0	8.85388	17.0022	6.3082	1.40355	0.000423201	0.000384665
SASPARAGUSV1_05_43265512	ASPARAGUSV1_05	0.262712	0	8.85388	17.0022	6.3082	1.40355	0.000423201	0.000384665
SASPARAGUSV1_03_25070729	ASPARAGUSV1_03	0.483051	0	-10.4104	22.6607	8.63893	-1.20505	0.000397253	0.000385367
SASPARAGUSV1_03_24841056	ASPARAGUSV1_03	0.34322	0	-10.0173	21.1212	8.052	-1.24408	0.000415251	0.000388766
SASPARAGUSV1_03_31488985	ASPARAGUSV1_03	0.402542	0	-10.2956	22.2766	8.4925	-1.21231	0.000411008	0.000393891
SASPARAGUSV1_03_35026792	ASPARAGUSV1_03	0.207627	0	-9.20022	18.1579	6.92233	-1.32906	0.000470858	0.00039685
SASPARAGUSV1_03_36702004	ASPARAGUSV1_03	0.322034	0	-9.52995	19.2174	7.32623	-1.3008	0.000430129	0.000398229
SASPARAGUSV1_05_54731550	ASPARAGUSV1_05	0.186441	0	8.55994	16.1885	6.00632	1.42516	0.000478087	0.000398581
SASPARAGUSV1_05_50083622	ASPARAGUSV1_05	0.186441	0	7.90994	13.8506	5.13888	1.53923	0.000484278	0.000402127
SASPARAGUSV1_03_24820919	ASPARAGUSV1_03	0.415254	0	-10.1878	21.906	8.3512	-1.21992	0.000422897	0.000405249
SASPARAGUSV1_03_25059882	ASPARAGUSV1_03	0.470339	0	-10.4997	23.2351	8.85789	-1.18535	0.00041894	0.000405481
SASPARAGUSV1_05_46714965	ASPARAGUSV1_05	0.186441	0	7.18515	11.454	4.24969	1.69075	0.000491336	0.000407279
SASPARAGUSV1_03_11459060	ASPARAGUSV1_03	0.29661	0	-10.3224	22.7044	8.6556	-1.19257	0.000450503	0.000412491
SASPARAGUSV1_03_26656650	ASPARAGUSV1_03	0.491525	0	10.5933	23.6969	9.03394	1.17261	0.00042436	0.000413707
SASPARAGUSV1_05_49339326	ASPARAGUSV1_05	0.186441	0	8.05345	14.4476	5.36038	1.5024	0.00050435	0.000418823
SASPARAGUSV1_03_18385371	ASPARAGUSV1_03	0.169492	0	7.97797	13.8604	5.28399	1.50984	0.00051919	0.000419608
SASPARAGUSV1_03_25611321	ASPARAGUSV1_03	0.326271	0	-10.2613	22.4137	8.54475	-1.20089	0.00044748	0.000421905
SASPARAGUSV1_03_27154325	ASPARAGUSV1_03	0.415254	0	10.2843	22.5167	8.58401	1.19808	0.000447791	0.000428235
SASPARAGUSV1_05_63992924	ASPARAGUSV1_05	0.0889831	0	5.89504	8.21199	3.04684	1.93481	0.000732167	0.000434114
SASPARAGUSV1_03_24749652	ASPARAGUSV1_03	0.313559	0	-10.1694	22.1546	8.44599	-1.20405	0.000466647	0.000434807
SASPARAGUSV1_03_28867247	ASPARAGUSV1_03	0.444915	0	-10.3323	22.7917	8.68887	-1.18914	0.000456226	0.000441036
SASPARAGUSV1_03_18224547	ASPARAGUSV1_03	0.279661	0	-9.77848	20.5779	7.84491	-1.24647	0.000480818	0.000441299
SASPARAGUSV1_03_22353170	ASPARAGUSV1_03	0.271186	0	-9.77008	20.5549	7.83612	-1.2468	0.000482697	0.000444563
SASPARAGUSV1_03_13289589	ASPARAGUSV1_03	0.305085	0	-10.125	22.0777	8.41667	-1.20296	0.000483057	0.000445932
SASPARAGUSV1_06_22188027	ASPARAGUSV1_06	0.322034	0	6.70583	10.3996	3.71347	1.80581	0.00050166	0.00044954
SASPARAGUSV1_03_24904198	ASPARAGUSV1_03	0.394068	0	-9.71734	20.2634	7.725	-1.25791	0.000471908	0.000450518
SASPARAGUSV1_05_66449481	ASPARAGUSV1_05	0.135593	0	7.09095	11.5402	4.28169	1.65611	0.00061059	0.000451775
SASPARAGUSV1_03_34339980	ASPARAGUSV1_03	0.25	0	-9.04935	17.7653	6.77266	-1.33616	0.000506556	0.000452823
SASPARAGUSV1_03_12498028	ASPARAGUSV1_03	0.402542	0	9.86807	20.9572	7.9895	1.23513	0.000480891	0.000456882
SASPARAGUSV1_03_13087982	ASPARAGUSV1_03	0.309322	0	-10.1826	22.4033	8.54078	-1.19223	0.000493517	0.000457272
SASPARAGUSV1_03_22136247	ASPARAGUSV1_03	0.495763	0	-9.68587	20.1293	7.67387	-1.26219	0.000471436	0.000459319
SASPARAGUSV1_03_22136269	ASPARAGUSV1_03	0.495763	0	-9.68587	20.1293	7.67387	-1.26219	0.000471436	0.000459319
SASPARAGUSV1_03_11812523	ASPARAGUSV1_03	0.279661	0	-10.203	22.5899	8.61195	-1.18475	0.000507456	0.000463623
SASPARAGUSV1_03_26583771	ASPARAGUSV1_03	0.34322	0	9.50181	19.5307	7.44569	1.27615	0.00049731	0.000465336
SASPARAGUSV1_10_57463540	ASPARAGUSV1_10	0.122881	0	4.85438	5.27911	1.95168	2.48729	0.000511234	0.000467555
SASPARAGUSV1_03_14260231	ASPARAGUSV1_03	0.292373	0	8.961	17.4676	6.65916	1.34567	0.000515566	0.000468419
SASPARAGUSV1_03_22479705	ASPARAGUSV1_03	0.355932	0	10.0474	21.8444	8.32772	1.2065	0.000498242	0.000468483
SASPARAGUSV1_03_12123593	ASPARAGUSV1_03	0.262712	0	-10.1485	22.4194	8.54692	-1.18739	0.000517848	0.000469331
SASPARAGUSV1_03_11285200	ASPARAGUSV1_03	0.262712	0	-10.1485	22.4194	8.54692	-1.18739	0.000517848	0.00046934
SASPARAGUSV1_03_14218608	ASPARAGUSV1_03	0.279661	0	-10.1358	22.3253	8.51106	-1.1909	0.000512191	0.000469672
SASPARAGUSV1_03_26581913	ASPARAGUSV1_03	0.199153	0	8.48559	15.871	6.05049	1.40246	0.00056112	0.000475387
SASPARAGUSV1_03_36675144	ASPARAGUSV1_03	0.436441	0	-10.0949	22.038	8.40153	-1.20155	0.000496283	0.000477655
SASPARAGUSV1_05_43336910	ASPARAGUSV1_05	0.394068	0	9.91088	21.8406	8.10338	1.22306	0.000498423	0.000478881
SASPARAGUSV1_03_33033455	ASPARAGUSV1_03	0.182203	0	-8.40306	15.6716	5.97447	-1.40649	0.000586339	0.000493299
SASPARAGUSV1_03_24747154	ASPARAGUSV1_03	0.334746	0	-10.2538	22.9492	8.7489	-1.17201	0.000527036	0.000494949
SASPARAGUSV1_03_19601634	ASPARAGUSV1_03	0.139831	0	7.2337	11.7789	4.49045	1.61091	0.000641047	0.000501242
SASPARAGUSV1_03_17617725	ASPARAGUSV1_03	0.266949	0	8.87565	17.2945	6.59316	1.34619	0.000546969	0.000505719
SASPARAGUSV1_03_21278163	ASPARAGUSV1_03	0.300847	0	9.53591	19.9511	7.60593	1.25375	0.00054483	0.000506435
SASPARAGUSV1_03_18507139	ASPARAGUSV1_03	0.377119	0	8.92981	17.4911	6.6681	1.33918	0.000543947	0.000512587
SASPARAGUSV1_03_23389478	ASPARAGUSV1_03	0.394068	0	-9.80197	21.0388	8.02062	-1.2221	0.000538049	0.000513994
SASPARAGUSV1_03_28707983	ASPARAGUSV1_03	0.326271	0	-10.2142	22.919	8.73738	-1.16902	0.000549234	0.000519031
SASPARAGUSV1_03_36702064	ASPARAGUSV1_03	0.322034	0	-9.20051	18.6399	7.10607	-1.29474	0.000557653	0.000519731
SASPARAGUSV1_03_33430726	ASPARAGUSV1_03	0.478814	0	10.629	24.7234	9.42529	1.12771	0.000535911	0.000521971
SASPARAGUSV1_05_62070158	ASPARAGUSV1_05	0.190678	0	7.92206	14.4325	5.35481	1.47943	0.000618276	0.000522417
SASPARAGUSV1_03_33616628	ASPARAGUSV1_03	0.334746	0	9.44142	19.6551	7.49309	1.26002	0.000562442	0.000526542
SASPARAGUSV1_07_118726808	ASPARAGUSV1_07	0.207627	0	-5.51088	6.96762	2.5406	-2.16912	0.00054537	0.000528666
SASPARAGUSV1_03_21827014	ASPARAGUSV1_03	0.351695	0	9.38822	19.5218	7.44226	1.26147	0.000578784	0.000541844
SASPARAGUSV1_03_25611254	ASPARAGUSV1_03	0.330508	0	-10.0501	22.3462	8.51901	-1.17972	0.000574652	0.000544245
SASPARAGUSV1_05_53543004	ASPARAGUSV1_05	0.190678	0	7.90663	14.4699	5.36868	1.47273	0.000643973	0.000548582
SASPARAGUSV1_03_9284797	ASPARAGUSV1_03	0.322034	0	-10.107	22.6529	8.63594	-1.17034	0.000583299	0.000549007
SASPARAGUSV1_03_9284816	ASPARAGUSV1_03	0.322034	0	-10.107	22.6529	8.63594	-1.17034	0.000583299	0.000549007
SASPARAGUSV1_05_45419795	ASPARAGUSV1_05	0.309322	0	9.21369	19.4063	7.20019	1.27965	0.000595415	0.00055999
SASPARAGUSV1_03_13917531	ASPARAGUSV1_03	0.29661	0	-9.89864	21.8391	8.32569	-1.18893	0.000602332	0.000560505
SASPARAGUSV1_03_19229863	ASPARAGUSV1_03	0.483051	0	10.0605	22.4186	8.54663	1.17714	0.000578901	0.000562515
SASPARAGUSV1_05_16590012	ASPARAGUSV1_05	0.135593	0	6.43371	9.76549	3.62322	1.77569	0.000724907	0.000567985
SASPARAGUSV1_03_27132961	ASPARAGUSV1_03	0.432203	0	-9.77603	21.2416	8.0979	-1.20723	0.000591696	0.000569535
SASPARAGUSV1_03_25070716	ASPARAGUSV1_03	0.478814	0	-10.1678	22.9652	8.75499	-1.16138	0.000589549	0.000573695
SASPARAGUSV1_03_11264400	ASPARAGUSV1_03	0.266949	0	-9.86695	21.8517	8.33051	-1.18444	0.000629461	0.000575623
SASPARAGUSV1_03_25263860	ASPARAGUSV1_03	0.394068	0	9.24917	19.0647	7.26803	1.27258	0.000601826	0.000576458
SASPARAGUSV1_03_28707400	ASPARAGUSV1_03	0.326271	0	-9.94601	22.1114	8.42952	-1.1799	0.000613251	0.000579648
SASPARAGUSV1_03_33802719	ASPARAGUSV1_03	0.457627	0	-10.5643	24.8746	9.48294	-1.11403	0.000602255	0.000583704
SASPARAGUSV1_03_25059839	ASPARAGUSV1_03	0.466102	0	-10.1494	22.9767	8.75939	-1.15869	0.000605188	0.000587163
SASPARAGUSV1_05_45419971	ASPARAGUSV1_05	0.313559	0	9.1659	19.3594	7.18278	1.27609	0.000626164	0.000589905
SASPARAGUSV1_03_11264323	ASPARAGUSV1_03	0.377119	0	-9.67938	20.9913	8.00249	-1.20955	0.000622439	0.000591975
SASPARAGUSV1_03_34339985	ASPARAGUSV1_03	0.258475	0	-8.87353	17.7967	6.78462	-1.30789	0.000657542	0.000596263
SASPARAGUSV1_04_123774914	ASPARAGUSV1_04	0.398305	0	-6.03175	9.0217	3.10137	-1.94486	0.000614698	0.000597621
SASPARAGUSV1_03_15726548	ASPARAGUSV1_03	0.483051	0	9.95805	22.1819	8.4564	1.17758	0.000616211	0.000600975
SASPARAGUSV1_05_70933277	ASPARAGUSV1_05	0.173729	0	6.73628	10.7183	3.97674	1.69392	0.000730219	0.000602052
SASPARAGUSV1_03_17616973	ASPARAGUSV1_03	0.427966	0	-10.2851	23.7288	9.04609	-1.13696	0.000627098	0.000606223
SASPARAGUSV1_03_26518546	ASPARAGUSV1_03	0.292373	0	9.10305	18.7833	7.16073	1.27125	0.000669444	0.000617653
SASPARAGUSV1_03_11247102	ASPARAGUSV1_03	0.25	0	-9.5717	20.837	7.94369	-1.20494	0.00068358	0.000621341
SASPARAGUSV1_03_10994081	ASPARAGUSV1_03	0.444915	0	10.0429	22.7403	8.66925	1.15846	0.000647462	0.000627892
SASPARAGUSV1_03_12450471	ASPARAGUSV1_03	0.262712	0	-9.79309	21.8298	8.32217	-1.17675	0.000687034	0.000627994
SASPARAGUSV1_05_62011017	ASPARAGUSV1_05	0.186441	0	7.97873	15.0529	5.58497	1.42861	0.000735042	0.000628272
SASPARAGUSV1_03_18464859	ASPARAGUSV1_03	0.233051	0	8.34461	15.9066	6.06407	1.37607	0.000702433	0.000630757
SASPARAGUSV1_03_18464868	ASPARAGUSV1_03	0.233051	0	8.34461	15.9066	6.06407	1.37607	0.000702433	0.000630757
SASPARAGUSV1_03_34303507	ASPARAGUSV1_03	0.313559	0	-9.83273	21.9625	8.37274	-1.17437	0.000678472	0.000634003
SASPARAGUSV1_05_23211065	ASPARAGUSV1_05	0.211864	0	8.28254	16.1809	6.00348	1.37962	0.000723928	0.000636933
SASPARAGUSV1_03_13109352	ASPARAGUSV1_03	0.29661	0	-10.0049	22.8669	8.71752	-1.14768	0.000702558	0.000652101
SASPARAGUSV1_03_18453438	ASPARAGUSV1_03	0.398305	0	9.59861	20.9606	7.99077	1.20121	0.000684834	0.000654298
SASPARAGUSV1_03_20780975	ASPARAGUSV1_03	0.372881	0	-10.2555	23.9817	9.14253	-1.12173	0.000694493	0.000662713
SASPARAGUSV1_05_49433689	ASPARAGUSV1_05	0.194915	0	8.11537	15.6749	5.81577	1.39541	0.000765013	0.000664347
SASPARAGUSV1_05_49433699	ASPARAGUSV1_05	0.194915	0	8.11537	15.6749	5.81577	1.39541	0.000765013	0.000664347
SASPARAGUSV1_05_31865404	ASPARAGUSV1_05	0.173729	0	7.25156	12.6125	4.67951	1.54964	0.000801691	0.000665654
SASPARAGUSV1_03_20852233	ASPARAGUSV1_03	0.220339	0	7.93021	14.5428	5.54415	1.43038	0.000757252	0.000668375
SASPARAGUSV1_03_12498180	ASPARAGUSV1_03	0.385593	0	9.4732	20.5137	7.82041	1.21134	0.000705281	0.000671241
SASPARAGUSV1_03_36702046	ASPARAGUSV1_03	0.317797	0	-9.02584	18.7487	7.14757	-1.26279	0.00073535	0.000688535
SASPARAGUSV1_01_72354563	ASPARAGUSV1_01	0.152542	0	-4.79134	5.7394	2.01083	-2.38276	0.000727899	0.000691728
SASPARAGUSV1_04_95230042	ASPARAGUSV1_04	0.0932203	0	5.22775	7.33105	2.52018	2.07436	0.000991046	0.000693816
SASPARAGUSV1_03_12497770	ASPARAGUSV1_03	0.347458	0	9.60359	21.228	8.09272	1.18669	0.000735817	0.000693987
SASPARAGUSV1_03_25652970	ASPARAGUSV1_03	0.288136	0	-9.53322	20.9865	8.00066	-1.19156	0.000750684	0.000697842
SASPARAGUSV1_09_30468365	ASPARAGUSV1_09	0.182203	0	7.44415	13.5773	4.95915	1.50109	0.000829354	0.000706877
SASPARAGUSV1_03_33331666	ASPARAGUSV1_03	0.322034	0	-9.08245	19.0428	7.25968	-1.25108	0.000749264	0.000707807
SASPARAGUSV1_03_15249534	ASPARAGUSV1_03	0.207627	0	8.74219	17.8425	6.80207	1.28523	0.000802396	0.000707903
SASPARAGUSV1_05_29465372	ASPARAGUSV1_05	0.20339	0	8.0421	15.5482	5.76874	1.39408	0.000812977	0.00070932
SASPARAGUSV1_03_28624499	ASPARAGUSV1_03	0.292373	0	9.2491	19.8437	7.56501	1.22262	0.000771699	0.000710366
SASPARAGUSV1_07_140902645	ASPARAGUSV1_07	0.423729	0	-8.62577	17.9233	6.53536	-1.31986	0.000740469	0.000721295
SASPARAGUSV1_03_23389531	ASPARAGUSV1_03	0.398305	0	-9.94651	22.8502	8.71115	-1.14181	0.000751619	0.000723944
SASPARAGUSV1_04_40679459	ASPARAGUSV1_04	0.224576	0	7.64537	15.1333	5.20235	1.4696	0.000802415	0.000726137
SASPARAGUSV1_06_12953201	ASPARAGUSV1_06	0.40678	0	8.78507	19.0599	6.8059	1.2908	0.00075864	0.000734393
SASPARAGUSV1_03_30147777	ASPARAGUSV1_03	0.415254	0	9.81086	22.3163	8.50762	1.15319	0.000769356	0.000742194
SASPARAGUSV1_05_62020185	ASPARAGUSV1_05	0.139831	0	6.67047	10.9507	4.06298	1.64177	0.000935334	0.000744722
SASPARAGUSV1_05_45150137	ASPARAGUSV1_05	0.165254	0	6.67972	10.8828	4.03776	1.65431	0.000886703	0.0007478
SASPARAGUSV1_03_13348373	ASPARAGUSV1_03	0.444915	0	9.51056	20.9797	7.99808	1.18911	0.000771293	0.000749232
SASPARAGUSV1_03_18434782	ASPARAGUSV1_03	0.351695	0	9.32612	20.2901	7.73519	1.20567	0.000798697	0.000755989
SASPARAGUSV1_07_54422279	ASPARAGUSV1_07	0.114407	0	6.01022	9.13258	3.33001	1.80486	0.000989221	0.00075682
SASPARAGUSV1_03_18180172	ASPARAGUSV1_03	0.461864	0	9.65913	21.6989	8.27225	1.16766	0.000784085	0.000765213
SASPARAGUSV1_03_31550927	ASPARAGUSV1_03	0.322034	0	9.65831	21.8431	8.32724	1.15985	0.000817029	0.000770268
SASPARAGUSV1_05_62070163	ASPARAGUSV1_05	0.194915	0	7.69071	14.4327	5.35487	1.43621	0.000889039	0.000771173
SASPARAGUSV1_01_140089	ASPARAGUSV1_01	0.131356	0	5.21619	7.1058	2.48956	2.09522	0.000946667	0.000800023
SASPARAGUSV1_01_140127	ASPARAGUSV1_01	0.131356	0	5.21619	7.1058	2.48956	2.09522	0.000946667	0.000800023
SASPARAGUSV1_03_11262926	ASPARAGUSV1_03	0.351695	0	-9.56195	21.5338	8.2093	-1.16477	0.000846009	0.000801788
SASPARAGUSV1_03_27393450	ASPARAGUSV1_03	0.45339	0	9.76101	22.353	8.52162	1.14544	0.000826543	0.000804751
SASPARAGUSV1_05_34425965	ASPARAGUSV1_05	0.211864	0	7.94818	15.4895	5.74695	1.38303	0.000914799	0.00081103
SASPARAGUSV1_03_31550923	ASPARAGUSV1_03	0.326271	0	9.5932	21.7318	8.28481	1.15793	0.000859462	0.000812293
SASPARAGUSV1_03_11752777	ASPARAGUSV1_03	0.258475	0	-9.59458	21.8619	8.33439	-1.1512	0.000889116	0.000816397
SASPARAGUSV1_03_11241560	ASPARAGUSV1_03	0.258475	0	-9.59458	21.8619	8.33439	-1.1512	0.000889116	0.000816401
SASPARAGUSV1_03_18286875	ASPARAGUSV1_03	0.173729	0	7.79599	14.5971	5.56486	1.40093	0.000950467	0.000819682
SASPARAGUSV1_03_27134415	ASPARAGUSV1_03	0.338983	0	9.76606	22.5499	8.59666	1.13603	0.00086583	0.000820909
SASPARAGUSV1_03_34833745	ASPARAGUSV1_03	0.177966	0	-8.34469	16.8294	6.41585	-1.30064	0.000986133	0.000823756
SASPARAGUSV1_05_30342471	ASPARAGUSV1_05	0.144068	0	6.4905	10.5232	3.90435	1.66238	0.00102068	0.0008364
SASPARAGUSV1_03_25792084	ASPARAGUSV1_03	0.436441	0	-9.15079	19.8461	7.56593	-1.20947	0.00087848	0.000849006
SASPARAGUSV1_03_25263607	ASPARAGUSV1_03	0.398305	0	8.93147	18.9405	7.22068	1.23693	0.000888027	0.00085599
SASPARAGUSV1_03_27542483	ASPARAGUSV1_03	0.360169	0	-9.39769	21.0328	8.01832	-1.17203	0.000904092	0.00086066
SASPARAGUSV1_03_26518588	ASPARAGUSV1_03	0.288136	0	8.87228	18.8287	7.17806	1.23603	0.000927805	0.000862468
SASPARAGUSV1_03_24405645	ASPARAGUSV1_03	0.470339	0	-9.72434	22.4638	8.56386	-1.13551	0.000890666	0.000866554
SASPARAGUSV1_05_32051772	ASPARAGUSV1_05	0.216102	0	8.49554	17.8768	6.63271	1.28086	0.000971264	0.000868789
SASPARAGUSV1_03_25606805	ASPARAGUSV1_03	0.275424	0	-9.30672	20.7807	7.92221	-1.17476	0.000944568	0.000875234
SASPARAGUSV1_03_25606817	ASPARAGUSV1_03	0.275424	0	-9.30672	20.7807	7.92221	-1.17476	0.000944568	0.000875234
SASPARAGUSV1_03_21467270	ASPARAGUSV1_03	0.415254	0	-9.66573	22.2542	8.48396	-1.13929	0.00090519	0.000876478
SASPARAGUSV1_05_31273704	ASPARAGUSV1_05	0.207627	0	7.8853	15.4534	5.73357	1.37529	0.000990875	0.000880363
SASPARAGUSV1_05_67259052	ASPARAGUSV1_05	0.165254	0	6.67942	11.2236	4.16422	1.604	0.00106339	0.000880576
SASPARAGUSV1_07_85581483	ASPARAGUSV1_07	0.110169	0	6.39408	10.6589	3.88657	1.64517	0.00118129	0.000888548
SASPARAGUSV1_05_42150924	ASPARAGUSV1_05	0.182203	0	7.43583	13.8755	5.14812	1.44438	0.00104836	0.000904176
SASPARAGUSV1_03_14260352	ASPARAGUSV1_03	0.29661	0	8.6107	17.9028	6.82506	1.26163	0.000980771	0.000911166
SASPARAGUSV1_05_30383294	ASPARAGUSV1_05	0.199153	0	7.55095	14.2894	5.3017	1.42425	0.0010403	0.000914379
SASPARAGUSV1_05_62221958	ASPARAGUSV1_05	0.144068	0	6.38823	10.3676	3.84661	1.66074	0.00112526	0.000914448
SASPARAGUSV1_03_27018913	ASPARAGUSV1_03	0.360169	0	9.433	21.3999	8.15828	1.15625	0.00095807	0.000914638
SASPARAGUSV1_03_18371463	ASPARAGUSV1_03	0.228814	0	8.78961	18.7661	7.15417	1.2286	0.0010156	0.000915543
SASPARAGUSV1_03_34860941	ASPARAGUSV1_03	0.199153	0	-8.36076	17.1154	6.52488	-1.28137	0.00106374	0.000918181
SASPARAGUSV1_05_45531787	ASPARAGUSV1_05	0.173729	0	6.93268	12.13	4.50052	1.54042	0.00108346	0.000932928
SASPARAGUSV1_04_68671623	ASPARAGUSV1_04	0.245763	0	7.10627	13.6451	4.69074	1.51495	0.001034	0.000939838
SASPARAGUSV1_05_27834948	ASPARAGUSV1_05	0.165254	0	6.18291	9.66566	3.58618	1.72409	0.00109484	0.00094537
SASPARAGUSV1_03_13795238	ASPARAGUSV1_03	0.372881	0	-9.50145	21.8411	8.32645	-1.14112	0.000992098	0.000950325
SASPARAGUSV1_07_85489566	ASPARAGUSV1_07	0.169492	0	7.18531	13.3249	4.85866	1.47887	0.00111502	0.000956227
SASPARAGUSV1_03_30150261	ASPARAGUSV1_03	0.436441	0	9.74894	23.0065	8.77076	1.11153	0.000995338	0.00096726
SASPARAGUSV1_03_34400434	ASPARAGUSV1_03	0.487288	0	9.83891	23.4657	8.9458	1.09984	0.00100346	0.000982297
SASPARAGUSV1_03_20851971	ASPARAGUSV1_03	0.326271	0	8.91008	19.3677	7.38354	1.20675	0.00104153	0.000987493
SASPARAGUSV1_03_33802529	ASPARAGUSV1_03	0.237288	0	8.78924	19.018	7.25022	1.21227	0.00109777	0.00100077
SASPARAGUSV1_03_29280384	ASPARAGUSV1_03	0.487288	0	-9.66214	22.7177	8.66066	-1.11564	0.00102634	0.00100504
SASPARAGUSV1_01_2523139	ASPARAGUSV1_01	0.207627	0	7.26831	14.2338	4.98689	1.45748	0.0011349	0.00100904
SASPARAGUSV1_03_12140770	ASPARAGUSV1_03	0.279661	0	-9.38509	21.642	8.25056	-1.13751	0.00108556	0.00101142
SASPARAGUSV1_03_24782436	ASPARAGUSV1_03	0.466102	0	-9.6569	22.7528	8.67404	-1.11331	0.00104215	0.00101924
SASPARAGUSV1_03_18333944	ASPARAGUSV1_03	0.127119	0	6.75444	11.561	4.40738	1.53253	0.00129379	0.00102436
SASPARAGUSV1_03_37091528	ASPARAGUSV1_03	0.419492	0	-9.41092	21.6766	8.26376	-1.13882	0.00106137	0.00102626
SASPARAGUSV1_03_17616972	ASPARAGUSV1_03	0.495763	0	-9.95442	24.2169	9.23218	-1.07823	0.00105232	0.00103304
SASPARAGUSV1_03_20919517	ASPARAGUSV1_03	0.478814	0	9.37848	21.5155	8.20233	1.14339	0.00105796	0.00103616
SASPARAGUSV1_03_20765231	ASPARAGUSV1_03	0.161017	0	7.01368	12.3513	4.70869	1.48952	0.00122849	0.00104475
SASPARAGUSV1_05_70929872	ASPARAGUSV1_05	0.131356	0	5.8961	9.02626	3.34895	1.76058	0.00127348	0.00104776
SASPARAGUSV1_05_70929874	ASPARAGUSV1_05	0.131356	0	5.8961	9.02626	3.34895	1.76058	0.00127348	0.00104776
SASPARAGUSV1_03_24405865	ASPARAGUSV1_03	0.423729	0	-9.51609	22.2431	8.47973	-1.12222	0.00108352	0.00104986
SASPARAGUSV1_05_38240841	ASPARAGUSV1_05	0.211864	0	7.96557	16.251	6.0295	1.3211	0.00117878	0.00105686
SASPARAGUSV1_03_14260233	ASPARAGUSV1_03	0.224576	0	8.01771	16.013	6.10463	1.31338	0.00117432	0.00105772
SASPARAGUSV1_03_34359112	ASPARAGUSV1_03	0.398305	0	-9.73334	23.3097	8.88633	-1.09532	0.00109413	0.00105831
SASPARAGUSV1_10_72192364	ASPARAGUSV1_10	0.122881	0	5.42592	7.66284	2.83294	1.9153	0.00126545	0.00106139
SASPARAGUSV1_03_9233534	ASPARAGUSV1_03	0.283898	0	-9.49263	22.3266	8.51156	-1.11526	0.00113899	0.00106438
SASPARAGUSV1_03_15773838	ASPARAGUSV1_03	0.444915	0	-8.35105	17.1839	6.55101	-1.27477	0.00110327	0.00106462
SASPARAGUSV1_09_30468398	ASPARAGUSV1_09	0.190678	0	7.54678	14.886	5.43715	1.388	0.00121004	0.00106531
SASPARAGUSV1_03_24838613	ASPARAGUSV1_03	0.45339	0	-9.12767	20.5244	7.82451	-1.16655	0.00110198	0.00108072
SASPARAGUSV1_03_24838618	ASPARAGUSV1_03	0.377119	0	8.5631	18.1906	6.9348	1.2348	0.00114707	0.00109672
SASPARAGUSV1_03_110270396	ASPARAGUSV1_03	0.139831	0	6.37719	10.367	3.9522	1.61358	0.00133747	0.00110238
SASPARAGUSV1_05_68486979	ASPARAGUSV1_05	0.135593	0	6.10804	9.75036	3.61761	1.68842	0.00132102	0.00110242
SASPARAGUSV1_01_2570402	ASPARAGUSV1_01	0.110169	0	4.89588	6.64796	2.32915	2.102	0.00133672	0.00110618
SASPARAGUSV1_05_62070140	ASPARAGUSV1_05	0.186441	0	7.14252	13.2344	4.91027	1.45461	0.00126728	0.0011069
SASPARAGUSV1_02_61669897	ASPARAGUSV1_02	0.0889831	0	5.50791	8.20193	3.04397	1.80945	0.00159433	0.00110917
SASPARAGUSV1_05_49888745	ASPARAGUSV1_05	0.161017	0	6.91613	12.481	4.63076	1.49352	0.00130929	0.00111593
SASPARAGUSV1_05_49888784	ASPARAGUSV1_05	0.161017	0	6.91613	12.481	4.63076	1.49352	0.00130929	0.00111593
SASPARAGUSV1_05_49888812	ASPARAGUSV1_05	0.161017	0	6.91613	12.481	4.63076	1.49352	0.00130929	0.00111593
SASPARAGUSV1_03_10770426	ASPARAGUSV1_03	0.436441	0	8.9432	19.8467	7.56613	1.18201	0.00114881	0.00111603
SASPARAGUSV1_03_25806175	ASPARAGUSV1_03	0.478814	0	-9.69525	23.2891	8.87846	-1.092	0.00113875	0.0011175
SASPARAGUSV1_03_20294278	ASPARAGUSV1_03	0.258475	0	8.5711	18.4011	7.01504	1.22182	0.00121176	0.00112403
SASPARAGUSV1_05_64441921	ASPARAGUSV1_05	0.144068	0	6.64695	11.6263	4.31361	1.54092	0.00137246	0.0011415
SASPARAGUSV1_03_10770416	ASPARAGUSV1_03	0.440678	0	8.86322	19.5961	7.47062	1.18641	0.00118382	0.00115095
SASPARAGUSV1_05_16808486	ASPARAGUSV1_05	0.169492	0	7.36978	14.2222	5.27677	1.39665	0.00133538	0.00115711
SASPARAGUSV1_05_16808487	ASPARAGUSV1_05	0.169492	0	7.36978	14.2222	5.27677	1.39665	0.00133538	0.00115711
SASPARAGUSV1_05_31273673	ASPARAGUSV1_05	0.161017	0	6.86896	12.4075	4.60348	1.49213	0.00136732	0.0011649
SASPARAGUSV1_03_34983611	ASPARAGUSV1_03	0.262712	0	-8.3792	17.7675	6.77351	-1.23705	0.00128391	0.0011651
SASPARAGUSV1_05_45419790	ASPARAGUSV1_05	0.29661	0	8.47139	18.5122	6.86845	1.23338	0.00122755	0.0011679
SASPARAGUSV1_05_32037386	ASPARAGUSV1_05	0.144068	0	6.3242	10.5611	3.91841	1.61397	0.00139903	0.00117441
SASPARAGUSV1_05_54626459	ASPARAGUSV1_05	0.165254	0	6.43369	10.8899	4.04042	1.59233	0.00137087	0.001187
SASPARAGUSV1_03_33016789	ASPARAGUSV1_03	0.300847	0	8.93708	20.1668	7.68816	1.16245	0.00126776	0.00119224
SASPARAGUSV1_03_33016790	ASPARAGUSV1_03	0.300847	0	8.93708	20.1668	7.68816	1.16245	0.00126776	0.00119224
SASPARAGUSV1_05_70686858	ASPARAGUSV1_05	0.127119	0	5.80048	8.95878	3.32391	1.74508	0.00146488	0.00119525
SASPARAGUSV1_05_27975844	ASPARAGUSV1_05	0.177966	0	7.08429	13.2217	4.90556	1.44413	0.00138125	0.00120756
SASPARAGUSV1_09_34272656	ASPARAGUSV1_09	0.118644	0	4.57631	5.54658	2.0259	2.2589	0.0013036	0.00121145
SASPARAGUSV1_02_9942950	ASPARAGUSV1_02	0.271186	0	-5.10792	6.72584	2.49615	-2.04632	0.00122487	0.00121401
SASPARAGUSV1_05_11390459	ASPARAGUSV1_05	0.182203	0	7.52656	14.9907	5.56189	1.35324	0.0014157	0.0012363
SASPARAGUSV1_05_11390463	ASPARAGUSV1_05	0.182203	0	7.52656	14.9907	5.56189	1.35324	0.0014157	0.0012363
SASPARAGUSV1_03_11351717	ASPARAGUSV1_03	0.309322	0	-9.25237	21.8015	8.31137	-1.11322	0.00133036	0.00125654
SASPARAGUSV1_03_12832074	ASPARAGUSV1_03	0.305085	0	8.07828	16.6453	6.34569	1.27303	0.00134193	0.00126272
SASPARAGUSV1_03_13240430	ASPARAGUSV1_03	0.394068	0	9.45504	22.7143	8.65937	1.09189	0.00131324	0.00126987
SASPARAGUSV1_04_73099922	ASPARAGUSV1_04	0.110169	0	5.38798	8.49398	2.91996	1.84523	0.00161546	0.0012727
SASPARAGUSV1_03_18552254	ASPARAGUSV1_03	0.279661	0	8.45332	18.2451	6.95556	1.21533	0.00134948	0.00127426
SASPARAGUSV1_07_85586634	ASPARAGUSV1_07	0.105932	0	5.6031	8.71068	3.17618	1.7641	0.00166682	0.00128021
SASPARAGUSV1_07_85586487	ASPARAGUSV1_07	0.105932	0	5.6031	8.71068	3.17618	1.7641	0.00166682	0.00128022
SASPARAGUSV1_03_36675190	ASPARAGUSV1_03	0.436441	0	-9.31018	22.037	8.40113	-1.10821	0.00131768	0.00128241
SASPARAGUSV1_03_13165376	ASPARAGUSV1_03	0.372881	0	-9.17211	21.4613	8.18168	-1.12105	0.00134303	0.00128394
SASPARAGUSV1_03_18506775	ASPARAGUSV1_03	0.385593	0	8.48876	18.376	7.00546	1.21173	0.00134035	0.00128757
SASPARAGUSV1_03_18507114	ASPARAGUSV1_03	0.385593	0	8.48876	18.376	7.00546	1.21173	0.00134035	0.00128757
SASPARAGUSV1_05_70031312	ASPARAGUSV1_05	0.15678	0	6.47808	11.2375	4.16936	1.55374	0.00151095	0.001291
SASPARAGUSV1_01_133350	ASPARAGUSV1_01	0.144068	0	6.20113	10.9608	3.84019	1.6148	0.00155391	0.00129114
SASPARAGUSV1_01_133367	ASPARAGUSV1_01	0.144068	0	6.20113	10.9608	3.84019	1.6148	0.00155391	0.00129114
SASPARAGUSV1_05_15975450	ASPARAGUSV1_05	0.177966	0	6.96199	12.9065	4.7886	1.45387	0.00146525	0.00129679
SASPARAGUSV1_03_20622012	ASPARAGUSV1_03	0.449153	0	-9.66909	23.8233	9.08213	-1.06463	0.00133466	0.00130298
SASPARAGUSV1_03_8676890	ASPARAGUSV1_03	0.338983	0	-9.32357	22.2667	8.48872	-1.09835	0.00137388	0.00130498
SASPARAGUSV1_03_12831866	ASPARAGUSV1_03	0.288136	0	7.82986	15.7423	6.00142	1.30467	0.00139274	0.00130601
SASPARAGUSV1_05_17901514	ASPARAGUSV1_05	0.161017	0	7.20134	13.8994	5.15699	1.39642	0.00151842	0.0013081
SASPARAGUSV1_03_23505953	ASPARAGUSV1_03	0.305085	0	8.33443	17.8158	6.79192	1.22711	0.0013838	0.00130824
SASPARAGUSV1_03_25606804	ASPARAGUSV1_03	0.258475	0	-8.99163	20.8089	7.93298	-1.13345	0.00141085	0.00131466
SASPARAGUSV1_05_63992934	ASPARAGUSV1_05	0.0932203	0	5.68791	8.98097	3.33215	1.70698	0.00183353	0.00132068
SASPARAGUSV1_03_20851977	ASPARAGUSV1_03	0.432203	0	-9.58769	23.5245	8.96823	-1.06907	0.00136689	0.00133039
SASPARAGUSV1_07_137111876	ASPARAGUSV1_07	0.360169	0	-8.78834	20.6672	7.53588	-1.1662	0.00136761	0.00133464
SASPARAGUSV1_03_25038709	ASPARAGUSV1_03	0.495763	0	9.41529	22.6822	8.64712	1.08884	0.00136558	0.00134568
SASPARAGUSV1_03_34247265	ASPARAGUSV1_03	0.461864	0	8.75428	19.6564	7.49359	1.16824	0.00138395	0.00134854
SASPARAGUSV1_05_72448500	ASPARAGUSV1_05	0.177966	0	6.97707	13.0533	4.84309	1.44063	0.00152236	0.00135664
SASPARAGUSV1_03_22504919	ASPARAGUSV1_03	0.461864	0	9.44904	22.9106	8.73419	1.08185	0.00138746	0.00135858
SASPARAGUSV1_03_15267638	ASPARAGUSV1_03	0.207627	0	8.13765	17.2304	6.56872	1.23885	0.0014978	0.00136027
SASPARAGUSV1_05_21832770	ASPARAGUSV1_05	0.169492	0	7.14913	13.8089	5.1234	1.39539	0.00158612	0.00138828
SASPARAGUSV1_03_13241877	ASPARAGUSV1_03	0.402542	0	-9.35102	22.5898	8.6119	-1.08583	0.00144021	0.00139286
SASPARAGUSV1_03_18815023	ASPARAGUSV1_03	0.381356	0	9.52259	23.452	8.9406	1.0651	0.00144892	0.00140097
SASPARAGUSV1_05_49526575	ASPARAGUSV1_05	0.5	0	9.37058	23.2581	8.62928	1.0859	0.00142315	0.00140424
SASPARAGUSV1_07_14933491	ASPARAGUSV1_07	0.0762712	0	4.93173	7.03238	2.56422	1.92329	0.00207143	0.00141287
SASPARAGUSV1_05_70686981	ASPARAGUSV1_05	0.105932	0	5.48819	8.34617	3.09662	1.77231	0.00181602	0.00142639
SASPARAGUSV1_10_37403890	ASPARAGUSV1_10	0.186441	0	6.97005	13.2277	4.89025	1.4253	0.00162219	0.00142828
SASPARAGUSV1_03_20442557	ASPARAGUSV1_03	0.419492	0	-9.48068	23.3272	8.89299	-1.06608	0.00147691	0.00143929
SASPARAGUSV1_03_10495213	ASPARAGUSV1_03	0.372881	0	-9.16741	21.8594	8.33345	-1.10007	0.00149495	0.00144002
SASPARAGUSV1_03_10495217	ASPARAGUSV1_03	0.372881	0	-9.16741	21.8594	8.33345	-1.10007	0.00149495	0.00144002
SASPARAGUSV1_05_41726702	ASPARAGUSV1_05	0.262712	0	7.70057	15.9495	5.91762	1.3013	0.00154789	0.00144894
SASPARAGUSV1_03_18434765	ASPARAGUSV1_03	0.381356	0	9.06536	21.402	8.15906	1.11108	0.00150513	0.0014534
SASPARAGUSV1_03_25811787	ASPARAGUSV1_03	0.483051	0	9.22277	22.1185	8.43221	1.09375	0.00149282	0.00146509
SASPARAGUSV1_03_26518729	ASPARAGUSV1_03	0.292373	0	8.34023	18.2208	6.94631	1.20067	0.00155365	0.00146801
SASPARAGUSV1_05_26536849	ASPARAGUSV1_05	0.161017	0	6.42309	11.2783	4.18451	1.53497	0.00168981	0.00147151
SASPARAGUSV1_03_32146537	ASPARAGUSV1_03	0.355932	0	-9.41735	23.1691	8.83275	-1.06618	0.00153124	0.00147468
SASPARAGUSV1_06_22188024	ASPARAGUSV1_06	0.317797	0	5.94491	9.91957	3.54207	1.67837	0.00158442	0.00147492
SASPARAGUSV1_05_49339320	ASPARAGUSV1_05	0.20339	0	7.73391	16.2503	6.02925	1.28273	0.00163444	0.00148012
SASPARAGUSV1_03_12456514	ASPARAGUSV1_03	0.317797	0	-8.92255	20.8645	7.95415	-1.12175	0.00155789	0.00148058
SASPARAGUSV1_05_22035593	ASPARAGUSV1_05	0.190678	0	7.45652	15.1475	5.62007	1.32677	0.00165902	0.00148407
SASPARAGUSV1_03_33802803	ASPARAGUSV1_03	0.402542	0	9.48757	23.5116	8.96332	1.05849	0.0015297	0.00148608
SASPARAGUSV1_05_51516536	ASPARAGUSV1_05	0.207627	0	7.55277	15.6153	5.79362	1.30363	0.00170197	0.00153936
SASPARAGUSV1_03_33616693	ASPARAGUSV1_03	0.216102	0	7.71856	15.8607	6.04656	1.27652	0.00169563	0.00154027
SASPARAGUSV1_04_18053248	ASPARAGUSV1_04	0.0847458	0	4.96326	7.56352	2.6001	1.90887	0.00208379	0.00154682
SASPARAGUSV1_05_26536658	ASPARAGUSV1_05	0.148305	0	6.02839	10.0492	3.72849	1.61685	0.00179618	0.00155016
SASPARAGUSV1_10_369549	ASPARAGUSV1_10	0.0847458	0	5.13984	7.56884	2.79819	1.83684	0.00212179	0.00155205
SASPARAGUSV1_05_62070459	ASPARAGUSV1_05	0.194915	0	7.24964	14.4325	5.3548	1.35386	0.00173094	0.0015543
SASPARAGUSV1_04_38755805	ASPARAGUSV1_04	0.394068	0	-8.54245	21.301	7.3226	-1.16659	0.00159499	0.00156163
SASPARAGUSV1_03_22221199	ASPARAGUSV1_03	0.478814	0	-9.09571	21.7785	8.3026	-1.09553	0.0015958	0.00156398
SASPARAGUSV1_05_58358656	ASPARAGUSV1_05	0.288136	0	8.52421	19.768	7.33437	1.16223	0.00164644	0.00156526
SASPARAGUSV1_03_25811878	ASPARAGUSV1_03	0.495763	0	9.03009	21.4678	8.18417	1.10336	0.00159678	0.00156861
SASPARAGUSV1_03_9582303	ASPARAGUSV1_03	0.317797	0	-9.17299	22.297	8.50028	-1.07914	0.00165374	0.00157295
SASPARAGUSV1_09_34272503	ASPARAGUSV1_09	0.110169	0	4.39349	5.36468	1.95946	2.2422	0.00169733	0.00157346
SASPARAGUSV1_05_55869307	ASPARAGUSV1_05	0.211864	0	7.51849	15.5127	5.75558	1.3063	0.00172495	0.00157395
SASPARAGUSV1_04_31734991	ASPARAGUSV1_04	0.15678	0	6.46403	12.492	4.29436	1.50524	0.00181296	0.00157637
SASPARAGUSV1_03_12614105	ASPARAGUSV1_03	0.266949	0	-8.92462	21.2171	8.08857	-1.10336	0.00170102	0.00159412
SASPARAGUSV1_03_17700622	ASPARAGUSV1_03	0.25	0	7.97344	16.9699	6.46941	1.23248	0.00171957	0.00160784
SASPARAGUSV1_03_36672481	ASPARAGUSV1_03	0.377119	0	9.35007	23.2006	8.84475	1.05713	0.00166699	0.00161122
SASPARAGUSV1_03_17018438	ASPARAGUSV1_03	0.211864	0	7.41224	14.684	5.59795	1.3241	0.00173138	0.00161183
SASPARAGUSV1_05_16395525	ASPARAGUSV1_05	0.228814	0	7.64992	16.0939	5.97119	1.28114	0.00174456	0.00161253
SASPARAGUSV1_05_49312955	ASPARAGUSV1_05	0.211864	0	7.51327	15.5566	5.77185	1.30171	0.0017641	0.00161921
SASPARAGUSV1_03_21470154	ASPARAGUSV1_03	0.415254	0	-9.00111	21.4975	8.19547	-1.0983	0.00166546	0.00162436
SASPARAGUSV1_03_18709029	ASPARAGUSV1_03	0.432203	0	-9.31665	23.0432	8.78474	-1.06055	0.00167016	0.00162829
SASPARAGUSV1_03_11321243	ASPARAGUSV1_03	0.254237	0	-9.04063	21.8867	8.34386	-1.08351	0.00174931	0.00163156
SASPARAGUSV1_03_11338690	ASPARAGUSV1_03	0.254237	0	-9.04063	21.8867	8.34386	-1.08351	0.00174931	0.00163158
SASPARAGUSV1_03_11338695	ASPARAGUSV1_03	0.254237	0	-9.04063	21.8867	8.34386	-1.08351	0.00174931	0.00163158
SASPARAGUSV1_04_26517857	ASPARAGUSV1_04	0.241525	0	7.83141	18.222	6.26415	1.25019	0.00175388	0.00163259
SASPARAGUSV1_04_26517965	ASPARAGUSV1_04	0.241525	0	7.83141	18.222	6.26415	1.25019	0.00175388	0.00163259
SASPARAGUSV1_03_13987244	ASPARAGUSV1_03	0.271186	0	-9.12728	22.2781	8.49305	-1.07468	0.00173671	0.00163509
SASPARAGUSV1_03_24841562	ASPARAGUSV1_03	0.474576	0	8.54509	19.3936	7.39342	1.15577	0.00167435	0.00164309
SASPARAGUSV1_03_18236663	ASPARAGUSV1_03	0.360169	0	-9.40016	23.5618	8.98244	-1.0465	0.00171008	0.00165038
SASPARAGUSV1_05_113321836	ASPARAGUSV1_05	0.419492	0	4.8091	6.33848	2.35172	2.04493	0.00171291	0.00165737
SASPARAGUSV1_05_70929974	ASPARAGUSV1_05	0.127119	0	5.63516	8.93181	3.31391	1.70046	0.00196459	0.00165759
SASPARAGUSV1_03_23730023	ASPARAGUSV1_03	0.432203	0	-9.4019	23.5369	8.97297	-1.0478	0.00169708	0.00165882
SASPARAGUSV1_03_24922264	ASPARAGUSV1_03	0.29661	0	7.96951	17.0339	6.49383	1.22724	0.00176371	0.00166823
SASPARAGUSV1_05_27975576	ASPARAGUSV1_05	0.173729	0	6.87686	13.1996	4.89736	1.4042	0.00188686	0.00167019
SASPARAGUSV1_05_67259291	ASPARAGUSV1_05	0.182203	0	6.55367	12.005	4.45414	1.47137	0.0019009	0.00167532
SASPARAGUSV1_03_8635285	ASPARAGUSV1_03	0.338983	0	-9.03758	21.8957	8.34726	-1.0827	0.00175943	0.00167921
SASPARAGUSV1_03_10998107	ASPARAGUSV1_03	0.411017	0	8.75514	20.4791	7.80722	1.12142	0.00172797	0.00168084
SASPARAGUSV1_08_18770398	ASPARAGUSV1_08	0.186441	0	7.26254	14.9345	5.45586	1.33114	0.00187557	0.00168146
SASPARAGUSV1_03_12441308	ASPARAGUSV1_03	0.25	0	-8.89326	21.3123	8.12485	-1.09458	0.00180856	0.00168668
SASPARAGUSV1_03_33332875	ASPARAGUSV1_03	0.381356	0	-8.97419	21.5376	8.21077	-1.09298	0.00173697	0.00168813
SASPARAGUSV1_05_12999635	ASPARAGUSV1_05	0.207627	0	7.20621	14.4474	5.36031	1.34436	0.00185499	0.00168849
SASPARAGUSV1_04_123774735	ASPARAGUSV1_04	0.440678	0	-5.90822	10.3905	3.57191	-1.65408	0.00177126	0.00171209
SASPARAGUSV1_05_60650104	ASPARAGUSV1_05	0.169492	0	6.40072	11.4991	4.26644	1.50025	0.00194296	0.00171731
SASPARAGUSV1_03_18285340	ASPARAGUSV1_03	0.127119	0	6.63139	12.1605	4.63594	1.43043	0.00207073	0.00171742
SASPARAGUSV1_10_46226717	ASPARAGUSV1_10	0.148305	0	6.60335	12.3412	4.5625	1.44731	0.00199179	0.00172224
SASPARAGUSV1_05_30366314	ASPARAGUSV1_05	0.194915	0	7.45877	15.5573	5.77213	1.2922	0.00190567	0.00172622
SASPARAGUSV1_03_25541084	ASPARAGUSV1_03	0.444915	0	-9.19721	22.6817	8.64694	-1.06364	0.00176182	0.00172803
SASPARAGUSV1_03_34983651	ASPARAGUSV1_03	0.309322	0	-8.28487	18.5502	7.07187	-1.17152	0.00183674	0.00172882
SASPARAGUSV1_04_40679449	ASPARAGUSV1_04	0.233051	0	7.22546	15.6724	5.38767	1.34111	0.00185259	0.00173186
SASPARAGUSV1_03_12497705	ASPARAGUSV1_03	0.266949	0	-8.9714	21.7896	8.30684	-1.08	0.00185361	0.00174051
SASPARAGUSV1_05_71182428	ASPARAGUSV1_05	0.131356	0	6.17422	10.8309	4.01852	1.53644	0.00207008	0.00174224
SASPARAGUSV1_03_34275505	ASPARAGUSV1_03	0.322034	0	-9.11305	22.3979	8.53873	-1.06726	0.0018168	0.00174869
SASPARAGUSV1_03_18449000	ASPARAGUSV1_03	0.334746	0	8.77899	20.8149	7.93524	1.10633	0.00183024	0.00175544
SASPARAGUSV1_03_34275108	ASPARAGUSV1_03	0.347458	0	-8.93604	21.5668	8.2219	-1.08686	0.00183048	0.00176618
SASPARAGUSV1_03_13240231	ASPARAGUSV1_03	0.398305	0	9.25653	23.123	8.81515	1.05007	0.00182272	0.00177208
SASPARAGUSV1_03_13240236	ASPARAGUSV1_03	0.398305	0	9.25653	23.123	8.81515	1.05007	0.00182272	0.00177208
SASPARAGUSV1_03_24922136	ASPARAGUSV1_03	0.313559	0	8.24858	18.4617	7.03812	1.17199	0.00187585	0.001784
SASPARAGUSV1_05_6205521	ASPARAGUSV1_05	0.139831	0	5.83219	9.68343	3.59278	1.62331	0.00209151	0.00178454
SASPARAGUSV1_03_22960515	ASPARAGUSV1_03	0.415254	0	-9.13675	22.532	8.58985	-1.06367	0.00182426	0.00178625
SASPARAGUSV1_05_16566989	ASPARAGUSV1_05	0.262712	0	8.02542	17.9997	6.67832	1.20171	0.00189946	0.00179133
SASPARAGUSV1_03_18371188	ASPARAGUSV1_03	0.131356	0	6.82907	12.9863	4.95075	1.3794	0.00214627	0.00180105
SASPARAGUSV1_03_23009634	ASPARAGUSV1_03	0.360169	0	8.46908	19.4411	7.41151	1.14269	0.00186532	0.00180182
SASPARAGUSV1_03_13902454	ASPARAGUSV1_03	0.372881	0	-8.89669	21.4711	8.1854	-1.0869	0.00187322	0.00180714
SASPARAGUSV1_03_25483857	ASPARAGUSV1_03	0.364407	0	-9.16783	22.7982	8.69135	-1.05482	0.00187258	0.00180937
SASPARAGUSV1_05_31412948	ASPARAGUSV1_05	0.0974576	0	5.47258	8.70205	3.22866	1.695	0.00232174	0.00180984
SASPARAGUSV1_03_35688328	ASPARAGUSV1_03	0.237288	0	-8.28079	18.7866	7.16198	-1.15621	0.00197312	0.0018127
SASPARAGUSV1_05_30383303	ASPARAGUSV1_05	0.194915	0	6.97277	13.7284	5.09356	1.36894	0.00200461	0.0018136
SASPARAGUSV1_05_27975929	ASPARAGUSV1_05	0.173729	0	6.82334	13.1966	4.89623	1.39359	0.00204472	0.00181917
SASPARAGUSV1_03_36702769	ASPARAGUSV1_03	0.364407	0	-8.76648	20.8815	7.96062	-1.10123	0.00188949	0.00182115
SASPARAGUSV1_03_36702856	ASPARAGUSV1_03	0.364407	0	-8.76648	20.8815	7.96062	-1.10123	0.00188949	0.00182115
SASPARAGUSV1_05_32127154	ASPARAGUSV1_05	0.177966	0	6.94413	13.7077	5.08589	1.36537	0.00207576	0.00183374
SASPARAGUSV1_03_17616869	ASPARAGUSV1_03	0.491525	0	-9.39068	23.9021	9.11218	-1.03056	0.00186519	0.00183704
SASPARAGUSV1_03_17616888	ASPARAGUSV1_03	0.491525	0	-9.39068	23.9021	9.11218	-1.03056	0.00186519	0.00183704
SASPARAGUSV1_05_69737466	ASPARAGUSV1_05	0.148305	0	-4.54215	5.7624	2.13799	-2.1245	0.00189374	0.00184662
SASPARAGUSV1_03_25382292	ASPARAGUSV1_03	0.254237	0	8.3344	19.0257	7.25316	1.14907	0.00197049	0.00186199
SASPARAGUSV1_03_11241404	ASPARAGUSV1_03	0.449153	0	-8.61148	20.2207	7.7087	-1.11711	0.00192473	0.00187491
SASPARAGUSV1_03_9761208	ASPARAGUSV1_03	0.279661	0	-8.85337	21.521	8.20444	-1.07909	0.00199556	0.00187993
SASPARAGUSV1_05_21969664	ASPARAGUSV1_05	0.0805085	0	-3.51691	3.49549	1.29691	-2.71176	0.00201368	0.00188343
SASPARAGUSV1_03_13133338	ASPARAGUSV1_03	0.275424	0	-8.94311	21.986	8.38171	-1.06698	0.00200811	0.00189571
SASPARAGUSV1_10_52327146	ASPARAGUSV1_10	0.258475	0	5.7737	9.46751	3.50012	1.64957	0.00202786	0.00190165
SASPARAGUSV1_03_23389457	ASPARAGUSV1_03	0.40678	0	-8.90523	21.6964	8.27131	-1.07664	0.00195883	0.00190516
SASPARAGUSV1_05_70037523	ASPARAGUSV1_05	0.177966	0	6.28187	11.3081	4.19556	1.49727	0.00216319	0.00191438
SASPARAGUSV1_06_12336794	ASPARAGUSV1_06	0.419492	0	8.59437	21.5793	7.70552	1.11535	0.00196093	0.00192031
SASPARAGUSV1_10_2486539	ASPARAGUSV1_10	0.15678	0	6.36088	11.6396	4.30314	1.47819	0.00216677	0.00193328
SASPARAGUSV1_03_27696390	ASPARAGUSV1_03	0.266949	0	-8.60801	20.5009	7.81555	-1.1014	0.00207631	0.00195667
SASPARAGUSV1_03_11685559	ASPARAGUSV1_03	0.309322	0	-9.21881	23.5245	8.96822	-1.02794	0.0020813	0.00198694
SASPARAGUSV1_05_72450832	ASPARAGUSV1_05	0.131356	0	5.5725	9.01576	3.34506	1.66589	0.00231269	0.0019914
SASPARAGUSV1_05_72450835	ASPARAGUSV1_05	0.131356	0	5.5725	9.01576	3.34506	1.66589	0.00231269	0.0019914
SASPARAGUSV1_03_35664104	ASPARAGUSV1_03	0.40678	0	-8.64782	20.6324	7.86566	-1.09944	0.00204606	0.00200294
SASPARAGUSV1_03_10834196	ASPARAGUSV1_03	0.436441	0	9.04667	22.5964	8.61441	1.05018	0.00205402	0.00201156
SASPARAGUSV1_05_58358312	ASPARAGUSV1_05	0.283898	0	8.72342	21.7291	8.06199	1.08204	0.00212406	0.0020294
SASPARAGUSV1_05_32037276	ASPARAGUSV1_05	0.169492	0	7.20654	15.0528	5.58494	1.29035	0.0022928	0.00205445
SASPARAGUSV1_03_18464627	ASPARAGUSV1_03	0.220339	0	7.51859	15.8502	6.04256	1.24427	0.00222356	0.00206424
SASPARAGUSV1_03_18464633	ASPARAGUSV1_03	0.220339	0	7.51859	15.8502	6.04256	1.24427	0.00222356	0.00206424
SASPARAGUSV1_03_13636954	ASPARAGUSV1_03	0.5	0	8.60718	20.542	7.8312	1.09909	0.00209996	0.00206582
SASPARAGUSV1_06_6345710	ASPARAGUSV1_06	0.466102	0	8.52185	21.5014	7.6777	1.10995	0.00210137	0.00206977
SASPARAGUSV1_03_15043094	ASPARAGUSV1_03	0.152542	0	6.70673	12.7532	4.86189	1.37945	0.0023529	0.002071
SASPARAGUSV1_03_25806227	ASPARAGUSV1_03	0.45339	0	8.92862	22.1291	8.43627	1.05836	0.00211183	0.00207391
SASPARAGUSV1_04_38755798	ASPARAGUSV1_04	0.389831	0	-8.34092	21.4387	7.36994	-1.13175	0.00212324	0.002082
SASPARAGUSV1_07_118726713	ASPARAGUSV1_07	0.224576	0	-5.0189	7.29468	2.65986	-1.8869	0.00208839	0.00209301
SASPARAGUSV1_03_10469616	ASPARAGUSV1_03	0.411017	0	-9.21092	23.6488	9.01561	-1.02166	0.00215751	0.00210229
SASPARAGUSV1_03_18286769	ASPARAGUSV1_03	0.20339	0	7.39514	15.4296	5.88223	1.2572	0.00229507	0.00210778
SASPARAGUSV1_03_18320347	ASPARAGUSV1_03	0.114407	0	5.9188	10.0747	3.84078	1.54104	0.00252675	0.00213929
SASPARAGUSV1_05_19536029	ASPARAGUSV1_05	0.423729	0	-8.39613	20.2242	7.50366	-1.11894	0.00217607	0.0021426
SASPARAGUSV1_03_21886350	ASPARAGUSV1_03	0.177966	0	6.86763	13.3797	5.10072	1.34641	0.0023593	0.00214459
SASPARAGUSV1_03_24397342	ASPARAGUSV1_03	0.110169	0	-3.99196	4.48728	1.71068	-2.33355	0.00227234	0.0021457
SASPARAGUSV1_03_24397343	ASPARAGUSV1_03	0.110169	0	-3.99196	4.48728	1.71068	-2.33355	0.00227234	0.0021457
SASPARAGUSV1_03_24397353	ASPARAGUSV1_03	0.110169	0	-3.99196	4.48728	1.71068	-2.33355	0.00227234	0.0021457
SASPARAGUSV1_03_25794653	ASPARAGUSV1_03	0.495763	0	8.83109	21.788	8.30622	1.06319	0.00218276	0.00214955
SASPARAGUSV1_03_24406315	ASPARAGUSV1_03	0.402542	0	-8.96338	22.5145	8.58317	-1.0443	0.00221721	0.00215801
SASPARAGUSV1_03_24321013	ASPARAGUSV1_03	0.444915	0	8.42999	19.9299	7.59785	1.10952	0.00222589	0.00216852
SASPARAGUSV1_03_18321554	ASPARAGUSV1_03	0.470339	0	-8.83029	21.8449	8.32791	-1.06033	0.00221412	0.00216938
SASPARAGUSV1_07_95971356	ASPARAGUSV1_07	0.216102	0	-5.03538	7.3661	2.6859	-1.87474	0.00212297	0.00217635
SASPARAGUSV1_03_8676857	ASPARAGUSV1_03	0.262712	0	-8.68455	21.318	8.12704	-1.0686	0.00231631	0.00217683
SASPARAGUSV1_03_34247343	ASPARAGUSV1_03	0.237288	0	-8.08454	18.5418	7.06866	-1.14372	0.00235956	0.00219066
SASPARAGUSV1_05_16278237	ASPARAGUSV1_05	0.173729	0	6.3872	11.9998	4.4522	1.43462	0.00246934	0.00221351
SASPARAGUSV1_03_110270420	ASPARAGUSV1_03	0.144068	0	6.19706	11.0641	4.21798	1.4692	0.00254949	0.00221679
SASPARAGUSV1_05_58390587	ASPARAGUSV1_05	0.334746	0	8.58065	21.3367	7.91643	1.0839	0.00229079	0.00221723
SASPARAGUSV1_05_66446958	ASPARAGUSV1_05	0.15678	0	5.79741	9.95365	3.69304	1.56982	0.00255484	0.00223644
SASPARAGUSV1_03_18372123	ASPARAGUSV1_03	0.139831	0	6.75743	13.2106	5.03627	1.34175	0.0026029	0.00224555
SASPARAGUSV1_10_20659727	ASPARAGUSV1_10	0.194915	0	6.55194	12.6743	4.68565	1.3983	0.00247153	0.00225139
SASPARAGUSV1_03_34571148	ASPARAGUSV1_03	0.313559	0	-8.60913	20.995	8.00389	-1.07562	0.00234196	0.00225359
SASPARAGUSV1_01_40283829	ASPARAGUSV1_01	0.114407	0	5.13997	8.38326	2.93713	1.75	0.00270728	0.00226025
SASPARAGUSV1_03_31278584	ASPARAGUSV1_03	0.411017	0	9.1411	23.6374	9.01126	1.01441	0.0023258	0.00227435
SASPARAGUSV1_05_67259093	ASPARAGUSV1_05	0.186441	0	6.6917	13.2392	4.91205	1.3623	0.00253368	0.00228009
SASPARAGUSV1_07_79291875	ASPARAGUSV1_07	0.0847458	0	4.51082	6.33171	2.30873	1.95381	0.00299048	0.00229423
SASPARAGUSV1_03_10834131	ASPARAGUSV1_03	0.444915	0	9.04329	23.1786	8.83636	1.02342	0.00234846	0.00230608
SASPARAGUSV1_04_34570919	ASPARAGUSV1_04	0.177966	0	6.85212	15.0019	5.15718	1.32866	0.00255035	0.0023087
SASPARAGUSV1_10_5914177	ASPARAGUSV1_10	0.15678	0	6.11822	11.1075	4.10644	1.48991	0.0025344	0.00232078
SASPARAGUSV1_03_18464563	ASPARAGUSV1_03	0.220339	0	7.43335	15.8524	6.0434	1.22999	0.00249676	0.00232721
SASPARAGUSV1_05_18048615	ASPARAGUSV1_05	0.271186	0	8.16728	19.5902	7.26841	1.12367	0.00245033	0.00234025
SASPARAGUSV1_03_21527913	ASPARAGUSV1_03	0.241525	0	7.72204	17.1676	6.54481	1.17987	0.00254073	0.00234879
SASPARAGUSV1_03_21881398	ASPARAGUSV1_03	0.495763	0	-9.14132	23.7821	9.06642	-1.00826	0.00239801	0.00236372
SASPARAGUSV1_03_11012312	ASPARAGUSV1_03	0.45339	0	8.54992	20.8362	7.94335	1.07636	0.00241645	0.00237297
SASPARAGUSV1_05_70929810	ASPARAGUSV1_05	0.127119	0	5.4543	8.94017	3.31701	1.64434	0.00274641	0.0023768
SASPARAGUSV1_05_62011209	ASPARAGUSV1_05	0.190678	0	7.12936	15.1015	5.603	1.27242	0.00259619	0.00237799
SASPARAGUSV1_03_35664110	ASPARAGUSV1_03	0.385593	0	-8.63175	21.3037	8.12159	-1.06282	0.00245484	0.00240166
SASPARAGUSV1_03_15047090	ASPARAGUSV1_03	0.355932	0	-8.70098	21.6971	8.27157	-1.05191	0.00248354	0.00240171
SASPARAGUSV1_05_16399758	ASPARAGUSV1_05	0.233051	0	7.34299	15.9795	5.92876	1.23854	0.0025637	0.00240749
SASPARAGUSV1_05_52452775	ASPARAGUSV1_05	0.161017	0	7.32611	16.0721	5.96312	1.22857	0.00269886	0.00241228
SASPARAGUSV1_05_23246960	ASPARAGUSV1_05	0.207627	0	6.94984	14.3809	5.33565	1.30253	0.00262357	0.00242784
SASPARAGUSV1_10_63228448	ASPARAGUSV1_10	0.169492	0	6.28634	11.8985	4.39887	1.42908	0.00272401	0.00244134
SASPARAGUSV1_03_21359712	ASPARAGUSV1_03	0.173729	0	6.67216	12.9621	4.94152	1.35022	0.00268667	0.00244776
SASPARAGUSV1_04_123774869	ASPARAGUSV1_04	0.436441	0	-5.46746	9.53701	3.27852	-1.66766	0.00253126	0.00246371
SASPARAGUSV1_10_58022623	ASPARAGUSV1_10	0.161017	0	6.15495	11.4282	4.22498	1.4568	0.00274969	0.00246708
SASPARAGUSV1_03_37232438	ASPARAGUSV1_03	0.305085	0	-8.23371	19.5903	7.4684	-1.10247	0.00258782	0.00248526
SASPARAGUSV1_03_18374212	ASPARAGUSV1_03	0.131356	0	6.46123	12.3499	4.70814	1.37235	0.00290359	0.00250013
SASPARAGUSV1_03_22479777	ASPARAGUSV1_03	0.300847	0	8.36708	20.2607	7.72398	1.08326	0.00260731	0.00250045
SASPARAGUSV1_10_70466086	ASPARAGUSV1_10	0.118644	0	4.19983	5.28347	1.95329	2.15013	0.00265558	0.0025251
SASPARAGUSV1_10_70338493	ASPARAGUSV1_10	0.152542	0	6.00193	10.927	4.03967	1.48575	0.00282476	0.00253851
SASPARAGUSV1_04_86118939	ASPARAGUSV1_04	0.177966	0	5.9354	11.4179	3.9251	1.51217	0.00273651	0.00254467
SASPARAGUSV1_05_114894550	ASPARAGUSV1_05	0.275424	0	7.60732	17.2892	6.41469	1.18592	0.00266795	0.00256084
SASPARAGUSV1_05_5901013	ASPARAGUSV1_05	0.152542	0	-5.3996	8.69593	3.22639	-1.67357	0.00264621	0.00258975
SASPARAGUSV1_05_15975252	ASPARAGUSV1_05	0.186441	0	6.69753	13.5572	5.03005	1.3315	0.00282406	0.00259043
SASPARAGUSV1_03_9418996	ASPARAGUSV1_03	0.322034	0	-8.61207	21.6153	8.24036	-1.04511	0.00269898	0.00259199
SASPARAGUSV1_04_82421044	ASPARAGUSV1_04	0.059322	0	3.87843	5.20052	1.78777	2.16942	0.00372359	0.00259316
SASPARAGUSV1_04_82421107	ASPARAGUSV1_04	0.059322	0	3.87843	5.20052	1.78777	2.16942	0.00372359	0.00259316
SASPARAGUSV1_04_82421171	ASPARAGUSV1_04	0.059322	0	3.87843	5.20052	1.78777	2.16942	0.00372359	0.00259316
SASPARAGUSV1_05_70473681	ASPARAGUSV1_05	0.118644	0	5.31779	8.68285	3.22154	1.6507	0.00304874	0.00259476
SASPARAGUSV1_01_113176753	ASPARAGUSV1_01	0.0889831	0	4.75018	7.48831	2.62358	1.81057	0.00336062	0.002602
SASPARAGUSV1_05_7057840	ASPARAGUSV1_05	0.101695	0	4.53842	6.33767	2.35142	1.93008	0.00307994	0.00264008
SASPARAGUSV1_05_27567384	ASPARAGUSV1_05	0.194915	0	6.89718	14.489	5.37575	1.28302	0.00293218	0.00267463
SASPARAGUSV1_05_56829691	ASPARAGUSV1_05	0.190678	0	7.03865	15.0678	5.59049	1.25904	0.00291179	0.00267938
SASPARAGUSV1_05_130306076	ASPARAGUSV1_05	0.173729	0	-4.82532	6.95804	2.5816	-1.86912	0.00267171	0.00268236
SASPARAGUSV1_03_28707296	ASPARAGUSV1_03	0.381356	0	8.16629	19.526	7.44389	1.09705	0.00276136	0.00268413
SASPARAGUSV1_05_10225827	ASPARAGUSV1_05	0.127119	0	5.38992	8.93799	3.3162	1.62533	0.00307842	0.00268931
SASPARAGUSV1_10_69699293	ASPARAGUSV1_10	0.148305	0	5.47702	9.22384	3.41004	1.60615	0.00301745	0.00269248
SASPARAGUSV1_07_137111872	ASPARAGUSV1_07	0.385593	0	-8.54228	22.3132	8.13608	-1.04993	0.00274635	0.00269416
SASPARAGUSV1_05_65774527	ASPARAGUSV1_05	0.194915	0	6.5812	13.2093	4.90097	1.34284	0.00295107	0.00269576
SASPARAGUSV1_03_28707228	ASPARAGUSV1_03	0.351695	0	-8.65111	21.9458	8.36638	-1.03403	0.0027815	0.00270001
SASPARAGUSV1_03_12441400	ASPARAGUSV1_03	0.262712	0	-8.48667	21.2361	8.09581	-1.04828	0.00285734	0.0027073
SASPARAGUSV1_04_33997338	ASPARAGUSV1_04	0.211864	0	6.75416	15.0089	5.15958	1.30905	0.0029445	0.00273065
SASPARAGUSV1_03_22482119	ASPARAGUSV1_03	0.322034	0	8.18219	19.7	7.51021	1.08948	0.00282945	0.00273251
SASPARAGUSV1_05_119826409	ASPARAGUSV1_05	0.110169	0	4.70843	6.80569	2.52507	1.86467	0.00304604	0.00273339
SASPARAGUSV1_05_45935861	ASPARAGUSV1_05	0.292373	0	7.95772	19.1744	7.11413	1.11858	0.00284963	0.00273428
SASPARAGUSV1_05_26251601	ASPARAGUSV1_05	0.228814	0	6.90218	14.5078	5.38274	1.28228	0.00293006	0.00273862
SASPARAGUSV1_03_9543069	ASPARAGUSV1_03	0.317797	0	-8.51117	21.3748	8.14869	-1.04448	0.00286771	0.00275083
SASPARAGUSV1_03_25806315	ASPARAGUSV1_03	0.478814	0	8.39598	20.7135	7.8966	1.06324	0.00280993	0.00276992
SASPARAGUSV1_03_10833486	ASPARAGUSV1_03	0.432203	0	8.90966	23.3669	8.90816	1.00017	0.00283432	0.00278491
SASPARAGUSV1_03_31772301	ASPARAGUSV1_03	0.491525	0	9.10814	24.4053	9.304	0.978948	0.00282621	0.0027906
SASPARAGUSV1_02_68458726	ASPARAGUSV1_02	0.152542	0	6.45908	12.8554	4.77101	1.35382	0.00310552	0.00280713
SASPARAGUSV1_03_28593977	ASPARAGUSV1_03	0.461864	0	-8.39152	20.7654	7.91639	-1.06002	0.00285927	0.00281045
SASPARAGUSV1_03_10495194	ASPARAGUSV1_03	0.377119	0	-8.56587	21.7129	8.27761	-1.03482	0.00290823	0.00282741
SASPARAGUSV1_03_10495201	ASPARAGUSV1_03	0.377119	0	-8.56587	21.7129	8.27761	-1.03482	0.00290823	0.00282741
SASPARAGUSV1_03_10495205	ASPARAGUSV1_03	0.377119	0	-8.56587	21.7129	8.27761	-1.03482	0.00290823	0.00282741
SASPARAGUSV1_07_77885059	ASPARAGUSV1_07	0.135593	0	6.30215	12.5649	4.58155	1.37555	0.00323683	0.00282817
SASPARAGUSV1_07_133592350	ASPARAGUSV1_07	0.254237	0	-7.33717	16.6835	6.08332	-1.20611	0.00293176	0.002836
SASPARAGUSV1_03_21825944	ASPARAGUSV1_03	0.322034	0	8.16652	19.7597	7.53297	1.0841	0.00292549	0.00284125
SASPARAGUSV1_03_30150049	ASPARAGUSV1_03	0.40678	0	8.79651	22.9055	8.73225	1.00736	0.00291291	0.0028503
SASPARAGUSV1_05_25726234	ASPARAGUSV1_05	0.0889831	0	4.90119	7.65258	2.83928	1.72621	0.00362945	0.00285845
SASPARAGUSV1_03_18453332	ASPARAGUSV1_03	0.334746	0	7.75068	17.8532	6.80616	1.13878	0.00296921	0.00286986
SASPARAGUSV1_03_11262857	ASPARAGUSV1_03	0.470339	0	-8.20308	19.9456	7.60385	-1.07881	0.00293163	0.0028779
SASPARAGUSV1_03_11262899	ASPARAGUSV1_03	0.470339	0	-8.20308	19.9456	7.60385	-1.07881	0.00293163	0.0028779
SASPARAGUSV1_05_86534168	ASPARAGUSV1_05	0.139831	0	5.20245	8.44425	3.13301	1.66053	0.00329074	0.00291283
SASPARAGUSV1_05_68467371	ASPARAGUSV1_05	0.165254	0	6.36135	12.5811	4.66789	1.36279	0.00323637	0.00292309
SASPARAGUSV1_03_25263796	ASPARAGUSV1_03	0.330508	0	7.86354	18.4354	7.02813	1.11887	0.0030152	0.00293036
SASPARAGUSV1_03_37017824	ASPARAGUSV1_03	0.237288	0	7.48115	16.8153	6.41048	1.16702	0.00312907	0.00293779
SASPARAGUSV1_03_24931766	ASPARAGUSV1_03	0.432203	0	8.17662	19.9117	7.59092	1.07716	0.00299992	0.00293885
SASPARAGUSV1_05_52572278	ASPARAGUSV1_05	0.216102	0	7.0684	15.457	5.7349	1.23252	0.00316127	0.00294884
SASPARAGUSV1_05_16808421	ASPARAGUSV1_05	0.211864	0	6.79433	14.3396	5.32032	1.27705	0.00322302	0.00299126
SASPARAGUSV1_05_16808425	ASPARAGUSV1_05	0.211864	0	6.79433	14.3396	5.32032	1.27705	0.00322302	0.00299126
SASPARAGUSV1_10_4805175	ASPARAGUSV1_10	0.101695	0	4.51935	6.4509	2.38489	1.895	0.00342844	0.00299335
SASPARAGUSV1_03_15194433	ASPARAGUSV1_03	0.271186	0	7.99901	19.2824	7.35102	1.08815	0.00317492	0.0030376
SASPARAGUSV1_03_34663265	ASPARAGUSV1_03	0.254237	0	-7.79065	18.3527	6.99657	-1.11349	0.00322633	0.00303825
SASPARAGUSV1_03_21541236	ASPARAGUSV1_03	0.25	0	7.67589	17.832	6.79806	1.12913	0.00324012	0.00304241
SASPARAGUSV1_03_11308423	ASPARAGUSV1_03	0.224576	0	7.0192	14.925	5.68984	1.23364	0.00325424	0.00306048
SASPARAGUSV1_06_6321869	ASPARAGUSV1_06	0.457627	0	7.88315	19.9114	7.10994	1.10875	0.00311229	0.00307059
SASPARAGUSV1_03_30148015	ASPARAGUSV1_03	0.34322	0	8.48442	21.6525	8.25457	1.02785	0.00314621	0.00307071
SASPARAGUSV1_03_14218698	ASPARAGUSV1_03	0.368644	0	-8.64832	22.5427	8.59395	-1.00633	0.0031768	0.00309296
SASPARAGUSV1_10_6543261	ASPARAGUSV1_10	0.377119	0	8.11621	20.482	7.57214	1.07185	0.00318321	0.0031118
SASPARAGUSV1_05_30383302	ASPARAGUSV1_05	0.199153	0	6.76185	14.3315	5.31732	1.27167	0.00336382	0.00312158
SASPARAGUSV1_03_19195992	ASPARAGUSV1_03	0.300847	0	7.57651	17.3828	6.62683	1.14331	0.00324862	0.0031285
SASPARAGUSV1_03_19196028	ASPARAGUSV1_03	0.300847	0	7.57651	17.3828	6.62683	1.14331	0.00324862	0.0031285
SASPARAGUSV1_03_19196033	ASPARAGUSV1_03	0.300847	0	7.57651	17.3828	6.62683	1.14331	0.00324862	0.0031285
SASPARAGUSV1_03_19337200	ASPARAGUSV1_03	0.169492	0	6.48864	12.9467	4.93567	1.31464	0.00349292	0.00313857
SASPARAGUSV1_06_22188038	ASPARAGUSV1_06	0.322034	0	5.50148	9.82452	3.50813	1.56821	0.00331133	0.00314922
SASPARAGUSV1_06_61670947	ASPARAGUSV1_06	0.279661	0	6.55762	13.9677	4.98755	1.3148	0.00332137	0.00315912
SASPARAGUSV1_01_23735679	ASPARAGUSV1_01	0.110169	0	-4.0046	5.17075	1.8116	-2.21053	0.00292722	0.00316065
SASPARAGUSV1_02_20198201	ASPARAGUSV1_02	0.0932203	0	5.05163	8.26656	3.06796	1.64658	0.00392559	0.00317431
SASPARAGUSV1_03_25038803	ASPARAGUSV1_03	0.491525	0	8.59639	22.3571	8.52318	1.00859	0.00323451	0.00320212
SASPARAGUSV1_03_31564562	ASPARAGUSV1_03	0.34322	0	8.17113	20.289	7.73475	1.05642	0.00330283	0.00320238
SASPARAGUSV1_03_11486462	ASPARAGUSV1_03	0.360169	0	-8.43586	21.6381	8.24909	-1.02264	0.00331243	0.00321354
SASPARAGUSV1_03_27717732	ASPARAGUSV1_03	0.237288	0	7.63175	17.7988	6.78542	1.12473	0.00339195	0.00321362
SASPARAGUSV1_03_27717765	ASPARAGUSV1_03	0.237288	0	7.63175	17.7988	6.78542	1.12473	0.00339195	0.00321362
SASPARAGUSV1_03_18982146	ASPARAGUSV1_03	0.220339	0	7.14912	15.6424	5.96334	1.19884	0.00341619	0.00321785
SASPARAGUSV1_03_14815978	ASPARAGUSV1_03	0.152542	0	6.40561	12.6831	4.83518	1.32479	0.00357869	0.00322036
SASPARAGUSV1_03_14816020	ASPARAGUSV1_03	0.152542	0	6.40561	12.6831	4.83518	1.32479	0.00357869	0.00322036
SASPARAGUSV1_03_18372229	ASPARAGUSV1_03	0.144068	0	6.55638	13.3335	5.08313	1.28983	0.00363717	0.00322949
SASPARAGUSV1_07_14933670	ASPARAGUSV1_07	0.0805085	0	4.8411	7.82987	2.85501	1.69565	0.0041687	0.00323566
SASPARAGUSV1_01_6971733	ASPARAGUSV1_01	0.34322	0	4.16809	5.74331	2.01221	2.0714	0.00329986	0.00324382
SASPARAGUSV1_03_28173180	ASPARAGUSV1_03	0.300847	0	7.95986	19.3515	7.37735	1.07896	0.00338319	0.00326762
SASPARAGUSV1_03_3853912	ASPARAGUSV1_03	0.262712	0	6.0969	11.4089	4.34939	1.40178	0.0034618	0.00327007
SASPARAGUSV1_05_72522810	ASPARAGUSV1_05	0.127119	0	4.75524	7.19769	2.67051	1.78065	0.00361564	0.00328007
SASPARAGUSV1_01_2650096	ASPARAGUSV1_01	0.444915	0	-5.53445	10.1719	3.56379	-1.55297	0.0033712	0.00328843
SASPARAGUSV1_03_23448180	ASPARAGUSV1_03	0.398305	0	8.3548	21.3146	8.12573	1.02819	0.00337954	0.00329741
SASPARAGUSV1_03_11024406	ASPARAGUSV1_03	0.338983	0	7.19689	15.8418	6.03935	1.19167	0.00340567	0.00330239
SASPARAGUSV1_05_54626050	ASPARAGUSV1_05	0.148305	0	5.56819	9.90969	3.67672	1.51444	0.00368534	0.00330495
SASPARAGUSV1_03_11008039	ASPARAGUSV1_03	0.326271	0	8.0053	19.6178	7.47888	1.07039	0.0034198	0.00330727
SASPARAGUSV1_07_150581383	ASPARAGUSV1_07	0.165254	0	5.56651	10.0465	3.66325	1.51956	0.00363315	0.00331526
SASPARAGUSV1_03_11247114	ASPARAGUSV1_03	0.483051	0	-8.4466	21.7637	8.29695	-1.01804	0.00336355	0.0033161
SASPARAGUSV1_05_129037462	ASPARAGUSV1_05	0.110169	0	4.29966	5.89572	2.18745	1.9656	0.00364758	0.00332187
SASPARAGUSV1_02_43704051	ASPARAGUSV1_02	0.258475	0	-4.95918	7.73326	2.87003	-1.72792	0.00341924	0.00332195
SASPARAGUSV1_03_13252243	ASPARAGUSV1_03	0.470339	0	-9.02215	24.8452	9.47171	-0.952536	0.00337287	0.00332556
SASPARAGUSV1_10_69688593	ASPARAGUSV1_10	0.139831	0	5.54488	9.87753	3.65171	1.51843	0.00371211	0.00332701
SASPARAGUSV1_03_34940197	ASPARAGUSV1_03	0.360169	0	8.35036	21.3393	8.13517	1.02645	0.00341516	0.00333901
SASPARAGUSV1_09_34102118	ASPARAGUSV1_09	0.207627	0	6.21064	12.465	4.55286	1.36412	0.00360645	0.00336852
SASPARAGUSV1_05_86534183	ASPARAGUSV1_05	0.165254	0	5.4603	9.52731	3.53485	1.54471	0.00368156	0.00338231
SASPARAGUSV1_03_9543430	ASPARAGUSV1_03	0.368644	0	-7.92062	19.3329	7.37028	-1.07467	0.00352802	0.00342626
SASPARAGUSV1_03_94120621	ASPARAGUSV1_03	0.139831	0	4.35148	5.84391	2.22787	1.9532	0.00355279	0.00342963
SASPARAGUSV1_04_74120364	ASPARAGUSV1_04	0.440678	0	7.74856	20.4553	7.03188	1.10192	0.00347754	0.00343001
SASPARAGUSV1_04_123774926	ASPARAGUSV1_04	0.432203	0	-5.21279	9.29319	3.1947	-1.6317	0.00354032	0.00345392
SASPARAGUSV1_03_18286569	ASPARAGUSV1_03	0.423729	0	8.77547	23.7097	9.03883	0.970863	0.00351307	0.00346082
SASPARAGUSV1_05_119014435	ASPARAGUSV1_05	0.228814	0	-7.3199	17.0839	6.33852	-1.15483	0.003644	0.00346712
SASPARAGUSV1_09_12679245	ASPARAGUSV1_09	0.101695	0	3.91704	4.98223	1.81977	2.15249	0.00368793	0.00347185
SASPARAGUSV1_10_9433733	ASPARAGUSV1_10	0.372881	0	8.41467	22.5174	8.32465	1.01081	0.00354041	0.00347441
SASPARAGUSV1_04_81588894	ASPARAGUSV1_04	0.0847458	0	4.25048	6.43758	2.21303	1.92066	0.00427365	0.00347571
SASPARAGUSV1_03_21278411	ASPARAGUSV1_03	0.283898	0	7.77518	18.7342	7.14204	1.08865	0.00362156	0.00348859
SASPARAGUSV1_03_11241492	ASPARAGUSV1_03	0.461864	0	-7.97649	19.6709	7.49913	-1.06366	0.00358236	0.00351401
SASPARAGUSV1_06_4781515	ASPARAGUSV1_06	0.0932203	0	4.12192	5.72691	2.04496	2.01565	0.00394631	0.00351731
SASPARAGUSV1_03_63579627	ASPARAGUSV1_03	0.389831	0	-8.85813	24.2835	9.25758	-0.956852	0.00359879	0.00352037
SASPARAGUSV1_10_15173724	ASPARAGUSV1_10	0.152542	0	5.38277	9.39436	3.47308	1.54986	0.00387278	0.00352505
SASPARAGUSV1_04_72621974	ASPARAGUSV1_04	0.114407	0	5.0818	9.13389	3.13994	1.61844	0.00413269	0.00353634
SASPARAGUSV1_04_72621995	ASPARAGUSV1_04	0.114407	0	5.0818	9.13389	3.13994	1.61844	0.00413269	0.00353634
SASPARAGUSV1_03_66833333	ASPARAGUSV1_03	0.139831	0	4.31388	5.78204	2.20428	1.95705	0.00366561	0.00354067
SASPARAGUSV1_01_1782119	ASPARAGUSV1_01	0.368644	0	4.99875	8.45516	2.96232	1.68744	0.00368045	0.00354448
SASPARAGUSV1_01_1782161	ASPARAGUSV1_01	0.368644	0	4.99875	8.45516	2.96232	1.68744	0.00368045	0.00354448
SASPARAGUSV1_01_1782166	ASPARAGUSV1_01	0.368644	0	4.99875	8.45516	2.96232	1.68744	0.00368045	0.00354448
SASPARAGUSV1_01_1782182	ASPARAGUSV1_01	0.368644	0	4.99875	8.45516	2.96232	1.68744	0.00368045	0.00354448
SASPARAGUSV1_01_1782186	ASPARAGUSV1_01	0.368644	0	4.99875	8.45516	2.96232	1.68744	0.00368045	0.00354448
SASPARAGUSV1_05_31273856	ASPARAGUSV1_05	0.207627	0	6.93867	15.4658	5.73816	1.20922	0.0037722	0.00354574
SASPARAGUSV1_03_13936005	ASPARAGUSV1_03	0.470339	0	-8.4478	22.0877	8.42047	-1.00325	0.00360019	0.00354632
SASPARAGUSV1_03_36672569	ASPARAGUSV1_03	0.372881	0	8.56853	22.7758	8.68281	0.986839	0.00363889	0.00355158
SASPARAGUSV1_03_36672572	ASPARAGUSV1_03	0.372881	0	8.56853	22.7758	8.68281	0.986839	0.00363889	0.00355158
SASPARAGUSV1_03_36672350	ASPARAGUSV1_03	0.372881	0	8.56853	22.7758	8.68281	0.986839	0.00363889	0.00355158
SASPARAGUSV1_03_34904331	ASPARAGUSV1_03	0.207627	0	7.3748	17.0637	6.50518	1.13368	0.00383429	0.00356977
SASPARAGUSV1_03_11023662	ASPARAGUSV1_03	0.466102	0	-7.91876	19.4484	7.41429	-1.06804	0.00363533	0.00357864
SASPARAGUSV1_03_18459946	ASPARAGUSV1_03	0.211864	0	6.83498	14.6312	5.57782	1.22539	0.00380315	0.00358821
SASPARAGUSV1_03_13276535	ASPARAGUSV1_03	0.381356	0	-8.61868	23.0949	8.80443	-0.978902	0.00367693	0.00359531
SASPARAGUSV1_03_35664101	ASPARAGUSV1_03	0.389831	0	-8.25741	21.1828	8.07549	-1.02253	0.00366365	0.00359886
SASPARAGUSV1_10_70338411	ASPARAGUSV1_10	0.15678	0	5.81335	11.0136	4.07169	1.42775	0.00396448	0.0036374
SASPARAGUSV1_05_28922146	ASPARAGUSV1_05	0.139831	0	5.8335	11.123	4.12691	1.41353	0.00408462	0.00364278
SASPARAGUSV1_08_30722863	ASPARAGUSV1_08	0.0889831	0	4.92089	8.21365	3.0006	1.63997	0.00450019	0.00364402
SASPARAGUSV1_08_30722867	ASPARAGUSV1_08	0.0889831	0	4.92089	8.21365	3.0006	1.63997	0.00450019	0.00364402
SASPARAGUSV1_05_31224418	ASPARAGUSV1_05	0.25	0	7.53836	18.3125	6.79437	1.1095	0.00382767	0.00365333
SASPARAGUSV1_03_11095861	ASPARAGUSV1_03	0.305085	0	7.74601	18.7931	7.16446	1.08117	0.00380468	0.00365957
SASPARAGUSV1_05_32128153	ASPARAGUSV1_05	0.25	0	7.15221	16.5267	6.1318	1.16641	0.00387298	0.00366743
SASPARAGUSV1_04_66613979	ASPARAGUSV1_04	0.0889831	0	4.38882	6.96145	2.39312	1.83393	0.00455338	0.00369423
SASPARAGUSV1_03_20442460	ASPARAGUSV1_03	0.495763	0	8.48824	22.4776	8.56911	0.990563	0.00373545	0.00369681
SASPARAGUSV1_03_28161660	ASPARAGUSV1_03	0.271186	0	7.66001	18.4554	7.03572	1.08873	0.00387881	0.00373069
SASPARAGUSV1_02_3806258	ASPARAGUSV1_02	0.144068	0	5.95462	11.6382	4.31927	1.37862	0.00416796	0.00374555
SASPARAGUSV1_06_11313092	ASPARAGUSV1_06	0.411017	0	-7.58392	19.2229	6.86409	-1.10487	0.00379531	0.0037628
SASPARAGUSV1_03_11095857	ASPARAGUSV1_03	0.330508	0	8.06928	20.5103	7.81914	1.03199	0.0039051	0.00378412
SASPARAGUSV1_05_28726227	ASPARAGUSV1_05	0.182203	0	6.36461	13.2451	4.91426	1.29513	0.00409091	0.00378434
SASPARAGUSV1_04_78701588	ASPARAGUSV1_04	0.444915	0	7.50955	19.6645	6.76004	1.11087	0.00387355	0.00382573
SASPARAGUSV1_03_885326	ASPARAGUSV1_03	0.0677966	0	4.10346	5.60412	2.13645	1.92069	0.00499437	0.00385067
SASPARAGUSV1_09_67331775	ASPARAGUSV1_09	0.220339	0	6.2892	13.1047	4.78652	1.31394	0.00404471	0.00385309
SASPARAGUSV1_07_85586592	ASPARAGUSV1_07	0.101695	0	5.00836	8.56646	3.12359	1.6034	0.00459991	0.00388194
SASPARAGUSV1_03_18237232	ASPARAGUSV1_03	0.334746	0	-8.59867	23.4093	8.92429	-0.963513	0.00399755	0.00388944
SASPARAGUSV1_04_72565344	ASPARAGUSV1_04	0.457627	0	8.11658	23.0766	7.933	1.02314	0.00395488	0.00391
SASPARAGUSV1_03_25806344	ASPARAGUSV1_03	0.449153	0	8.19614	21.2777	8.11166	1.01041	0.00400512	0.00395012
SASPARAGUSV1_05_18048555	ASPARAGUSV1_05	0.266949	0	7.526	18.5786	6.89309	1.09182	0.00414994	0.00399956
SASPARAGUSV1_05_16201055	ASPARAGUSV1_05	0.330508	0	7.91991	20.5436	7.62216	1.03906	0.00412194	0.0040176
SASPARAGUSV1_10_70319878	ASPARAGUSV1_10	0.152542	0	5.44152	9.91034	3.66383	1.4852	0.00447136	0.00404534
SASPARAGUSV1_05_61313853	ASPARAGUSV1_05	0.317797	0	8.11261	21.6182	8.02084	1.01144	0.00417651	0.00407071
SASPARAGUSV1_04_122876963	ASPARAGUSV1_04	0.0889831	0	4.3991	7.09223	2.43808	1.80433	0.00484227	0.00407542
SASPARAGUSV1_03_11377002	ASPARAGUSV1_03	0.326271	0	-8.25044	21.8016	8.31141	-0.992664	0.00421238	0.00408338
SASPARAGUSV1_05_24131450	ASPARAGUSV1_05	0.161017	0	5.84821	11.4031	4.23083	1.38228	0.00446608	0.00408348
SASPARAGUSV1_04_10481600	ASPARAGUSV1_04	0.15678	0	5.81487	12.1524	4.17759	1.39192	0.00444164	0.00408831
SASPARAGUSV1_05_66446892	ASPARAGUSV1_05	0.148305	0	5.27277	9.29744	3.44957	1.52853	0.0045263	0.00408889
SASPARAGUSV1_05_47901808	ASPARAGUSV1_05	0.194915	0	6.93819	15.9809	5.92927	1.17016	0.0043809	0.0040946
SASPARAGUSV1_03_39270856	ASPARAGUSV1_03	0.305085	0	-8.11049	21.1204	8.05172	-1.0073	0.00425964	0.00410928
SASPARAGUSV1_04_15298180	ASPARAGUSV1_04	0.169492	0	5.73851	11.8586	4.07662	1.40766	0.00448089	0.00411317
SASPARAGUSV1_01_6733090	ASPARAGUSV1_01	0.216102	0	6.6671	15.6052	5.46739	1.21943	0.00435375	0.00411909
SASPARAGUSV1_05_52462048	ASPARAGUSV1_05	0.114407	0	5.51536	10.2874	3.81687	1.445	0.00475675	0.0041315
SASPARAGUSV1_05_52462086	ASPARAGUSV1_05	0.114407	0	5.51536	10.2874	3.81687	1.445	0.00475675	0.0041315
SASPARAGUSV1_05_7443470	ASPARAGUSV1_05	0.173729	0	6.54945	14.3148	5.31113	1.23316	0.00448428	0.00413198
SASPARAGUSV1_10_35223767	ASPARAGUSV1_10	0.34322	0	7.82338	20.2137	7.47295	1.04689	0.00421164	0.00413239
SASPARAGUSV1_10_35223773	ASPARAGUSV1_10	0.34322	0	7.82338	20.2137	7.47295	1.04689	0.00421164	0.00413239
SASPARAGUSV1_05_62790657	ASPARAGUSV1_05	0.211864	0	6.42475	13.7191	5.0901	1.26221	0.00440372	0.00413732
SASPARAGUSV1_03_14210534	ASPARAGUSV1_03	0.34322	0	-8.44687	22.9217	8.73841	-0.966637	0.00427052	0.00415402
SASPARAGUSV1_10_53432844	ASPARAGUSV1_10	0.169492	0	5.7602	11.1094	4.10714	1.40249	0.00447911	0.0041544
SASPARAGUSV1_04_78701443	ASPARAGUSV1_04	0.444915	0	7.36876	19.3545	6.65347	1.10751	0.0042802	0.00422718
SASPARAGUSV1_04_78608102	ASPARAGUSV1_04	0.444915	0	7.49295	20.0137	6.88008	1.08908	0.00428145	0.00422904
SASPARAGUSV1_04_78608111	ASPARAGUSV1_04	0.444915	0	7.49295	20.0137	6.88008	1.08908	0.00428145	0.00422904
SASPARAGUSV1_05_10601217	ASPARAGUSV1_05	0.131356	0	5.60877	10.6383	3.94704	1.421	0.00475568	0.00424185
SASPARAGUSV1_10_56060432	ASPARAGUSV1_10	0.139831	0	5.21244	9.15851	3.38588	1.53946	0.00461525	0.00424266
SASPARAGUSV1_04_62237992	ASPARAGUSV1_04	0.114407	0	4.42699	7.13487	2.45274	1.80492	0.00470276	0.00424964
SASPARAGUSV1_07_117967830	ASPARAGUSV1_07	0.148305	0	6.49889	14.5017	5.28777	1.22904	0.00471037	0.00426451
SASPARAGUSV1_05_31865295	ASPARAGUSV1_05	0.194915	0	6.70773	15.0898	5.59866	1.1981	0.0045844	0.00428912
SASPARAGUSV1_05_30049001	ASPARAGUSV1_05	0.283898	0	7.35168	18.0106	6.68235	1.10016	0.00445582	0.00430464
SASPARAGUSV1_05_36348192	ASPARAGUSV1_05	0.190678	0	6.45424	13.993	5.19172	1.24318	0.00461673	0.00431426
SASPARAGUSV1_07_4350085	ASPARAGUSV1_07	0.233051	0	5.50635	10.347	3.77283	1.45948	0.0045847	0.00431623
SASPARAGUSV1_10_70338513	ASPARAGUSV1_10	0.148305	0	5.65587	10.8348	4.0056	1.41199	0.00471398	0.004327
SASPARAGUSV1_05_7139191	ASPARAGUSV1_05	0.127119	0	5.39138	9.92071	3.68081	1.46473	0.00495198	0.00436161
SASPARAGUSV1_07_138953667	ASPARAGUSV1_07	0.338983	0	-7.51175	19.1278	6.97457	-1.07702	0.00445027	0.00437066
SASPARAGUSV1_05_16404800	ASPARAGUSV1_05	0.0677966	0	4.32563	6.60976	2.45238	1.76385	0.00574123	0.00437513
SASPARAGUSV1_07_14933577	ASPARAGUSV1_07	0.0762712	0	4.63276	7.65305	2.79053	1.66017	0.00554919	0.00439959
SASPARAGUSV1_07_14933462	ASPARAGUSV1_07	0.0762712	0	4.63276	7.65305	2.79053	1.66017	0.00554919	0.00439961
SASPARAGUSV1_03_35987215	ASPARAGUSV1_03	0.288136	0	-8.25247	22.2268	8.4735	-0.973915	0.00458261	0.00441814
SASPARAGUSV1_05_41726616	ASPARAGUSV1_05	0.245763	0	6.9382	16.1842	6.00473	1.15546	0.0046346	0.00443963
SASPARAGUSV1_04_59062363	ASPARAGUSV1_04	0.275424	0	-4.31449	6.70409	2.30465	-1.87208	0.00448293	0.00445954
SASPARAGUSV1_01_2650021	ASPARAGUSV1_01	0.419492	0	-5.042	9.01662	3.15903	-1.59606	0.00455706	0.004476
SASPARAGUSV1_07_140553390	ASPARAGUSV1_07	0.385593	0	-7.93985	21.4812	7.83269	-1.01368	0.0045542	0.00448896
SASPARAGUSV1_04_10196382	ASPARAGUSV1_04	0.177966	0	5.81704	12.3876	4.25845	1.366	0.00481917	0.00449669
SASPARAGUSV1_03_34571108	ASPARAGUSV1_03	0.305085	0	-7.91853	20.523	7.82397	-1.01209	0.00464113	0.00450621
SASPARAGUSV1_05_32037245	ASPARAGUSV1_05	0.177966	0	6.77869	15.5986	5.78746	1.17127	0.00483617	0.00451486
SASPARAGUSV1_03_4598461	ASPARAGUSV1_03	0.292373	0	-7.43872	18.1286	6.91116	-1.07633	0.00466084	0.00453106
SASPARAGUSV1_03_4598469	ASPARAGUSV1_03	0.292373	0	-7.43872	18.1286	6.91116	-1.07633	0.00466084	0.00453106
SASPARAGUSV1_05_64917244	ASPARAGUSV1_05	0.182203	0	6.50831	14.4022	5.34356	1.21797	0.00487041	0.00454984
SASPARAGUSV1_03_35996248	ASPARAGUSV1_03	0.40678	0	-7.99499	20.9672	7.99331	-1.00021	0.00468635	0.00458337
SASPARAGUSV1_03_35996271	ASPARAGUSV1_03	0.40678	0	-7.99499	20.9672	7.99331	-1.00021	0.00468635	0.00458337
SASPARAGUSV1_05_21969858	ASPARAGUSV1_05	0.118644	0	-3.8922	5.10634	1.89457	-2.0544	0.00468773	0.00458778
SASPARAGUSV1_02_19977869	ASPARAGUSV1_02	0.220339	0	6.44207	14.0903	5.22932	1.23191	0.0048459	0.00459233
SASPARAGUSV1_03_22921755	ASPARAGUSV1_03	0.491525	0	-8.35715	22.9004	8.73031	-0.957257	0.00467789	0.00463264
SASPARAGUSV1_03_22141823	ASPARAGUSV1_03	0.419492	0	7.71108	19.5389	7.44879	1.03521	0.00472288	0.00464823
SASPARAGUSV1_04_76831331	ASPARAGUSV1_04	0.233051	0	6.55104	15.7657	5.41975	1.20873	0.00489328	0.00465556
SASPARAGUSV1_10_69696393	ASPARAGUSV1_10	0.165254	0	6.17835	13.1414	4.85833	1.2717	0.00506239	0.00465902
SASPARAGUSV1_10_69696407	ASPARAGUSV1_10	0.165254	0	6.17835	13.1414	4.85833	1.2717	0.00506239	0.00465902
SASPARAGUSV1_10_69696444	ASPARAGUSV1_10	0.165254	0	6.17835	13.1414	4.85833	1.2717	0.00506239	0.00465902
SASPARAGUSV1_10_69696450	ASPARAGUSV1_10	0.165254	0	6.17835	13.1414	4.85833	1.2717	0.00506239	0.00465902
SASPARAGUSV1_09_34102399	ASPARAGUSV1_09	0.211864	0	6.00227	12.4805	4.55853	1.31671	0.00493463	0.00466794
SASPARAGUSV1_05_31224432	ASPARAGUSV1_05	0.254237	0	7.32743	18.2499	6.77113	1.08216	0.00486368	0.00467413
SASPARAGUSV1_03_33484702	ASPARAGUSV1_03	0.101695	0	4.4584	6.64882	2.53472	1.75893	0.00510456	0.00468751
SASPARAGUSV1_03_28594055	ASPARAGUSV1_03	0.491525	0	-7.87282	20.3984	7.77647	-1.01239	0.00475493	0.00469886
SASPARAGUSV1_05_131037546	ASPARAGUSV1_05	0.461864	0	6.26819	13.3165	4.94072	1.26868	0.00480259	0.00469964
SASPARAGUSV1_02_43704011	ASPARAGUSV1_02	0.262712	0	-4.77073	7.72133	2.8656	-1.66483	0.00482887	0.00471584
SASPARAGUSV1_02_43704037	ASPARAGUSV1_02	0.262712	0	-4.77073	7.72133	2.8656	-1.66483	0.00482887	0.00471584
SASPARAGUSV1_04_31047934	ASPARAGUSV1_04	0.161017	0	5.2313	10.1387	3.48535	1.50094	0.00507681	0.00471858
SASPARAGUSV1_03_21549881	ASPARAGUSV1_03	0.300847	0	7.65148	19.3564	7.37922	1.03689	0.00485204	0.004722
SASPARAGUSV1_05_49433751	ASPARAGUSV1_05	0.258475	0	7.3984	18.6406	6.91609	1.06974	0.00490441	0.0047222
SASPARAGUSV1_03_25420190	ASPARAGUSV1_03	0.478814	0	8.44882	23.5188	8.96606	0.942311	0.00477851	0.00474059
SASPARAGUSV1_05_119826385	ASPARAGUSV1_05	0.114407	0	4.50169	6.97223	2.58686	1.74022	0.00512751	0.00474958
SASPARAGUSV1_05_51516908	ASPARAGUSV1_05	0.161017	0	5.87948	11.9132	4.42009	1.33017	0.00516502	0.00475549
SASPARAGUSV1_05_128126767	ASPARAGUSV1_05	0.186441	0	6.19614	13.1225	4.86874	1.27264	0.00498348	0.00481593
SASPARAGUSV1_04_45367248	ASPARAGUSV1_04	0.173729	0	6.03983	13.5789	4.66798	1.29388	0.00518188	0.00482515
SASPARAGUSV1_05_50283646	ASPARAGUSV1_05	0.177966	0	6.22492	13.3563	4.95548	1.25617	0.00516844	0.00482564
SASPARAGUSV1_07_20286523	ASPARAGUSV1_07	0.169492	0	5.54573	10.818	3.94459	1.40591	0.0052339	0.00483004
SASPARAGUSV1_03_37406545	ASPARAGUSV1_03	0.275424	0	-7.68058	19.6663	7.49738	-1.02444	0.00503099	0.00483443
SASPARAGUSV1_03_37406601	ASPARAGUSV1_03	0.275424	0	-7.68058	19.6663	7.49738	-1.02444	0.00503099	0.00483443
SASPARAGUSV1_05_32127230	ASPARAGUSV1_05	0.186441	0	6.31678	13.7741	5.11051	1.23604	0.00520216	0.00484207
SASPARAGUSV1_02_9942915	ASPARAGUSV1_02	0.254237	0	-4.4447	6.72075	2.49426	-1.78197	0.00488829	0.00485821
SASPARAGUSV1_03_34756351	ASPARAGUSV1_03	0.368644	0	-7.97069	21.0952	8.04211	-0.991119	0.00494373	0.00486372
SASPARAGUSV1_01_89654664	ASPARAGUSV1_01	0.101695	0	4.74006	8.35731	2.92804	1.61885	0.00560385	0.00487643
SASPARAGUSV1_05_45418436	ASPARAGUSV1_05	0.216102	0	6.82604	16.0524	5.95579	1.14612	0.00515725	0.00489283
SASPARAGUSV1_06_18394993	ASPARAGUSV1_06	0.190678	0	-4.69603	7.8403	2.79961	-1.67739	0.00500656	0.00491607
SASPARAGUSV1_03_24927045	ASPARAGUSV1_03	0.34322	0	-7.90979	20.8714	7.9568	-0.994092	0.0050455	0.00491629
SASPARAGUSV1_09_3103026	ASPARAGUSV1_09	0.313559	0	4.50568	7.06686	2.58119	1.74558	0.00503996	0.00492124
SASPARAGUSV1_03_13196497	ASPARAGUSV1_03	0.135593	0	6.31848	13.5582	5.16877	1.22243	0.00544939	0.00492434
SASPARAGUSV1_05_32051896	ASPARAGUSV1_05	0.144068	0	4.84998	8.15746	3.02661	1.60245	0.00530668	0.00492843
SASPARAGUSV1_03_18455017	ASPARAGUSV1_03	0.351695	0	7.53962	18.987	7.23838	1.04162	0.00507254	0.00495598
SASPARAGUSV1_07_59277965	ASPARAGUSV1_07	0.144068	0	5.40591	10.3792	3.78456	1.42841	0.00545557	0.00497707
SASPARAGUSV1_05_3453134	ASPARAGUSV1_05	0.262712	0	7.60525	19.9328	7.39555	1.02835	0.00516457	0.00499354
SASPARAGUSV1_04_26516497	ASPARAGUSV1_04	0.25	0	6.92029	17.8425	6.13368	1.12825	0.00520215	0.00499504
SASPARAGUSV1_03_11247123	ASPARAGUSV1_03	0.381356	0	-7.67012	19.6847	7.50437	-1.02209	0.00511161	0.0050013
SASPARAGUSV1_05_15564944	ASPARAGUSV1_05	0.169492	0	6.33423	13.9474	5.1748	1.22405	0.00536102	0.00500233
SASPARAGUSV1_05_71789131	ASPARAGUSV1_05	0.118644	0	5.17563	9.41566	3.49343	1.48153	0.00562125	0.00500961
SASPARAGUSV1_03_11459120	ASPARAGUSV1_03	0.432203	0	-8.39898	23.5794	8.98916	-0.934345	0.00508898	0.00501476
SASPARAGUSV1_05_10418466	ASPARAGUSV1_05	0.114407	0	5.69385	11.4198	4.23702	1.34384	0.00567218	0.00502895
SASPARAGUSV1_07_85492762	ASPARAGUSV1_07	0.173729	0	6.06202	13.0194	4.74725	1.27695	0.00539836	0.00506703
SASPARAGUSV1_07_85492765	ASPARAGUSV1_07	0.173729	0	6.06202	13.0194	4.74725	1.27695	0.00539836	0.00506703
SASPARAGUSV1_10_20659677	ASPARAGUSV1_10	0.233051	0	6.54411	14.9254	5.5179	1.18598	0.00533814	0.00508785
SASPARAGUSV1_10_15173677	ASPARAGUSV1_10	0.15678	0	5.19419	9.46185	3.49803	1.48489	0.005483	0.0050917
SASPARAGUSV1_03_30412157	ASPARAGUSV1_03	0.334746	0	4.74806	7.53215	2.87147	1.65353	0.00507915	0.00509952
SASPARAGUSV1_01_6558113	ASPARAGUSV1_01	0.0847458	0	3.54988	4.65749	1.63178	2.17546	0.00545326	0.00511141
SASPARAGUSV1_10_5913739	ASPARAGUSV1_10	0.122881	0	-4.64321	7.51383	2.77785	-1.67151	0.00533812	0.00511612
SASPARAGUSV1_05_51516789	ASPARAGUSV1_05	0.20339	0	6.5685	15.059	5.58725	1.17562	0.00545493	0.00514616
SASPARAGUSV1_05_71498556	ASPARAGUSV1_05	0.122881	0	5.34362	10.089	3.74326	1.42753	0.00574636	0.00514849
SASPARAGUSV1_01_7590175	ASPARAGUSV1_01	0.165254	0	4.63201	7.91197	2.77201	1.67099	0.00540093	0.00516026
SASPARAGUSV1_01_7590177	ASPARAGUSV1_01	0.165254	0	4.63201	7.91197	2.77201	1.67099	0.00540093	0.00516026
SASPARAGUSV1_01_7590180	ASPARAGUSV1_01	0.165254	0	4.63201	7.91197	2.77201	1.67099	0.00540093	0.00516026
SASPARAGUSV1_03_11095654	ASPARAGUSV1_03	0.173729	0	6.02042	12.3818	4.72032	1.27543	0.00558794	0.00516486
SASPARAGUSV1_03_18815131	ASPARAGUSV1_03	0.161017	0	6.26055	13.3723	5.09789	1.22807	0.00555778	0.00518617
SASPARAGUSV1_03_9510283	ASPARAGUSV1_03	0.381356	0	-8.0933	22.1032	8.42638	-0.960473	0.00530213	0.00519107
SASPARAGUSV1_01_6142882	ASPARAGUSV1_01	0.411017	0	-7.25353	19.2841	6.75632	-1.07359	0.00526138	0.00519464
SASPARAGUSV1_10_15173525	ASPARAGUSV1_10	0.165254	0	5.21559	9.57498	3.53985	1.47339	0.00556934	0.00520675
SASPARAGUSV1_10_15173566	ASPARAGUSV1_10	0.165254	0	5.21559	9.57498	3.53985	1.47339	0.00556934	0.00520675
SASPARAGUSV1_01_113788738	ASPARAGUSV1_01	0.177966	0	5.79865	12.5015	4.37996	1.3239	0.00559333	0.00522537
SASPARAGUSV1_03_10335864	ASPARAGUSV1_03	0.423729	0	8.06714	21.9689	8.37518	0.96322	0.00531082	0.00523038
SASPARAGUSV1_05_20494751	ASPARAGUSV1_05	0.165254	0	5.80638	11.8222	4.38632	1.32375	0.00556449	0.00523465
SASPARAGUSV1_03_24926477	ASPARAGUSV1_03	0.351695	0	7.33067	18.1892	6.93424	1.05717	0.00537196	0.00525316
SASPARAGUSV1_03_7701470	ASPARAGUSV1_03	0.271186	0	-7.94267	21.4395	8.17336	-0.971775	0.00546583	0.00525707
SASPARAGUSV1_01_140373	ASPARAGUSV1_01	0.190678	0	6.25443	14.5489	5.0973	1.22701	0.00560145	0.00527335
SASPARAGUSV1_01_140375	ASPARAGUSV1_01	0.190678	0	6.25443	14.5489	5.0973	1.22701	0.00560145	0.00527335
SASPARAGUSV1_03_34184566	ASPARAGUSV1_03	0.398305	0	-8.14317	22.4534	8.55987	-0.951319	0.00538094	0.00528537
SASPARAGUSV1_05_31412907	ASPARAGUSV1_05	0.0847458	0	4.76791	8.22035	3.04994	1.56328	0.00633104	0.00530712
SASPARAGUSV1_03_24764095	ASPARAGUSV1_03	0.466102	0	7.98666	21.5962	8.23308	0.97007	0.00537833	0.00532151
SASPARAGUSV1_03_18373603	ASPARAGUSV1_03	0.139831	0	6.03856	12.6108	4.80762	1.25604	0.00588665	0.00536584
SASPARAGUSV1_03_27174234	ASPARAGUSV1_03	0.279661	0	7.6502	19.9547	7.60732	1.00564	0.00554257	0.00537503
SASPARAGUSV1_07_144109731	ASPARAGUSV1_07	0.258475	0	7.23905	18.7301	6.82955	1.05996	0.005605	0.00541396
SASPARAGUSV1_10_7408507	ASPARAGUSV1_10	0.139831	0	5.79659	12.0109	4.44041	1.30542	0.00594479	0.00543225
SASPARAGUSV1_05_23246883	ASPARAGUSV1_05	0.199153	0	6.37539	14.359	5.32752	1.19669	0.00574253	0.00544409
SASPARAGUSV1_03_24204533	ASPARAGUSV1_03	0.40678	0	7.76423	20.5635	7.83942	0.990408	0.00555354	0.0054614
SASPARAGUSV1_03_26632373	ASPARAGUSV1_03	0.444915	0	7.89978	21.2732	8.10996	0.974083	0.00553728	0.00546317
SASPARAGUSV1_10_67613229	ASPARAGUSV1_10	0.148305	0	5.9886	12.8213	4.74003	1.26341	0.00594774	0.0054679
SASPARAGUSV1_03_13634876	ASPARAGUSV1_03	0.385593	0	7.91831	21.4053	8.16034	0.970341	0.00557291	0.00548167
SASPARAGUSV1_05_16564966	ASPARAGUSV1_05	0.258475	0	7.22105	18.3783	6.81876	1.059	0.00568648	0.00548935
SASPARAGUSV1_04_75913531	ASPARAGUSV1_04	0.355932	0	-6.84375	17.7783	6.1116	-1.1198	0.00563459	0.00551445
SASPARAGUSV1_03_11026899	ASPARAGUSV1_03	0.478814	0	7.60821	19.7778	7.53986	1.00907	0.00559234	0.00553378
SASPARAGUSV1_03_14218565	ASPARAGUSV1_03	0.338983	0	-8.03021	22.1148	8.43079	-0.952486	0.00568143	0.00554292
SASPARAGUSV1_10_7175271	ASPARAGUSV1_10	0.135593	0	5.84384	12.3014	4.54782	1.28498	0.00613847	0.00557564
SASPARAGUSV1_05_46475800	ASPARAGUSV1_05	0.127119	0	5.37451	10.4194	3.86583	1.39026	0.00626663	0.00558034
SASPARAGUSV1_03_24352566	ASPARAGUSV1_03	0.233051	0	7.61086	20.0044	7.62627	0.997979	0.00585148	0.00560799
SASPARAGUSV1_03_26920727	ASPARAGUSV1_03	0.0762712	0	3.71769	4.85691	1.8516	2.00783	0.00629277	0.00561503
SASPARAGUSV1_05_51101178	ASPARAGUSV1_05	0.127119	0	5.72744	11.8309	4.38955	1.30479	0.0062627	0.00561817
SASPARAGUSV1_05_68467288	ASPARAGUSV1_05	0.135593	0	5.66012	11.5117	4.2711	1.32521	0.00616689	0.00562367
SASPARAGUSV1_03_11009093	ASPARAGUSV1_03	0.381356	0	8.12727	22.6988	8.65346	0.939193	0.00573078	0.0056371
SASPARAGUSV1_04_137507584	ASPARAGUSV1_04	0.173729	0	5.80147	12.9987	4.46854	1.29829	0.00606122	0.00566414
SASPARAGUSV1_05_16302618	ASPARAGUSV1_05	0.152542	0	5.3976	10.4716	3.8852	1.38927	0.00617418	0.00570626
SASPARAGUSV1_03_25606801	ASPARAGUSV1_03	0.309322	0	-7.76653	20.8537	7.95005	-0.976916	0.00587826	0.00571484
SASPARAGUSV1_02_79785111	ASPARAGUSV1_02	0.0805085	0	3.83831	5.41863	2.01101	1.90865	0.00679643	0.0057291
SASPARAGUSV1_07_146524753	ASPARAGUSV1_07	0.127119	0	5.05768	9.44053	3.4423	1.46927	0.00641058	0.00577095
SASPARAGUSV1_10_23027780	ASPARAGUSV1_10	0.194915	0	6.20722	13.864	5.12549	1.21105	0.00611112	0.00577123
SASPARAGUSV1_03_10494420	ASPARAGUSV1_03	0.326271	0	-7.96143	21.9601	8.37185	-0.950977	0.00593104	0.00577291
SASPARAGUSV1_05_70928622	ASPARAGUSV1_05	0.118644	0	4.73629	8.14184	3.02081	1.56789	0.00642893	0.00580308
SASPARAGUSV1_03_35689483	ASPARAGUSV1_03	0.317797	0	-7.148	17.751	6.7672	-1.05627	0.00600025	0.00580672
SASPARAGUSV1_03_36992787	ASPARAGUSV1_03	0.20339	0	6.96241	16.9329	6.45533	1.07855	0.006138	0.00580979
SASPARAGUSV1_03_18197989	ASPARAGUSV1_03	0.474576	0	-8.0874	22.6149	8.62145	-0.938056	0.00588089	0.00581316
SASPARAGUSV1_04_45367198	ASPARAGUSV1_04	0.165254	0	5.89189	13.4954	4.63929	1.27	0.00622946	0.00581638
SASPARAGUSV1_05_129037491	ASPARAGUSV1_05	0.114407	0	4.09292	6.03289	2.23834	1.82855	0.00622463	0.00583406
SASPARAGUSV1_05_129037504	ASPARAGUSV1_05	0.114407	0	4.09292	6.03289	2.23834	1.82855	0.00622463	0.00583406
SASPARAGUSV1_05_129037508	ASPARAGUSV1_05	0.114407	0	4.09292	6.03289	2.23834	1.82855	0.00622463	0.00583406
SASPARAGUSV1_05_32052096	ASPARAGUSV1_05	0.152542	0	5.45345	10.7394	3.98457	1.36864	0.00629514	0.00584425
SASPARAGUSV1_04_42719508	ASPARAGUSV1_04	0.148305	0	4.6987	8.60569	2.95836	1.58828	0.00629856	0.0058613
SASPARAGUSV1_03_12375802	ASPARAGUSV1_03	0.495763	0	7.90538	21.6455	8.25188	0.95801	0.00592348	0.00587334
SASPARAGUSV1_03_12375871	ASPARAGUSV1_03	0.495763	0	7.90538	21.6455	8.25188	0.95801	0.00592348	0.00587334
SASPARAGUSV1_04_10196458	ASPARAGUSV1_04	0.186441	0	5.65729	12.4388	4.27608	1.32301	0.00622275	0.00588316
SASPARAGUSV1_03_27170011	ASPARAGUSV1_03	0.338983	0	7.77275	21.0061	8.00813	0.970608	0.00602005	0.0059011
SASPARAGUSV1_03_36961261	ASPARAGUSV1_03	0.432203	0	7.50105	19.5298	7.44531	1.00749	0.00597702	0.00590712
SASPARAGUSV1_03_36961263	ASPARAGUSV1_03	0.432203	0	7.50105	19.5298	7.44531	1.00749	0.00597702	0.00590712
SASPARAGUSV1_05_69415624	ASPARAGUSV1_05	0.135593	0	5.74579	12.0409	4.46744	1.28615	0.00655895	0.00597937
SASPARAGUSV1_04_89810443	ASPARAGUSV1_04	0.148305	0	-4.97632	9.4524	3.24943	-1.53144	0.00576943	0.0059852
SASPARAGUSV1_05_88230219	ASPARAGUSV1_05	0.177966	0	5.89675	12.5991	4.67455	1.26146	0.00638427	0.00598882
SASPARAGUSV1_04_42719381	ASPARAGUSV1_04	0.0932203	0	4.04104	6.50153	2.23502	1.80806	0.00687083	0.00600316
SASPARAGUSV1_05_26251295	ASPARAGUSV1_05	0.216102	0	5.83265	12.2893	4.55961	1.2792	0.00630456	0.00601089
SASPARAGUSV1_05_94838604	ASPARAGUSV1_05	0.271186	0	6.98407	17.5634	6.51644	1.07176	0.00622063	0.00602346
SASPARAGUSV1_03_11376196	ASPARAGUSV1_03	0.427966	0	-7.76831	21.0617	8.02931	-0.967494	0.00611604	0.00602627
SASPARAGUSV1_03_11376204	ASPARAGUSV1_03	0.427966	0	-7.76831	21.0617	8.02931	-0.967494	0.00611604	0.00602627
SASPARAGUSV1_03_28568200	ASPARAGUSV1_03	0.347458	0	-7.76558	21.0934	8.04141	-0.965698	0.00617264	0.00603434
SASPARAGUSV1_03_35996143	ASPARAGUSV1_03	0.398305	0	-7.91039	21.8809	8.34162	-0.948304	0.00616491	0.00605291
SASPARAGUSV1_03_35996164	ASPARAGUSV1_03	0.398305	0	-7.91039	21.8809	8.34162	-0.948304	0.00616491	0.00605291
SASPARAGUSV1_03_18412350	ASPARAGUSV1_03	0.288136	0	7.00442	17.2256	6.56691	1.06662	0.00626978	0.00609068
SASPARAGUSV1_05_54196395	ASPARAGUSV1_05	0.182203	0	6.1975	13.9569	5.17835	1.19681	0.00646018	0.00610278
SASPARAGUSV1_05_54196410	ASPARAGUSV1_05	0.182203	0	6.1975	13.9569	5.17835	1.19681	0.00646018	0.00610278
SASPARAGUSV1_03_11486017	ASPARAGUSV1_03	0.444915	0	7.69625	20.7061	7.89377	0.974978	0.00615731	0.00610949
SASPARAGUSV1_03_28161192	ASPARAGUSV1_03	0.258475	0	7.16693	18.0841	6.89419	1.03956	0.00634203	0.00613437
SASPARAGUSV1_04_71009370	ASPARAGUSV1_04	0.0550847	0	3.22257	4.30747	1.48077	2.17628	0.00809092	0.00616633
SASPARAGUSV1_03_11486513	ASPARAGUSV1_03	0.372881	0	-7.76863	21.2217	8.09035	-0.960235	0.00630951	0.00618047
SASPARAGUSV1_03_20919423	ASPARAGUSV1_03	0.444915	0	7.959	22.2326	8.47571	0.939037	0.00626036	0.00619815
SASPARAGUSV1_03_23506498	ASPARAGUSV1_03	0.199153	0	6.65706	15.7468	6.00315	1.10893	0.00658723	0.00622895
SASPARAGUSV1_07_26472558	ASPARAGUSV1_07	0.135593	0	5.20616	10.1559	3.70313	1.40588	0.00682206	0.0062498
SASPARAGUSV1_03_26650571	ASPARAGUSV1_03	0.211864	0	6.90883	16.9424	6.45895	1.06965	0.00655858	0.00626881
SASPARAGUSV1_03_25102738	ASPARAGUSV1_03	0.266949	0	7.11677	17.931	6.83581	1.0411	0.00648881	0.00627712
SASPARAGUSV1_03_82087900	ASPARAGUSV1_03	0.0550847	0	3.12747	3.60634	1.37484	2.27478	0.00764708	0.00629451
SASPARAGUSV1_05_72546797	ASPARAGUSV1_05	0.105932	0	4.068	6.14022	2.27816	1.78565	0.00703492	0.00631091
SASPARAGUSV1_05_24131062	ASPARAGUSV1_05	0.288136	0	7.16329	18.6748	6.92879	1.03384	0.00650166	0.0063229
SASPARAGUSV1_05_61998252	ASPARAGUSV1_05	0.266949	0	6.91707	17.4269	6.46578	1.0698	0.00652294	0.00633087
SASPARAGUSV1_10_66411685	ASPARAGUSV1_10	0.144068	0	5.69957	11.9947	4.43442	1.2853	0.0067976	0.00635834
SASPARAGUSV1_03_82166244	ASPARAGUSV1_03	0.0847458	0	4.27882	6.73547	2.56776	1.66636	0.00758021	0.0063605
SASPARAGUSV1_05_99762501	ASPARAGUSV1_05	0.148305	0	5.32938	10.4736	3.88597	1.37144	0.0068612	0.0063636
SASPARAGUSV1_05_99762503	ASPARAGUSV1_05	0.148305	0	5.32938	10.4736	3.88597	1.37144	0.0068612	0.0063636
SASPARAGUSV1_10_69482234	ASPARAGUSV1_10	0.148305	0	6.04372	13.5252	5.00026	1.20868	0.00687659	0.00638507
SASPARAGUSV1_03_10503172	ASPARAGUSV1_03	0.40678	0	-7.92469	22.2537	8.48377	-0.9341	0.00651348	0.00641799
SASPARAGUSV1_05_129590396	ASPARAGUSV1_05	0.161017	0	6.34186	14.8407	5.50625	1.15176	0.00687908	0.00643128
SASPARAGUSV1_06_22188045	ASPARAGUSV1_06	0.334746	0	5.26591	10.5449	3.76536	1.39852	0.00665255	0.00644009
SASPARAGUSV1_03_22221013	ASPARAGUSV1_03	0.411017	0	7.5241	20.049	7.64326	0.98441	0.00649778	0.00644978
SASPARAGUSV1_01_12996679	ASPARAGUSV1_01	0.15678	0	5.22465	10.6891	3.745	1.3951	0.00693821	0.00649322
SASPARAGUSV1_03_66833091	ASPARAGUSV1_03	0.20339	0	-4.9816	8.86482	3.37953	-1.47405	0.00673191	0.00650469
SASPARAGUSV1_04_20932735	ASPARAGUSV1_04	0.169492	0	-4.64181	8.50414	2.92345	-1.58778	0.00663144	0.00652679
SASPARAGUSV1_03_35985403	ASPARAGUSV1_03	0.279661	0	-7.80084	21.7414	8.28847	-0.941167	0.00673658	0.00653213
SASPARAGUSV1_03_37210910	ASPARAGUSV1_03	0.309322	0	-7.32277	19.1427	7.29775	-1.00343	0.0067142	0.00654806
SASPARAGUSV1_03_28599677	ASPARAGUSV1_03	0.449153	0	-7.78011	21.5612	8.21975	-0.946515	0.00665429	0.00657642
SASPARAGUSV1_05_62221979	ASPARAGUSV1_05	0.186441	0	5.52253	11.3128	4.1973	1.31573	0.00702649	0.00657958
SASPARAGUSV1_05_128711210	ASPARAGUSV1_05	0.0889831	0	-3.48738	4.461	1.65513	-2.10701	0.00671388	0.00659974
SASPARAGUSV1_04_31675935	ASPARAGUSV1_04	0.330508	0	-6.81347	18.4031	6.3264	-1.07699	0.00675105	0.00665072
SASPARAGUSV1_03_15766759	ASPARAGUSV1_03	0.381356	0	7.41279	19.6533	7.49242	0.989372	0.00676623	0.00665502
SASPARAGUSV1_05_108019811	ASPARAGUSV1_05	0.283898	0	7.14454	18.7801	6.96786	1.02536	0.00679757	0.00665922
SASPARAGUSV1_03_23447712	ASPARAGUSV1_03	0.402542	0	7.62514	20.8583	7.95181	0.958918	0.00685001	0.00674486
SASPARAGUSV1_10_2486605	ASPARAGUSV1_10	0.190678	0	6.38149	15.1872	5.61468	1.13657	0.00707822	0.00674695
SASPARAGUSV1_05_16565059	ASPARAGUSV1_05	0.245763	0	7.06427	18.4806	6.85672	1.03027	0.00698004	0.00675305
SASPARAGUSV1_10_53432897	ASPARAGUSV1_10	0.165254	0	5.43657	11.0577	4.088	1.32989	0.00716945	0.00675859
SASPARAGUSV1_10_53432904	ASPARAGUSV1_10	0.165254	0	5.43657	11.0577	4.088	1.32989	0.00716945	0.00675859
SASPARAGUSV1_04_31685426	ASPARAGUSV1_04	0.347458	0	-6.94844	19.2092	6.6035	-1.05224	0.00685189	0.00679322
SASPARAGUSV1_07_142770555	ASPARAGUSV1_07	0.457627	0	-7.59868	21.6511	7.89466	-0.962509	0.00684272	0.00679364
SASPARAGUSV1_03_23387209	ASPARAGUSV1_03	0.432203	0	-7.90235	22.4296	8.55082	-0.924163	0.00688373	0.00679743
SASPARAGUSV1_05_14142544	ASPARAGUSV1_05	0.220339	0	6.46952	15.5943	5.78584	1.11816	0.00715367	0.00685654
SASPARAGUSV1_04_61822983	ASPARAGUSV1_04	0.0974576	0	3.87504	6.04325	2.07748	1.86526	0.00717765	0.00687493
SASPARAGUSV1_01_2650431	ASPARAGUSV1_01	0.381356	0	-4.65773	8.5245	2.98661	-1.55954	0.0070354	0.00688201
SASPARAGUSV1_05_84916332	ASPARAGUSV1_05	0.169492	0	5.2993	10.4969	3.89457	1.36069	0.00724707	0.00688551
SASPARAGUSV1_03_10503140	ASPARAGUSV1_03	0.495763	0	7.69003	21.2901	8.1164	0.947468	0.00694921	0.00689523
SASPARAGUSV1_05_49339217	ASPARAGUSV1_05	0.177966	0	6.46416	15.6466	5.80523	1.1135	0.00729901	0.00691951
SASPARAGUSV1_05_70473753	ASPARAGUSV1_05	0.131356	0	4.43781	7.37941	2.73793	1.62086	0.00731847	0.0069327
SASPARAGUSV1_05_70473755	ASPARAGUSV1_05	0.131356	0	4.43781	7.37941	2.73793	1.62086	0.00731847	0.0069327
SASPARAGUSV1_01_2551150	ASPARAGUSV1_01	0.152542	0	4.80411	9.19709	3.22226	1.49091	0.00744424	0.00694885
SASPARAGUSV1_01_96150893	ASPARAGUSV1_01	0.131356	0	4.82272	9.28021	3.25138	1.48328	0.00748194	0.00695973
SASPARAGUSV1_05_14934897	ASPARAGUSV1_05	0.313559	0	-6.63186	16.3586	6.06943	-1.09267	0.00710424	0.00697008
SASPARAGUSV1_07_137432344	ASPARAGUSV1_07	0.368644	0	-7.03895	18.7233	6.82707	-1.03104	0.00706094	0.00699307
SASPARAGUSV1_01_13603130	ASPARAGUSV1_01	0.15678	0	4.03612	6.42628	2.25149	1.79265	0.00714828	0.00702521
SASPARAGUSV1_07_137674918	ASPARAGUSV1_07	0.20339	0	-5.98483	13.6832	4.9893	-1.19953	0.00737617	0.00705299
SASPARAGUSV1_07_137674932	ASPARAGUSV1_07	0.20339	0	-5.98483	13.6832	4.9893	-1.19953	0.00737617	0.00705299
SASPARAGUSV1_07_137674936	ASPARAGUSV1_07	0.20339	0	-5.98483	13.6832	4.9893	-1.19953	0.00737617	0.00705299
SASPARAGUSV1_03_4161729	ASPARAGUSV1_03	0.491525	0	7.91975	22.7158	8.65993	0.914528	0.00711846	0.00706276
SASPARAGUSV1_03_34340089	ASPARAGUSV1_03	0.326271	0	-7.85162	22.4282	8.55026	-0.91829	0.00724959	0.007092
SASPARAGUSV1_07_85585525	ASPARAGUSV1_07	0.0932203	0	4.77653	8.93917	3.25949	1.46542	0.00815264	0.00710287
SASPARAGUSV1_03_23505079	ASPARAGUSV1_03	0.20339	0	6.57297	15.84	6.03868	1.08848	0.00747748	0.00712172
SASPARAGUSV1_10_70322698	ASPARAGUSV1_10	0.190678	0	6.32469	15.121	5.59022	1.13138	0.00747283	0.00712572
SASPARAGUSV1_04_26516548	ASPARAGUSV1_04	0.194915	0	5.70121	13.2298	4.54798	1.25357	0.00750948	0.00712584
SASPARAGUSV1_03_24841083	ASPARAGUSV1_03	0.461864	0	7.52683	20.5682	7.84119	0.959909	0.00718921	0.00712667
SASPARAGUSV1_05_58358426	ASPARAGUSV1_05	0.220339	0	6.72721	16.9993	6.30712	1.06661	0.00739147	0.00713053
SASPARAGUSV1_04_1015817	ASPARAGUSV1_04	0.114407	0	4.83542	9.5917	3.29732	1.46647	0.00774722	0.00715476
SASPARAGUSV1_02_78551461	ASPARAGUSV1_02	0.0932203	0	4.47405	7.70634	2.86004	1.56433	0.00815604	0.00718492
SASPARAGUSV1_09_50746717	ASPARAGUSV1_09	0.25	0	6.70433	17.1815	6.27557	1.06832	0.00744484	0.00719213
SASPARAGUSV1_03_28671461	ASPARAGUSV1_03	0.474576	0	-7.81302	22.2181	8.47021	-0.922412	0.00726271	0.00719409
SASPARAGUSV1_03_21851289	ASPARAGUSV1_03	0.283898	0	7.42731	20.1804	7.69334	0.965421	0.00741128	0.00722297
SASPARAGUSV1_10_4805245	ASPARAGUSV1_10	0.0805085	0	3.6394	5.09608	1.88401	1.93173	0.00801396	0.00724244
SASPARAGUSV1_01_2649999	ASPARAGUSV1_01	0.423729	0	-4.71513	8.83004	3.09366	-1.52413	0.00734558	0.00724362
SASPARAGUSV1_01_2650007	ASPARAGUSV1_01	0.423729	0	-4.71513	8.83004	3.09366	-1.52413	0.00734558	0.00724362
SASPARAGUSV1_03_28160968	ASPARAGUSV1_03	0.266949	0	7.0276	18.0965	6.8989	1.01866	0.00746011	0.00725224
SASPARAGUSV1_03_21278507	ASPARAGUSV1_03	0.279661	0	7.20468	19.0057	7.24554	0.994362	0.00743785	0.00726507
SASPARAGUSV1_05_100322391	ASPARAGUSV1_05	0.177966	0	5.84015	12.9232	4.79481	1.21802	0.00765103	0.0072716
SASPARAGUSV1_03_18461547	ASPARAGUSV1_03	0.29661	0	6.79827	16.9475	6.46089	1.05222	0.00748274	0.00730736
SASPARAGUSV1_05_15975281	ASPARAGUSV1_05	0.186441	0	6.10708	14.1631	5.25482	1.16219	0.00771892	0.00735148
SASPARAGUSV1_02_4552877	ASPARAGUSV1_02	0.334746	0	-7.05523	18.7227	6.94854	-1.01535	0.00743996	0.00736401
SASPARAGUSV1_03_10335792	ASPARAGUSV1_03	0.432203	0	7.66793	21.5429	8.21279	0.933657	0.00745795	0.00736907
SASPARAGUSV1_03_24143144	ASPARAGUSV1_03	0.364407	0	7.24609	19.2921	7.35471	0.985232	0.00754218	0.00740462
SASPARAGUSV1_03_9086478	ASPARAGUSV1_03	0.487288	0	-7.67183	21.6072	8.23729	-0.931354	0.00751655	0.00744425
SASPARAGUSV1_05_15308891	ASPARAGUSV1_05	0.161017	0	5.76748	12.7195	4.71923	1.22212	0.00793291	0.00747255
SASPARAGUSV1_03_6861308	ASPARAGUSV1_03	0.118644	0	4.43862	7.38662	2.816	1.57622	0.00816819	0.00750993
SASPARAGUSV1_04_38573102	ASPARAGUSV1_04	0.0762712	0	3.5345	5.22437	1.79597	1.96801	0.00835413	0.00751505
SASPARAGUSV1_03_62162690	ASPARAGUSV1_03	0.139831	0	-4.01772	5.97958	2.27959	-1.76248	0.00778997	0.00751626
SASPARAGUSV1_10_58914114	ASPARAGUSV1_10	0.135593	0	4.70428	8.53704	3.15613	1.49052	0.00809728	0.00752731
SASPARAGUSV1_09_483730	ASPARAGUSV1_09	0.15678	0	5.34136	11.1141	4.05944	1.31579	0.00802407	0.00753535
SASPARAGUSV1_05_128708631	ASPARAGUSV1_05	0.0847458	0	-3.30471	4.21484	1.5638	-2.11325	0.00822561	0.00754447
SASPARAGUSV1_03_31550653	ASPARAGUSV1_03	0.283898	0	7.43563	20.4397	7.79221	0.954238	0.00772837	0.00754892
SASPARAGUSV1_05_119107846	ASPARAGUSV1_05	0.237288	0	-6.65762	16.8769	6.26173	-1.06322	0.00780127	0.00755295
SASPARAGUSV1_07_84132118	ASPARAGUSV1_07	0.152542	0	-3.79359	5.55462	2.02538	-1.87302	0.0076849	0.00755774
SASPARAGUSV1_03_14366959	ASPARAGUSV1_03	0.139831	0	5.54102	11.5123	4.38882	1.26253	0.00817055	0.00756036
SASPARAGUSV1_09_8470604	ASPARAGUSV1_09	0.127119	0	4.59796	8.2678	3.01983	1.52259	0.00814727	0.00757926
SASPARAGUSV1_07_140553366	ASPARAGUSV1_07	0.427966	0	-7.44429	21.3656	7.79053	-0.955556	0.00765084	0.00758451
SASPARAGUSV1_03_18183398	ASPARAGUSV1_03	0.457627	0	-7.92301	23.1637	8.83069	-0.897213	0.00767136	0.00759745
SASPARAGUSV1_05_39409223	ASPARAGUSV1_05	0.300847	0	7.00397	18.6503	6.91969	1.01218	0.00775461	0.00760669
SASPARAGUSV1_07_141236574	ASPARAGUSV1_07	0.415254	0	-6.62868	16.9779	6.19065	-1.07076	0.00771824	0.00763522
SASPARAGUSV1_04_74120335	ASPARAGUSV1_04	0.461864	0	7.24616	21.5185	7.39738	0.979557	0.0077169	0.00765765
SASPARAGUSV1_07_137674852	ASPARAGUSV1_07	0.199153	0	-5.91556	13.6498	4.97713	-1.18855	0.00801135	0.00765814
SASPARAGUSV1_06_4781481	ASPARAGUSV1_06	0.0762712	0	3.51516	4.99485	1.78355	1.97087	0.00848595	0.00767433
SASPARAGUSV1_03_27742450	ASPARAGUSV1_03	0.220339	0	6.7279	16.8823	6.43604	1.04535	0.00800212	0.00769891
SASPARAGUSV1_10_56060101	ASPARAGUSV1_10	0.216102	0	5.64584	12.2603	4.53263	1.2456	0.0080045	0.00770631
SASPARAGUSV1_05_8773147	ASPARAGUSV1_05	0.144068	0	5.5896	12.082	4.48271	1.24692	0.00828968	0.00771428
SASPARAGUSV1_04_78608133	ASPARAGUSV1_04	0.440678	0	6.91709	19.6785	6.76486	1.0225	0.00782653	0.00775856
SASPARAGUSV1_04_112379371	ASPARAGUSV1_04	0.177966	0	4.91283	10.0479	3.45414	1.4223	0.00820793	0.00775877
SASPARAGUSV1_07_85005692	ASPARAGUSV1_07	0.110169	0	5.16574	10.5902	3.86149	1.33776	0.00856913	0.0077754
SASPARAGUSV1_04_94600101	ASPARAGUSV1_04	0.135593	0	5.06129	10.7284	3.68807	1.37234	0.00840156	0.00777624
SASPARAGUSV1_05_15148731	ASPARAGUSV1_05	0.194915	0	6.31232	15.338	5.69076	1.10922	0.00814287	0.00777676
SASPARAGUSV1_01_13393442	ASPARAGUSV1_01	0.190678	0	6.17402	15.5413	5.44498	1.13389	0.0081479	0.00777766
SASPARAGUSV1_05_64917337	ASPARAGUSV1_05	0.165254	0	5.10984	10.0832	3.74111	1.36586	0.00824564	0.00779429
SASPARAGUSV1_05_108019999	ASPARAGUSV1_05	0.292373	0	6.98823	18.6925	6.93534	1.00763	0.00796411	0.00782309
SASPARAGUSV1_09_10154835	ASPARAGUSV1_09	0.241525	0	6.40301	15.9979	5.84325	1.09579	0.00807673	0.00783158
SASPARAGUSV1_05_59055596	ASPARAGUSV1_05	0.220339	0	6.35213	15.5301	5.76203	1.10241	0.0081388	0.00783412
SASPARAGUSV1_03_53277242	ASPARAGUSV1_03	0.20339	0	6.08166	13.8874	5.29428	1.14872	0.00821427	0.00783635
SASPARAGUSV1_07_150581403	ASPARAGUSV1_07	0.211864	0	5.92194	13.7669	5.01984	1.17971	0.00821429	0.00785836
SASPARAGUSV1_03_38964794	ASPARAGUSV1_03	0.262712	0	6.63306	16.4744	6.2805	1.05613	0.00812642	0.00789564
SASPARAGUSV1_02_19351579	ASPARAGUSV1_02	0.194915	0	5.73238	12.6924	4.7105	1.21694	0.00826125	0.00789923
SASPARAGUSV1_07_33348580	ASPARAGUSV1_07	0.0550847	0	3.34717	4.51844	1.64756	2.03159	0.00911532	0.00790983
SASPARAGUSV1_03_34904375	ASPARAGUSV1_03	0.220339	0	6.75362	17.1406	6.5345	1.03353	0.00824216	0.00791011
SASPARAGUSV1_03_9981066	ASPARAGUSV1_03	0.457627	0	-7.51926	21.0973	8.04292	-0.934892	0.00801689	0.00791546
SASPARAGUSV1_10_70322780	ASPARAGUSV1_10	0.190678	0	6.11478	14.5044	5.36224	1.14034	0.0082752	0.0079177
SASPARAGUSV1_03_20567152	ASPARAGUSV1_03	0.317797	0	7.11289	18.8978	7.20438	0.987301	0.00804887	0.00792278
SASPARAGUSV1_03_20567162	ASPARAGUSV1_03	0.317797	0	7.11289	18.8978	7.20438	0.987301	0.00804887	0.00792278
SASPARAGUSV1_05_32282474	ASPARAGUSV1_05	0.351695	0	7.53687	21.8131	8.09316	0.931265	0.0080657	0.00794569
SASPARAGUSV1_03_34247221	ASPARAGUSV1_03	0.45339	0	-7.40552	20.477	7.80642	-0.948646	0.00803696	0.00794714
SASPARAGUSV1_08_57506529	ASPARAGUSV1_08	0.0550847	0	2.86263	3.26631	1.19325	2.39903	0.00877755	0.00795253
SASPARAGUSV1_04_78701524	ASPARAGUSV1_04	0.436441	0	6.80251	19.1555	6.58504	1.03302	0.00802827	0.0079569
SASPARAGUSV1_05_43305107	ASPARAGUSV1_05	0.364407	0	7.44507	21.3163	7.90883	0.941363	0.00811229	0.00800326
SASPARAGUSV1_03_12519935	ASPARAGUSV1_03	0.326271	0	-7.60884	21.737	8.28679	-0.918189	0.00821334	0.00803664
SASPARAGUSV1_04_59801027	ASPARAGUSV1_04	0.288136	0	5.07513	10.7457	3.69403	1.37387	0.00827676	0.00803787
SASPARAGUSV1_03_31889009	ASPARAGUSV1_03	0.220339	0	6.62953	16.5948	6.32641	1.04791	0.00839523	0.00805678
SASPARAGUSV1_05_25445514	ASPARAGUSV1_05	0.165254	0	5.14151	10.29	3.81783	1.34671	0.008504	0.00806142
SASPARAGUSV1_05_25283439	ASPARAGUSV1_05	0.283898	0	6.48417	16.2663	6.03518	1.0744	0.00830468	0.0080751
SASPARAGUSV1_05_25283698	ASPARAGUSV1_05	0.283898	0	6.48417	16.2663	6.03518	1.0744	0.00830468	0.0080751
SASPARAGUSV1_08_102120070	ASPARAGUSV1_08	0.449153	0	-7.6903	23.0999	8.43883	-0.911299	0.00811388	0.00807534
SASPARAGUSV1_08_44295035	ASPARAGUSV1_08	0.0932203	0	3.7127	5.49783	2.00846	1.84853	0.00879968	0.00810478
SASPARAGUSV1_05_111536453	ASPARAGUSV1_05	0.436441	0	7.2138	20.0543	7.44062	0.969516	0.00817883	0.00811088
SASPARAGUSV1_05_115308847	ASPARAGUSV1_05	0.241525	0	-6.23673	15.0798	5.59496	-1.1147	0.00837207	0.00812571
SASPARAGUSV1_05_115308969	ASPARAGUSV1_05	0.241525	0	-6.23673	15.0798	5.59496	-1.1147	0.00837207	0.00812574
SASPARAGUSV1_07_95554978	ASPARAGUSV1_07	0.34322	0	-6.96976	19.0786	6.95664	-1.00189	0.00822918	0.008127
SASPARAGUSV1_05_15348416	ASPARAGUSV1_05	0.266949	0	6.61818	16.9515	6.28941	1.05227	0.008316	0.0081281
SASPARAGUSV1_05_15348447	ASPARAGUSV1_05	0.266949	0	6.61818	16.9515	6.28941	1.05227	0.008316	0.0081281
SASPARAGUSV1_03_15775060	ASPARAGUSV1_03	0.372881	0	7.11523	19.0331	7.25597	0.980604	0.00825536	0.00812834
SASPARAGUSV1_03_27165797	ASPARAGUSV1_03	0.0762712	0	3.75617	5.53111	2.10862	1.78134	0.00969005	0.00815135
SASPARAGUSV1_08_130233843	ASPARAGUSV1_08	0.0720339	0	3.90589	6.2705	2.29074	1.70508	0.00986085	0.00817576
SASPARAGUSV1_05_70933271	ASPARAGUSV1_05	0.0932203	0	3.98592	6.33111	2.34899	1.69687	0.00930365	0.00819542
SASPARAGUSV1_03_16768097	ASPARAGUSV1_03	0.466102	0	7.40947	20.6527	7.87343	0.941073	0.00827551	0.00821829
SASPARAGUSV1_07_137432404	ASPARAGUSV1_07	0.402542	0	-7.15303	20.1374	7.34269	-0.97417	0.00829681	0.00822245
SASPARAGUSV1_03_45974600	ASPARAGUSV1_03	0.135593	0	5.17178	10.2558	3.90982	1.32277	0.00890862	0.00825341
SASPARAGUSV1_05_64917270	ASPARAGUSV1_05	0.377119	0	6.97359	18.8833	7.00613	0.995354	0.00842331	0.00830139
SASPARAGUSV1_07_86703020	ASPARAGUSV1_07	0.144068	0	4.3149	7.45226	2.71732	1.58793	0.00885545	0.0083448
SASPARAGUSV1_10_11458542	ASPARAGUSV1_10	0.173729	0	5.11199	10.2674	3.79582	1.34674	0.00869454	0.00835819
SASPARAGUSV1_05_68030410	ASPARAGUSV1_05	0.110169	0	4.55573	8.24176	3.05788	1.48983	0.00918105	0.00841251
SASPARAGUSV1_09_61550027	ASPARAGUSV1_09	0.173729	0	-4.24606	7.13028	2.60435	-1.63037	0.00851108	0.00841554
SASPARAGUSV1_07_81264101	ASPARAGUSV1_07	0.161017	0	5.60858	12.6025	4.59525	1.22051	0.00888722	0.00841567
SASPARAGUSV1_01_51679637	ASPARAGUSV1_01	0.186441	0	-3.85751	6.13279	2.14866	-1.79531	0.00849794	0.00841922
SASPARAGUSV1_10_8129686	ASPARAGUSV1_10	0.165254	0	5.05431	10.1085	3.7371	1.35247	0.00893493	0.00844515
SASPARAGUSV1_03_15530589	ASPARAGUSV1_03	0.194915	0	6.13412	14.3788	5.4816	1.11904	0.00879339	0.00845654
SASPARAGUSV1_04_144034852	ASPARAGUSV1_04	0.182203	0	-5.1764	11.3786	3.9116	-1.32335	0.00886328	0.0085037
SASPARAGUSV1_05_23767750	ASPARAGUSV1_05	0.186441	0	6.05841	14.4466	5.36001	1.1303	0.00887499	0.00851044
SASPARAGUSV1_10_12837200	ASPARAGUSV1_10	0.169492	0	-4.5	8.03165	2.96928	-1.51552	0.00901511	0.00852624
SASPARAGUSV1_05_61998303	ASPARAGUSV1_05	0.262712	0	6.67755	17.4861	6.48776	1.02925	0.00875128	0.00853242
SASPARAGUSV1_05_9164371	ASPARAGUSV1_05	0.131356	0	5.36412	11.446	4.24673	1.26312	0.00924167	0.00856466
SASPARAGUSV1_03_6443407	ASPARAGUSV1_03	0.309322	0	6.73145	17.3136	6.60046	1.01985	0.00878981	0.00860216
SASPARAGUSV1_03_39899355	ASPARAGUSV1_03	0.161017	0	5.11273	10.0991	3.85007	1.32796	0.00916959	0.00862138
SASPARAGUSV1_01_113788745	ASPARAGUSV1_01	0.182203	0	5.59678	13.1313	4.60064	1.21652	0.009072	0.0086473
SASPARAGUSV1_03_20919537	ASPARAGUSV1_03	0.461864	0	7.58477	21.9344	8.36204	0.907048	0.00871777	0.00865119
SASPARAGUSV1_05_45937230	ASPARAGUSV1_05	0.29661	0	6.61289	17.2009	6.38194	1.03619	0.00885325	0.00866202
SASPARAGUSV1_09_67331740	ASPARAGUSV1_09	0.228814	0	5.84917	13.702	5.00469	1.16874	0.0089332	0.00867568
SASPARAGUSV1_03_28684484	ASPARAGUSV1_03	0.483051	0	-8.03735	24.6479	9.3965	-0.855355	0.00874203	0.00867605
SASPARAGUSV1_10_63228378	ASPARAGUSV1_10	0.165254	0	5.45173	11.8474	4.37996	1.2447	0.00918874	0.00869221
SASPARAGUSV1_05_54690612	ASPARAGUSV1_05	0.0635593	0	3.14211	3.95455	1.46723	2.14153	0.00948628	0.00870481
SASPARAGUSV1_05_6197690	ASPARAGUSV1_05	0.101695	0	4.65005	8.7153	3.23358	1.43805	0.00971182	0.0087321
SASPARAGUSV1_05_8773486	ASPARAGUSV1_05	0.152542	0	5.66763	12.8423	4.76479	1.18948	0.00941933	0.00886981
SASPARAGUSV1_05_17328939	ASPARAGUSV1_05	0.237288	0	6.25592	15.5193	5.75802	1.08647	0.00913172	0.00887226
SASPARAGUSV1_04_10194890	ASPARAGUSV1_04	0.20339	0	5.92724	15.0741	5.18199	1.14382	0.00922015	0.00888697
SASPARAGUSV1_04_78701592	ASPARAGUSV1_04	0.440678	0	6.73363	19.315	6.6399	1.01412	0.00897052	0.00890143
SASPARAGUSV1_04_78701608	ASPARAGUSV1_04	0.440678	0	6.73363	19.315	6.6399	1.01412	0.00897052	0.00890143
SASPARAGUSV1_02_17489958	ASPARAGUSV1_02	0.148305	0	4.60473	8.4806	3.14739	1.46303	0.00944411	0.00890164
SASPARAGUSV1_03_13625970	ASPARAGUSV1_03	0.466102	0	-7.66215	22.5716	8.60497	-0.890434	0.00900094	0.00891731
SASPARAGUSV1_03_4096550	ASPARAGUSV1_03	0.474576	0	7.4562	21.3783	8.15002	0.914869	0.00900695	0.00893474
SASPARAGUSV1_03_4096562	ASPARAGUSV1_03	0.474576	0	7.4562	21.3783	8.15002	0.914869	0.00900695	0.00893474
SASPARAGUSV1_05_59044411	ASPARAGUSV1_05	0.199153	0	6.50209	16.8378	6.2472	1.0408	0.00928394	0.00894543
SASPARAGUSV1_08_87351035	ASPARAGUSV1_08	0.224576	0	4.41069	7.85436	2.86935	1.53717	0.00921846	0.00899882
SASPARAGUSV1_01_5797579	ASPARAGUSV1_01	0.139831	0	4.63873	9.15512	3.20755	1.44619	0.0095956	0.00900413
SASPARAGUSV1_04_541138	ASPARAGUSV1_04	0.216102	0	5.60045	13.5149	4.646	1.20544	0.00936961	0.00903295
SASPARAGUSV1_05_23293022	ASPARAGUSV1_05	0.144068	0	4.68293	8.79887	3.26458	1.43446	0.00954719	0.00903773
SASPARAGUSV1_05_70464444	ASPARAGUSV1_05	0.423729	0	-6.93752	19.0796	7.07896	-0.980021	0.00912133	0.00907639
SASPARAGUSV1_04_31047982	ASPARAGUSV1_04	0.161017	0	4.99251	10.7952	3.71105	1.34531	0.00955266	0.00907958
SASPARAGUSV1_03_11308456	ASPARAGUSV1_03	0.444915	0	7.56136	22.0841	8.41909	0.89812	0.00916183	0.00908415
SASPARAGUSV1_03_11308457	ASPARAGUSV1_03	0.444915	0	7.56136	22.0841	8.41909	0.89812	0.00916183	0.00908415
SASPARAGUSV1_03_25174469	ASPARAGUSV1_03	0.173729	0	4.78957	8.94265	3.4092	1.4049	0.0094866	0.00909862
SASPARAGUSV1_07_150576082	ASPARAGUSV1_07	0.241525	0	6.02141	14.7449	5.37644	1.11996	0.00940757	0.00910107
SASPARAGUSV1_04_73750263	ASPARAGUSV1_04	0.495763	0	-7.03507	21.1992	7.28761	-0.965347	0.00916043	0.00911313
SASPARAGUSV1_05_38857075	ASPARAGUSV1_05	0.139831	0	-3.88521	6.05705	2.24731	-1.72883	0.00955049	0.0091304
SASPARAGUSV1_03_21358385	ASPARAGUSV1_03	0.432203	0	7.44009	21.4168	8.16469	0.911251	0.00921959	0.00914613
SASPARAGUSV1_03_21358394	ASPARAGUSV1_03	0.432203	0	7.44009	21.4168	8.16469	0.911251	0.00921959	0.00914613
SASPARAGUSV1_05_124396686	ASPARAGUSV1_05	0.233051	0	-6.18017	15.2877	5.6721	-1.08957	0.00946058	0.00916618
SASPARAGUSV1_10_37333263	ASPARAGUSV1_10	0.114407	0	-4.3717	7.80026	2.88374	-1.51598	0.0100421	0.00917027
SASPARAGUSV1_04_131037005	ASPARAGUSV1_04	0.127119	0	4.11628	7.37896	2.53665	1.62272	0.00975227	0.00919032
SASPARAGUSV1_04_32663779	ASPARAGUSV1_04	0.182203	0	5.55497	13.3777	4.59883	1.20791	0.00958799	0.00924357
SASPARAGUSV1_01_51735209	ASPARAGUSV1_01	0.144068	0	5.43593	12.6601	4.43556	1.22553	0.00984951	0.00924511
SASPARAGUSV1_03_37206102	ASPARAGUSV1_03	0.338983	0	-7.21683	20.274	7.72902	-0.933731	0.009435	0.00927659
SASPARAGUSV1_03_12768017	ASPARAGUSV1_03	0.279661	0	6.57806	16.8624	6.42843	1.02328	0.00947424	0.00928648
SASPARAGUSV1_04_45366908	ASPARAGUSV1_04	0.15678	0	4.9292	10.5946	3.6421	1.35339	0.0097986	0.00929324
SASPARAGUSV1_04_30779231	ASPARAGUSV1_04	0.0974576	0	3.71567	6.0221	2.07021	1.79483	0.00981048	0.00929474
SASPARAGUSV1_04_16253123	ASPARAGUSV1_04	0.283898	0	6.03717	15.785	5.42637	1.11256	0.00955135	0.00931856
SASPARAGUSV1_10_59277593	ASPARAGUSV1_10	0.0635593	0	3.35601	4.64157	1.71598	1.95574	0.0104093	0.00933363
SASPARAGUSV1_06_12650517	ASPARAGUSV1_06	0.40678	0	6.82209	19.344	6.90733	0.98766	0.00943853	0.00934767
SASPARAGUSV1_03_11880727	ASPARAGUSV1_03	0.207627	0	5.2573	10.8428	4.13361	1.27184	0.00971479	0.0093499
SASPARAGUSV1_03_34904533	ASPARAGUSV1_03	0.207627	0	6.59313	17.0635	6.50512	1.01353	0.0097373	0.00935279
SASPARAGUSV1_04_98048083	ASPARAGUSV1_04	0.237288	0	-4.68434	9.51105	3.2696	-1.4327	0.00958074	0.00935706
SASPARAGUSV1_04_76831387	ASPARAGUSV1_04	0.245763	0	6.33877	17.44	5.9953	1.05729	0.00963089	0.00935955
SASPARAGUSV1_05_72450857	ASPARAGUSV1_05	0.15678	0	4.92574	9.83918	3.65056	1.34931	0.00993595	0.00936734
SASPARAGUSV1_03_28160995	ASPARAGUSV1_03	0.262712	0	6.79683	18.094	6.89796	0.985339	0.00965655	0.00942413
SASPARAGUSV1_10_5009895	ASPARAGUSV1_10	0.207627	0	5.56094	12.4868	4.61635	1.20462	0.0096477	0.00946576
SASPARAGUSV1_10_5009902	ASPARAGUSV1_10	0.207627	0	5.56094	12.4868	4.61635	1.20462	0.0096477	0.00946576
SASPARAGUSV1_04_61748023	ASPARAGUSV1_04	0.0508475	0	2.72629	3.36478	1.1567	2.35695	0.0112479	0.00949763
SASPARAGUSV1_03_34247130	ASPARAGUSV1_03	0.440678	0	7.29958	20.8329	7.94212	0.919096	0.00959268	0.00950179
SASPARAGUSV1_01_2647703	ASPARAGUSV1_01	0.432203	0	-4.34265	8.02352	2.81109	-1.54483	0.00959467	0.00950472
SASPARAGUSV1_03_23387163	ASPARAGUSV1_03	0.457627	0	-7.77758	23.6565	9.01856	-0.862397	0.00960157	0.00952215
SASPARAGUSV1_03_23391641	ASPARAGUSV1_03	0.432203	0	-7.77622	23.6592	9.01958	-0.862149	0.0096183	0.00952357
SASPARAGUSV1_03_23391905	ASPARAGUSV1_03	0.432203	0	-7.77622	23.6592	9.01958	-0.862149	0.0096183	0.00952357
SASPARAGUSV1_07_77884945	ASPARAGUSV1_07	0.135593	0	5.50001	12.5644	4.58135	1.20052	0.0101813	0.00952375
SASPARAGUSV1_03_13316088	ASPARAGUSV1_03	0.466102	0	-7.56917	22.4115	8.5439	-0.885915	0.00961081	0.00952725
SASPARAGUSV1_03_37237767	ASPARAGUSV1_03	0.330508	0	-7.36693	21.2752	8.11073	-0.908294	0.00968824	0.00952944
SASPARAGUSV1_05_45150545	ASPARAGUSV1_05	0.173729	0	5.71039	13.2465	4.91476	1.16189	0.0100004	0.00952987
SASPARAGUSV1_02_75751906	ASPARAGUSV1_02	0.194915	0	5.87905	14.0005	5.19597	1.13146	0.00990492	0.00953708
SASPARAGUSV1_07_138953693	ASPARAGUSV1_07	0.258475	0	-6.70925	18.4989	6.74527	-0.99466	0.00978609	0.00954407
SASPARAGUSV1_05_99762303	ASPARAGUSV1_05	0.161017	0	5.15925	10.8224	4.01537	1.28487	0.0100332	0.00956428
SASPARAGUSV1_03_4592528	ASPARAGUSV1_03	0.241525	0	-6.3443	15.8572	6.04522	-1.04947	0.00987015	0.00963359
SASPARAGUSV1_05_65485076	ASPARAGUSV1_05	0.190678	0	6.18059	15.5326	5.76297	1.07247	0.0100361	0.00964925
SASPARAGUSV1_07_128136004	ASPARAGUSV1_07	0.347458	0	-6.88197	19.4353	7.08668	-0.971112	0.00973278	0.00965288
SASPARAGUSV1_05_32128624	ASPARAGUSV1_05	0.237288	0	6.16704	15.4494	5.73208	1.07588	0.00999936	0.00967066
SASPARAGUSV1_03_11028057	ASPARAGUSV1_03	0.313559	0	6.89135	18.7036	7.13034	0.966483	0.00985805	0.00967253
SASPARAGUSV1_03_35982689	ASPARAGUSV1_03	0.279661	0	-7.42732	21.7617	8.29618	-0.89527	0.00991862	0.00967827
SASPARAGUSV1_04_74120326	ASPARAGUSV1_04	0.5	0	-6.82633	20.2971	6.97749	-0.978336	0.00975861	0.009706
SASPARAGUSV1_03_62162540	ASPARAGUSV1_03	0.135593	0	3.71138	5.43176	2.07075	1.79229	0.00990521	0.00971266
SASPARAGUSV1_05_31273726	ASPARAGUSV1_05	0.309322	0	6.92144	19.412	7.20231	0.961003	0.0099071	0.00973358
SASPARAGUSV1_02_19264085	ASPARAGUSV1_02	0.224576	0	6.25668	15.9297	5.91198	1.0583	0.0100756	0.00975552
SASPARAGUSV1_03_25611134	ASPARAGUSV1_03	0.385593	0	-7.61467	22.8584	8.71427	-0.873816	0.00989433	0.00975847
SASPARAGUSV1_03_6458117	ASPARAGUSV1_03	0.313559	0	7.29651	21.0275	8.01631	0.910207	0.00996394	0.00979798
SASPARAGUSV1_03_13221568	ASPARAGUSV1_03	0.495763	0	-7.40394	21.6048	8.23639	-0.898931	0.00988428	0.00980935
SASPARAGUSV1_03_13221572	ASPARAGUSV1_03	0.495763	0	-7.40394	21.6048	8.23639	-0.898931	0.00988428	0.00980935
SASPARAGUSV1_03_18374230	ASPARAGUSV1_03	0.186441	0	6.04987	14.5615	5.55127	1.08982	0.0102366	0.00982218
SASPARAGUSV1_03_59699111	ASPARAGUSV1_03	0.449153	0	7.49853	22.2054	8.46536	0.88579	0.00995948	0.00987058
SASPARAGUSV1_05_86825699	ASPARAGUSV1_05	0.173729	0	5.12033	10.7485	3.98795	1.28395	0.0103465	0.00987382
SASPARAGUSV1_04_5364045	ASPARAGUSV1_04	0.148305	0	4.71946	9.83831	3.3821	1.39542	0.0102805	0.00988018
SASPARAGUSV1_07_48063242	ASPARAGUSV1_07	0.101695	0	3.90476	6.41458	2.33895	1.66945	0.0106739	0.00991721
SASPARAGUSV1_03_10831673	ASPARAGUSV1_03	0.449153	0	7.45757	21.991	8.38361	0.889542	0.0100061	0.00992562
SASPARAGUSV1_05_131037484	ASPARAGUSV1_05	0.474576	0	5.81796	13.7705	5.10918	1.13872	0.0100554	0.00993172
SASPARAGUSV1_02_821876	ASPARAGUSV1_02	0.131356	0	5.4275	12.1747	4.51837	1.20121	0.0106694	0.00996253
SASPARAGUSV1_04_31685565	ASPARAGUSV1_04	0.351695	0	-6.60499	19.1437	6.581	-1.00365	0.0100328	0.00996489
SASPARAGUSV1_03_20896341	ASPARAGUSV1_03	0.411017	0	-7.68167	23.3754	8.91136	-0.862008	0.0100746	0.00996561
SASPARAGUSV1_04_63798514	ASPARAGUSV1_04	0.122881	0	4.50894	9.07842	3.12087	1.44477	0.0107006	0.00997001
SASPARAGUSV1_03_29829185	ASPARAGUSV1_03	0.423729	0	-7.33385	21.3079	8.12319	-0.902828	0.0100772	0.00997207
SASPARAGUSV1_09_4718977	ASPARAGUSV1_09	0.0847458	0	4.17933	7.44625	2.71976	1.53665	0.0112704	0.00997708
SASPARAGUSV1_05_46475931	ASPARAGUSV1_05	0.20339	0	5.18771	11.0536	4.10116	1.26494	0.0104172	0.00999149
SASPARAGUSV1_02_43704056	ASPARAGUSV1_02	0.254237	0	-4.35613	7.74753	2.87533	-1.515	0.0102005	0.0100389
SASPARAGUSV1_03_33620441	ASPARAGUSV1_03	0.317797	0	7.5087	22.4327	8.552	0.878005	0.0102399	0.0100739
SASPARAGUSV1_03_33620461	ASPARAGUSV1_03	0.317797	0	7.5087	22.4327	8.552	0.878005	0.0102399	0.0100739
SASPARAGUSV1_03_11742288	ASPARAGUSV1_03	0.152542	0	4.92445	9.69709	3.69681	1.33208	0.010431	0.0100885
SASPARAGUSV1_03_10926791	ASPARAGUSV1_03	0.152542	0	-4.03384	6.51663	2.48433	-1.62372	0.0104896	0.0100889
SASPARAGUSV1_05_115308865	ASPARAGUSV1_05	0.233051	0	-6.05245	15.0551	5.58577	-1.08355	0.0104407	0.0101481
SASPARAGUSV1_04_137142888	ASPARAGUSV1_04	0.127119	0	4.29529	8.26538	2.84137	1.51169	0.010829	0.0101742
SASPARAGUSV1_08_9576657	ASPARAGUSV1_08	0.177966	0	4.74308	9.43968	3.4485	1.3754	0.0106449	0.0101876
SASPARAGUSV1_06_2818119	ASPARAGUSV1_06	0.169492	0	4.75723	9.62925	3.4384	1.38356	0.010302	0.0102082
SASPARAGUSV1_07_84132006	ASPARAGUSV1_07	0.148305	0	-3.96136	6.5709	2.39595	-1.65336	0.0104911	0.0102232
SASPARAGUSV1_03_31772369	ASPARAGUSV1_03	0.216102	0	6.55453	17.2558	6.57841	0.996371	0.0106026	0.0102278
SASPARAGUSV1_03_31772370	ASPARAGUSV1_03	0.216102	0	6.55453	17.2558	6.57841	0.996371	0.0106026	0.0102278
SASPARAGUSV1_03_13316084	ASPARAGUSV1_03	0.45339	0	-7.43969	22.0709	8.41409	-0.884194	0.0103239	0.0102292
SASPARAGUSV1_04_17254842	ASPARAGUSV1_04	0.224576	0	5.84258	15.1851	5.22015	1.11924	0.0105521	0.0102458
SASPARAGUSV1_05_12276370	ASPARAGUSV1_05	0.173729	0	5.2524	11.429	4.24042	1.23865	0.0107517	0.0102549
SASPARAGUSV1_03_26154966	ASPARAGUSV1_03	0.241525	0	5.42299	11.747	4.4783	1.21095	0.010389	0.0102585
SASPARAGUSV1_03_18286811	ASPARAGUSV1_03	0.402542	0	7.34959	21.5581	8.21859	0.894264	0.0103568	0.0102733
SASPARAGUSV1_03_11650133	ASPARAGUSV1_03	0.427966	0	-6.89214	18.9863	7.23813	-0.952199	0.0104139	0.010297
SASPARAGUSV1_08_46051687	ASPARAGUSV1_08	0.110169	0	4.37934	8.13893	2.97331	1.47288	0.0110937	0.0102985
SASPARAGUSV1_03_27617931	ASPARAGUSV1_03	0.139831	0	5.04247	10.2823	3.91993	1.28637	0.0108699	0.0103171
SASPARAGUSV1_01_126200870	ASPARAGUSV1_01	0.127119	0	-3.40342	5.12146	1.79434	-1.89675	0.0110613	0.0103235
SASPARAGUSV1_07_13422459	ASPARAGUSV1_07	0.220339	0	4.62202	8.94877	3.26299	1.4165	0.0105056	0.0103393
SASPARAGUSV1_10_72201059	ASPARAGUSV1_10	0.224576	0	5.76664	13.7716	5.09134	1.13264	0.010598	0.0103441
SASPARAGUSV1_03_33101327	ASPARAGUSV1_03	0.29661	0	6.99832	19.6908	7.50669	0.932278	0.0106406	0.0104506
SASPARAGUSV1_04_132221473	ASPARAGUSV1_04	0.152542	0	4.94801	11.0277	3.79097	1.30521	0.0110442	0.010451
SASPARAGUSV1_02_43703979	ASPARAGUSV1_02	0.258475	0	-4.32737	7.73826	2.87189	-1.5068	0.0106639	0.0105048
SASPARAGUSV1_03_11902532	ASPARAGUSV1_03	0.152542	0	4.64541	8.77039	3.34353	1.38938	0.0110689	0.0105116
SASPARAGUSV1_04_98403017	ASPARAGUSV1_04	0.135593	0	4.46979	9.03683	3.10657	1.43882	0.0112131	0.0105323
SASPARAGUSV1_04_133585384	ASPARAGUSV1_04	0.169492	0	5.00704	11.2988	3.88418	1.28908	0.0110672	0.010533
SASPARAGUSV1_01_5608249	ASPARAGUSV1_01	0.139831	0	-3.64177	5.84619	2.04825	-1.77799	0.01094	0.010598
SASPARAGUSV1_07_144963804	ASPARAGUSV1_07	0.419492	0	-7.01086	20.6884	7.54363	-0.929376	0.0106924	0.0106028
SASPARAGUSV1_08_98526088	ASPARAGUSV1_08	0.427966	0	-7.4214	23.149	8.45678	-0.877568	0.0107101	0.010654
SASPARAGUSV1_08_110654637	ASPARAGUSV1_08	0.105932	0	4.49616	8.68966	3.1745	1.41633	0.0116192	0.0106557
SASPARAGUSV1_02_66230411	ASPARAGUSV1_02	0.300847	0	4.55941	8.66354	3.21529	1.41804	0.0109993	0.0107503
SASPARAGUSV1_09_48623288	ASPARAGUSV1_09	0.0677966	0	3.05584	4.07258	1.48752	2.05432	0.0122268	0.0107888
SASPARAGUSV1_03_24204464	ASPARAGUSV1_03	0.385593	0	7.19907	20.9856	8.00032	0.899848	0.0109213	0.010793
SASPARAGUSV1_03_31551018	ASPARAGUSV1_03	0.245763	0	6.85285	19.0752	7.27202	0.942358	0.0110464	0.0107968
SASPARAGUSV1_10_29126754	ASPARAGUSV1_10	0.144068	0	4.68896	9.29147	3.43504	1.36504	0.0114081	0.0108049
SASPARAGUSV1_07_85488993	ASPARAGUSV1_07	0.144068	0	5.21494	11.6515	4.24848	1.22748	0.0114039	0.010805
SASPARAGUSV1_03_10503153	ASPARAGUSV1_03	0.385593	0	-7.51595	22.8998	8.73007	-0.860927	0.0109668	0.0108382
SASPARAGUSV1_05_130271509	ASPARAGUSV1_05	0.211864	0	6.12557	15.7143	5.83037	1.05063	0.0111848	0.0108507
SASPARAGUSV1_03_33101323	ASPARAGUSV1_03	0.300847	0	6.95758	19.6659	7.4972	0.928024	0.0110529	0.010863
SASPARAGUSV1_03_27393240	ASPARAGUSV1_03	0.220339	0	6.43596	16.8881	6.43824	0.999646	0.0111976	0.0108653
SASPARAGUSV1_03_27393241	ASPARAGUSV1_03	0.220339	0	6.43596	16.8881	6.43824	0.999646	0.0111976	0.0108653
SASPARAGUSV1_05_129440253	ASPARAGUSV1_05	0.0550847	0	3.27289	4.67819	1.73572	1.88561	0.0129831	0.0108763
SASPARAGUSV1_10_41787562	ASPARAGUSV1_10	0.161017	0	4.60228	8.94406	3.3066	1.39185	0.0113756	0.0108972
SASPARAGUSV1_03_27135457	ASPARAGUSV1_03	0.283898	0	7.04037	20.162	7.68633	0.915959	0.0111034	0.010917
SASPARAGUSV1_03_13019203	ASPARAGUSV1_03	0.275424	0	6.93223	19.5649	7.45873	0.929412	0.0111397	0.0109603
SASPARAGUSV1_10_2069911	ASPARAGUSV1_10	0.334746	0	7.19413	21.7091	8.02581	0.896374	0.0111038	0.0109729
SASPARAGUSV1_03_11218185	ASPARAGUSV1_03	0.440678	0	-7.20515	21.157	8.06567	-0.893311	0.0111803	0.0110803
SASPARAGUSV1_03_4161720	ASPARAGUSV1_03	0.29661	0	-6.42881	16.8592	6.42723	-1.00025	0.0112184	0.0110847
SASPARAGUSV1_01_6246756	ASPARAGUSV1_01	0.487288	0	-6.38842	18.1032	6.34258	-1.00723	0.0111919	0.0111154
SASPARAGUSV1_04_74377067	ASPARAGUSV1_04	0.118644	0	4.63259	9.8777	3.39564	1.36428	0.0119375	0.0111282
SASPARAGUSV1_10_64955717	ASPARAGUSV1_10	0.118644	0	4.54243	8.82106	3.26113	1.3929	0.0118903	0.0111324
SASPARAGUSV1_08_54948803	ASPARAGUSV1_08	0.0762712	0	3.31672	4.80455	1.7552	1.88966	0.0122976	0.0111462
SASPARAGUSV1_10_63164464	ASPARAGUSV1_10	0.15678	0	5.22134	11.63	4.29959	1.21438	0.0117998	0.0111556
SASPARAGUSV1_09_16345026	ASPARAGUSV1_09	0.169492	0	-4.33655	8.06031	2.94404	-1.47299	0.0114913	0.0111738
SASPARAGUSV1_03_847964	ASPARAGUSV1_03	0.165254	0	5.67045	13.2687	5.05843	1.12099	0.0116951	0.0111756
SASPARAGUSV1_03_24921146	ASPARAGUSV1_03	0.279661	0	6.6961	18.3811	7.00743	0.955572	0.011421	0.0111828
SASPARAGUSV1_05_59698466	ASPARAGUSV1_05	0.355932	0	7.08689	21.0985	7.82802	0.905323	0.0113102	0.0111849
SASPARAGUSV1_05_25290272	ASPARAGUSV1_05	0.355932	0	-7.07836	21.0665	7.81615	-0.905607	0.0113466	0.0111942
SASPARAGUSV1_04_120871454	ASPARAGUSV1_04	0.144068	0	4.98805	11.4188	3.92541	1.27071	0.0118155	0.0112093
SASPARAGUSV1_04_2914167	ASPARAGUSV1_04	0.194915	0	5.47557	13.7046	4.7112	1.16224	0.0116462	0.011235
SASPARAGUSV1_04_94894436	ASPARAGUSV1_04	0.461864	0	5.37854	13.1262	4.51235	1.19196	0.0113415	0.0112372
SASPARAGUSV1_06_12649871	ASPARAGUSV1_06	0.309322	0	6.78635	20.1489	7.19475	0.943237	0.0114048	0.0112653
SASPARAGUSV1_03_27542506	ASPARAGUSV1_03	0.457627	0	-7.34029	22.06	8.40992	-0.872813	0.0113691	0.011279
SASPARAGUSV1_04_94597285	ASPARAGUSV1_04	0.165254	0	5.21105	12.4817	4.29081	1.21447	0.0118803	0.0113629
SASPARAGUSV1_04_49001159	ASPARAGUSV1_04	0.216102	0	3.95059	7.11982	2.44757	1.61409	0.0115634	0.0113859
SASPARAGUSV1_01_1863790	ASPARAGUSV1_01	0.0974576	0	3.80454	6.52581	2.28636	1.66402	0.0118657	0.0113958
SASPARAGUSV1_02_56618373	ASPARAGUSV1_02	0.449153	0	5.84694	14.4435	5.36039	1.09077	0.0115566	0.011421
SASPARAGUSV1_03_10031309	ASPARAGUSV1_03	0.266949	0	6.40872	16.9503	6.46195	0.991762	0.011699	0.0114446
SASPARAGUSV1_05_93369883	ASPARAGUSV1_05	0.355932	0	7.03479	20.9296	7.76538	0.905917	0.0115873	0.0114534
SASPARAGUSV1_03_27154251	ASPARAGUSV1_03	0.34322	0	7.15054	21.0579	8.02787	0.890714	0.0116125	0.0114639
SASPARAGUSV1_03_11338632	ASPARAGUSV1_03	0.317797	0	-7.0369	20.4437	7.79372	-0.902894	0.0117145	0.0114976
SASPARAGUSV1_05_130271545	ASPARAGUSV1_05	0.224576	0	6.30287	16.9072	6.27297	1.00477	0.0118517	0.0115459
SASPARAGUSV1_05_130271550	ASPARAGUSV1_05	0.224576	0	6.30287	16.9072	6.27297	1.00477	0.0118517	0.0115459
SASPARAGUSV1_05_130271601	ASPARAGUSV1_05	0.224576	0	6.30287	16.9072	6.27297	1.00477	0.0118517	0.0115459
SASPARAGUSV1_03_27321181	ASPARAGUSV1_03	0.144068	0	5.06608	10.735	4.09248	1.2379	0.0122709	0.0115743
SASPARAGUSV1_03_37094928	ASPARAGUSV1_03	0.491525	0	7.6437	24.1069	9.19025	0.831718	0.0116892	0.0116263
SASPARAGUSV1_04_78701590	ASPARAGUSV1_04	0.144068	0	4.59104	9.78081	3.36233	1.36543	0.0122885	0.0116454
SASPARAGUSV1_07_42785904	ASPARAGUSV1_07	0.105932	0	4.15041	7.59685	2.77004	1.49832	0.0126413	0.0116521
SASPARAGUSV1_05_32108039	ASPARAGUSV1_05	0.254237	0	6.52513	18.154	6.73556	0.968758	0.0119298	0.0116554
SASPARAGUSV1_03_24472383	ASPARAGUSV1_03	0.177966	0	6.05022	15.2743	5.82301	1.03902	0.0121675	0.0116646
SASPARAGUSV1_03_20567180	ASPARAGUSV1_03	0.283898	0	6.69111	18.5419	7.0687	0.946584	0.0118465	0.0116848
SASPARAGUSV1_06_4689904	ASPARAGUSV1_06	0.110169	0	4.10524	7.54565	2.69439	1.52362	0.0123854	0.0116879
SASPARAGUSV1_01_325697	ASPARAGUSV1_01	0.131356	0	3.81122	6.58801	2.30815	1.6512	0.012121	0.0116924
SASPARAGUSV1_01_2647733	ASPARAGUSV1_01	0.427966	0	-4.15731	7.78198	2.72647	-1.5248	0.0118107	0.0117019
SASPARAGUSV1_05_16252420	ASPARAGUSV1_05	0.161017	0	5.47878	12.8897	4.78236	1.14562	0.0122342	0.0117059
SASPARAGUSV1_05_16252235	ASPARAGUSV1_05	0.161017	0	5.47878	12.8897	4.78236	1.14562	0.0122342	0.0117059
SASPARAGUSV1_03_41680927	ASPARAGUSV1_03	0.15678	0	-5.28656	11.7136	4.46557	-1.18385	0.01236	0.0117353
SASPARAGUSV1_03_25263557	ASPARAGUSV1_03	0.326271	0	6.74375	18.8495	7.18596	0.938461	0.0118796	0.0117386
SASPARAGUSV1_03_23505478	ASPARAGUSV1_03	0.199153	0	6.19069	15.9848	6.09385	1.01589	0.0121485	0.0117462
SASPARAGUSV1_02_20108315	ASPARAGUSV1_02	0.101695	0	4.74632	9.81274	3.64179	1.30329	0.0128776	0.0118353
SASPARAGUSV1_09_21978171	ASPARAGUSV1_09	0.266949	0	6.08738	16.1213	5.88833	1.0338	0.0121205	0.0118644
SASPARAGUSV1_03_10503180	ASPARAGUSV1_03	0.381356	0	-7.34128	22.4491	8.55824	-0.857803	0.0120917	0.011957
SASPARAGUSV1_04_38300116	ASPARAGUSV1_04	0.368644	0	6.74207	21.0117	7.22315	0.933397	0.0121214	0.0120009
SASPARAGUSV1_02_41725179	ASPARAGUSV1_02	0.211864	0	5.78004	14.4	5.34424	1.08155	0.0124096	0.012038
SASPARAGUSV1_08_9523541	ASPARAGUSV1_08	0.20339	0	5.43444	12.9573	4.73357	1.14806	0.0124961	0.0120494
SASPARAGUSV1_03_10503052	ASPARAGUSV1_03	0.372881	0	-7.37354	22.714	8.65923	-0.851524	0.0122195	0.0120778
SASPARAGUSV1_07_144919551	ASPARAGUSV1_07	0.440678	0	-6.97368	21.2156	7.73586	-0.901474	0.0121655	0.0120781
SASPARAGUSV1_05_127250738	ASPARAGUSV1_05	0.313559	0	6.38798	17.5189	6.4999	0.982782	0.0122246	0.0120896
SASPARAGUSV1_05_23767833	ASPARAGUSV1_05	0.190678	0	5.66417	13.8556	5.14076	1.10182	0.0124835	0.0120919
SASPARAGUSV1_05_27979178	ASPARAGUSV1_05	0.118644	0	-3.82001	6.37013	2.36347	-1.61627	0.0129629	0.0121054
SASPARAGUSV1_05_27979179	ASPARAGUSV1_05	0.118644	0	-3.82001	6.37013	2.36347	-1.61627	0.0129629	0.0121054
SASPARAGUSV1_08_102120087	ASPARAGUSV1_08	0.351695	0	-7.11242	22.0622	8.05976	-0.882461	0.0122354	0.0121139
SASPARAGUSV1_04_2906172	ASPARAGUSV1_04	0.139831	0	5.06592	12.0546	4.14398	1.22248	0.0128259	0.0121313
SASPARAGUSV1_05_64631938	ASPARAGUSV1_05	0.440678	0	6.91809	20.545	7.62268	0.907566	0.0122203	0.0121373
SASPARAGUSV1_03_13381196	ASPARAGUSV1_03	0.330508	0	7.09506	21.0714	8.03303	0.883236	0.0123034	0.0121413
SASPARAGUSV1_03_13381198	ASPARAGUSV1_03	0.330508	0	7.09506	21.0714	8.03303	0.883236	0.0123034	0.0121413
SASPARAGUSV1_05_46010861	ASPARAGUSV1_05	0.258475	0	6.51928	18.3225	6.79808	0.958988	0.0124059	0.0121628
SASPARAGUSV1_10_28494689	ASPARAGUSV1_10	0.15678	0	4.77498	9.93842	3.67422	1.29959	0.0127352	0.0121757
SASPARAGUSV1_05_120543994	ASPARAGUSV1_05	0.470339	0	-7.51168	24.2417	8.99423	-0.835167	0.0122557	0.0121858
SASPARAGUSV1_05_18194908	ASPARAGUSV1_05	0.372881	0	7.08838	21.6227	8.02253	0.883559	0.0123285	0.0121978
SASPARAGUSV1_05_70934219	ASPARAGUSV1_05	0.144068	0	4.88129	10.3798	3.85114	1.26749	0.0128693	0.012209
SASPARAGUSV1_01_90578732	ASPARAGUSV1_01	0.0974576	0	4.42525	9.12456	3.19685	1.38425	0.0133232	0.0122296
SASPARAGUSV1_10_37333257	ASPARAGUSV1_10	0.0932203	0	-3.78728	6.36508	2.35316	-1.60945	0.0135531	0.0122421
SASPARAGUSV1_06_22188047	ASPARAGUSV1_06	0.338983	0	4.81996	10.4304	3.72447	1.29413	0.0125061	0.0122494
SASPARAGUSV1_06_22188048	ASPARAGUSV1_06	0.338983	0	4.81996	10.4304	3.72447	1.29413	0.0125061	0.0122494
SASPARAGUSV1_03_11459039	ASPARAGUSV1_03	0.419492	0	-7.3018	22.3591	8.52393	-0.856624	0.012385	0.012265
SASPARAGUSV1_03_25703043	ASPARAGUSV1_03	0.0932203	0	4.02118	6.90226	2.63134	1.52819	0.0131775	0.0122703
SASPARAGUSV1_08_77067407	ASPARAGUSV1_08	0.101695	0	3.97716	7.06041	2.5793	1.54195	0.0132712	0.0122856
SASPARAGUSV1_10_64192581	ASPARAGUSV1_10	0.0932203	0	4.50445	8.97479	3.31796	1.3576	0.0134022	0.0122963
SASPARAGUSV1_10_64192590	ASPARAGUSV1_10	0.0932203	0	4.50445	8.97479	3.31796	1.3576	0.0134022	0.0122963
SASPARAGUSV1_04_145829459	ASPARAGUSV1_04	0.199153	0	-5.12945	12.2537	4.21244	-1.21769	0.0124469	0.0123244
SASPARAGUSV1_01_2286877	ASPARAGUSV1_01	0.186441	0	5.58408	14.3519	5.02828	1.11054	0.0127655	0.0123257
SASPARAGUSV1_01_2286880	ASPARAGUSV1_01	0.186441	0	5.58408	14.3519	5.02828	1.11054	0.0127655	0.0123257
SASPARAGUSV1_07_138120883	ASPARAGUSV1_07	0.20339	0	-5.62879	14.0037	5.10617	-1.10235	0.0127397	0.0123265
SASPARAGUSV1_03_12758278	ASPARAGUSV1_03	0.135593	0	5.05745	10.9028	4.15646	1.21677	0.0131135	0.0123522
SASPARAGUSV1_05_128007053	ASPARAGUSV1_05	0.216102	0	-5.78515	14.5415	5.39523	-1.07227	0.0127516	0.0123725
SASPARAGUSV1_10_63762531	ASPARAGUSV1_10	0.389831	0	7.38901	23.6637	8.74841	0.844612	0.0124837	0.0123798
SASPARAGUSV1_10_57248314	ASPARAGUSV1_10	0.165254	0	5.48561	13.1739	4.87036	1.12633	0.0129305	0.0124067
SASPARAGUSV1_10_57248323	ASPARAGUSV1_10	0.165254	0	5.48561	13.1739	4.87036	1.12633	0.0129305	0.0124067
SASPARAGUSV1_05_71036872	ASPARAGUSV1_05	0.127119	0	3.8722	6.53164	2.42339	1.59785	0.0128679	0.0124263
SASPARAGUSV1_05_71036875	ASPARAGUSV1_05	0.127119	0	3.8722	6.53164	2.42339	1.59785	0.0128679	0.0124263
SASPARAGUSV1_03_13221201	ASPARAGUSV1_03	0.394068	0	7.0562	20.9625	7.99153	0.88296	0.0125579	0.0124361
SASPARAGUSV1_06_6059328	ASPARAGUSV1_06	0.105932	0	4.0895	7.62686	2.72339	1.50162	0.0132091	0.0124436
SASPARAGUSV1_08_121913147	ASPARAGUSV1_08	0.0677966	0	3.03626	4.10635	1.50013	2.024	0.0131756	0.012477
SASPARAGUSV1_08_121913161	ASPARAGUSV1_08	0.0677966	0	3.03626	4.10635	1.50013	2.024	0.0131756	0.012477
SASPARAGUSV1_09_40762287	ASPARAGUSV1_09	0.224576	0	5.93038	15.5521	5.68045	1.044	0.0128379	0.0124973
SASPARAGUSV1_01_14493567	ASPARAGUSV1_01	0.194915	0	5.81857	15.6307	5.47631	1.0625	0.012904	0.0125012
SASPARAGUSV1_03_34675838	ASPARAGUSV1_03	0.279661	0	-6.46423	17.6719	6.73705	-0.959505	0.0127573	0.012504
SASPARAGUSV1_05_99762223	ASPARAGUSV1_05	0.169492	0	5.14244	11.5528	4.28637	1.19972	0.0129974	0.0125203
SASPARAGUSV1_02_80203979	ASPARAGUSV1_02	0.101695	0	4.05573	7.28829	2.70489	1.49941	0.0136629	0.0125252
SASPARAGUSV1_07_126222374	ASPARAGUSV1_07	0.131356	0	5.19357	12.0331	4.38763	1.18369	0.0131593	0.0125323
SASPARAGUSV1_03_39899524	ASPARAGUSV1_03	0.152542	0	4.68321	9.36381	3.56976	1.31191	0.0131862	0.012564
SASPARAGUSV1_04_125665690	ASPARAGUSV1_04	0.118644	0	4.40856	9.24175	3.17702	1.38764	0.0133851	0.0125665
SASPARAGUSV1_04_125665698	ASPARAGUSV1_04	0.118644	0	4.40856	9.24175	3.17702	1.38764	0.0133851	0.0125665
SASPARAGUSV1_04_40431431	ASPARAGUSV1_04	0.118644	0	3.93921	7.36076	2.53039	1.55676	0.0132726	0.0125791
SASPARAGUSV1_03_18465016	ASPARAGUSV1_03	0.220339	0	6.10212	15.8033	6.02466	1.01286	0.012916	0.0125862
SASPARAGUSV1_01_130853539	ASPARAGUSV1_01	0.118644	0	4.71038	10.3616	3.63024	1.29754	0.0134275	0.0125892
SASPARAGUSV1_05_31262796	ASPARAGUSV1_05	0.351695	0	7.01831	21.3909	7.93654	0.884304	0.0127295	0.0125924
SASPARAGUSV1_01_18942699	ASPARAGUSV1_01	0.101695	0	4.41063	9.14334	3.20343	1.37685	0.0137281	0.0125939
SASPARAGUSV1_09_3227100	ASPARAGUSV1_09	0.381356	0	6.87228	20.8421	7.61261	0.902749	0.0127466	0.0126345
SASPARAGUSV1_03_35996123	ASPARAGUSV1_03	0.40678	0	-7.15503	21.6675	8.26028	-0.866196	0.0127919	0.0126502
SASPARAGUSV1_04_32258711	ASPARAGUSV1_04	0.245763	0	5.89284	16.349	5.62027	1.0485	0.0129302	0.0126531
SASPARAGUSV1_03_15406580	ASPARAGUSV1_03	0.186441	0	6.11414	15.9215	6.06973	1.00732	0.0130755	0.0126712
SASPARAGUSV1_09_15593330	ASPARAGUSV1_09	0.110169	0	4.54424	9.26746	3.38496	1.34248	0.013514	0.0127042
SASPARAGUSV1_10_72084520	ASPARAGUSV1_10	0.105932	0	4.17159	7.74863	2.86465	1.45623	0.0137126	0.0127242
SASPARAGUSV1_03_21886137	ASPARAGUSV1_03	0.135593	0	4.5817	8.97481	3.42146	1.33911	0.0132504	0.0127244
SASPARAGUSV1_05_18748772	ASPARAGUSV1_05	0.432203	0	6.50387	18.4116	6.83113	0.952093	0.0128308	0.0127296
SASPARAGUSV1_05_123121012	ASPARAGUSV1_05	0.114407	0	4.41284	8.6197	3.19811	1.37983	0.013603	0.0127681
SASPARAGUSV1_03_38978189	ASPARAGUSV1_03	0.326271	0	-7.14383	21.685	8.26695	-0.864143	0.0129694	0.0127701
SASPARAGUSV1_03_15724951	ASPARAGUSV1_03	0.419492	0	7.43255	23.4251	8.93033	0.832281	0.0128767	0.0127853
SASPARAGUSV1_05_7403981	ASPARAGUSV1_05	0.190678	0	5.55463	13.5451	5.02556	1.10528	0.0132203	0.0127864
SASPARAGUSV1_05_62000484	ASPARAGUSV1_05	0.216102	0	5.93795	15.4502	5.7324	1.03586	0.0131348	0.0127912
SASPARAGUSV1_03_10858650	ASPARAGUSV1_03	0.419492	0	7.24395	22.2629	8.48725	0.853509	0.0129	0.0127948
SASPARAGUSV1_05_65488898	ASPARAGUSV1_05	0.220339	0	5.65631	14.0475	5.21194	1.08526	0.0132264	0.0128572
SASPARAGUSV1_06_67788791	ASPARAGUSV1_06	0.211864	0	4.53309	9.36239	3.34311	1.35595	0.0131663	0.0128927
SASPARAGUSV1_04_131037056	ASPARAGUSV1_04	0.135593	0	4.0283	7.7355	2.65922	1.51484	0.0135011	0.0129496
SASPARAGUSV1_04_146215776	ASPARAGUSV1_04	0.182203	0	5.67346	15.305	5.26137	1.07832	0.0133826	0.0129517
SASPARAGUSV1_03_22958266	ASPARAGUSV1_03	0.457627	0	-7.64772	24.8927	9.48982	-0.805887	0.0130435	0.0129649
SASPARAGUSV1_04_74095940	ASPARAGUSV1_04	0.110169	0	4.19129	8.4416	2.90195	1.4443	0.013879	0.01297
SASPARAGUSV1_05_66832393	ASPARAGUSV1_05	0.165254	0	5.19801	11.9406	4.43023	1.17331	0.0135269	0.0129793
SASPARAGUSV1_03_31094983	ASPARAGUSV1_03	0.194915	0	3.94372	6.63648	2.53002	1.55877	0.0131609	0.0130599
SASPARAGUSV1_03_60055222	ASPARAGUSV1_03	0.292373	0	-6.89482	20.3539	7.75949	-0.888566	0.013317	0.0130686
SASPARAGUSV1_04_60242671	ASPARAGUSV1_04	0.427966	0	6.22766	18.3578	6.31083	0.986821	0.0131741	0.0130845
SASPARAGUSV1_03_31550955	ASPARAGUSV1_03	0.25	0	6.67272	19.076	7.27233	0.91755	0.0133468	0.0130939
SASPARAGUSV1_03_9980894	ASPARAGUSV1_03	0.440678	0	-7.08202	21.4355	8.17184	-0.866637	0.0132341	0.013104
SASPARAGUSV1_03_9980909	ASPARAGUSV1_03	0.440678	0	-7.08202	21.4355	8.17184	-0.866637	0.0132341	0.013104
SASPARAGUSV1_09_16114073	ASPARAGUSV1_09	0.372881	0	6.85134	20.9391	7.64805	0.895829	0.0132334	0.0131102
SASPARAGUSV1_03_37210912	ASPARAGUSV1_03	0.338983	0	-6.60285	18.6649	7.11561	-0.92794	0.0133129	0.0131378
SASPARAGUSV1_03_9799106	ASPARAGUSV1_03	0.220339	0	5.92499	15.0893	5.75248	1.02999	0.0134977	0.0131461
SASPARAGUSV1_09_64848371	ASPARAGUSV1_09	0.216102	0	4.15968	7.75608	2.83292	1.46833	0.0134587	0.0131477
SASPARAGUSV1_03_32068449	ASPARAGUSV1_03	0.34322	0	7.0243	21.1367	8.05791	0.871727	0.0133414	0.0132011
SASPARAGUSV1_03_11468898	ASPARAGUSV1_03	0.436441	0	6.97778	20.8202	7.93728	0.879115	0.0132586	0.0132031
SASPARAGUSV1_05_80158257	ASPARAGUSV1_05	0.0550847	0	3.20988	4.60866	1.70992	1.87721	0.0140997	0.0132447
SASPARAGUSV1_04_74381164	ASPARAGUSV1_04	0.110169	0	4.62244	10.3268	3.55004	1.30208	0.0141544	0.0132562
SASPARAGUSV1_10_828216	ASPARAGUSV1_10	0.338983	0	-4.30235	8.18725	3.02681	-1.42142	0.0134006	0.0133268
SASPARAGUSV1_06_3849648	ASPARAGUSV1_06	0.0805085	0	3.41528	5.47329	1.9544	1.74749	0.0145665	0.013334
SASPARAGUSV1_03_13165355	ASPARAGUSV1_03	0.220339	0	6.30804	17.204	6.55865	0.96179	0.0137729	0.0134035
SASPARAGUSV1_07_95613071	ASPARAGUSV1_07	0.288136	0	-6.18909	17.2463	6.28851	-0.98419	0.0135854	0.0134095
SASPARAGUSV1_04_42108983	ASPARAGUSV1_04	0.127119	0	4.40891	9.40004	3.23143	1.36438	0.0141813	0.0134271
SASPARAGUSV1_05_65488863	ASPARAGUSV1_05	0.224576	0	5.61646	14.0185	5.20118	1.07984	0.0137895	0.0134274
SASPARAGUSV1_03_25263665	ASPARAGUSV1_03	0.309322	0	6.65019	19.0581	7.26551	0.91531	0.0136181	0.0134578
SASPARAGUSV1_04_39960107	ASPARAGUSV1_04	0.165254	0	3.54491	6.00394	2.06396	1.71753	0.0136066	0.0134781
SASPARAGUSV1_03_23506048	ASPARAGUSV1_03	0.173729	0	5.79929	14.6278	5.57655	1.03994	0.0140573	0.0134937
SASPARAGUSV1_03_11649923	ASPARAGUSV1_03	0.432203	0	-6.59576	18.7574	7.15085	-0.922374	0.013643	0.0135186
SASPARAGUSV1_03_11649935	ASPARAGUSV1_03	0.432203	0	-6.59576	18.7574	7.15085	-0.922374	0.013643	0.0135186
SASPARAGUSV1_03_13221619	ASPARAGUSV1_03	0.495763	0	7.05264	21.4264	8.16838	0.863407	0.0136003	0.0135319
SASPARAGUSV1_03_13221625	ASPARAGUSV1_03	0.495763	0	7.05264	21.4264	8.16838	0.863407	0.0136003	0.0135319
SASPARAGUSV1_08_41201906	ASPARAGUSV1_08	0.101695	0	4.36086	8.74176	3.19354	1.36553	0.0146768	0.013592
SASPARAGUSV1_05_15080667	ASPARAGUSV1_05	0.275424	0	6.34916	17.933	6.65355	0.954252	0.0138379	0.0136142
SASPARAGUSV1_05_15080693	ASPARAGUSV1_05	0.275424	0	6.34916	17.933	6.65355	0.954252	0.0138379	0.0136142
SASPARAGUSV1_05_119009836	ASPARAGUSV1_05	0.245763	0	-6.20256	17.1438	6.36075	-0.97513	0.0139197	0.0136144
SASPARAGUSV1_05_119009758	ASPARAGUSV1_05	0.245763	0	-6.20256	17.1438	6.36075	-0.97513	0.0139197	0.0136147
SASPARAGUSV1_05_40830716	ASPARAGUSV1_05	0.20339	0	-5.51027	13.5724	5.03567	-1.09425	0.014068	0.0136389
SASPARAGUSV1_05_8773463	ASPARAGUSV1_05	0.148305	0	5.22582	12.2576	4.54787	1.14907	0.0142667	0.0136413
SASPARAGUSV1_05_45418323	ASPARAGUSV1_05	0.258475	0	6.4366	18.4604	6.84923	0.939756	0.0139155	0.0136443
SASPARAGUSV1_05_119008206	ASPARAGUSV1_05	0.233051	0	-6.19284	17.1122	6.34903	-0.975401	0.0139813	0.0136458
SASPARAGUSV1_09_55989857	ASPARAGUSV1_09	0.25	0	5.70357	14.7308	5.38045	1.06005	0.0139372	0.0136724
SASPARAGUSV1_05_62050624	ASPARAGUSV1_05	0.177966	0	5.78428	14.9798	5.55786	1.04074	0.0141453	0.0136757
SASPARAGUSV1_01_2599418	ASPARAGUSV1_01	0.0932203	0	3.41483	5.56485	1.94968	1.75148	0.0144607	0.0137335
SASPARAGUSV1_03_5095122	ASPARAGUSV1_03	0.152542	0	4.80346	10.0789	3.84237	1.25013	0.0142658	0.0137367
SASPARAGUSV1_03_15509502	ASPARAGUSV1_03	0.233051	0	5.83791	14.7876	5.63747	1.03556	0.0139419	0.0137408
SASPARAGUSV1_03_103305895	ASPARAGUSV1_03	0.199153	0	5.40772	12.7583	4.86384	1.11182	0.0142055	0.0137501
SASPARAGUSV1_03_24926249	ASPARAGUSV1_03	0.313559	0	6.43362	17.9588	6.84642	0.939706	0.0139401	0.013751
SASPARAGUSV1_03_25541039	ASPARAGUSV1_03	0.432203	0	7.09261	21.796	8.30926	0.853579	0.013874	0.0137919
SASPARAGUSV1_01_14493640	ASPARAGUSV1_01	0.190678	0	5.51132	14.4261	5.05429	1.09042	0.0142276	0.013793
SASPARAGUSV1_03_18236635	ASPARAGUSV1_03	0.449153	0	-7.40216	23.7632	9.05923	-0.817085	0.0139206	0.0138302
SASPARAGUSV1_04_131037038	ASPARAGUSV1_04	0.131356	0	3.95978	7.6217	2.6201	1.51131	0.0144324	0.013843
SASPARAGUSV1_05_36846242	ASPARAGUSV1_05	0.25	0	6.13627	16.8467	6.25051	0.981722	0.0141118	0.0138474
SASPARAGUSV1_03_11173747	ASPARAGUSV1_03	0.139831	0	4.69481	9.65958	3.68251	1.27489	0.0144248	0.0138574
SASPARAGUSV1_05_43265103	ASPARAGUSV1_05	0.220339	0	5.40029	13.0183	4.83008	1.11806	0.0140025	0.01386
SASPARAGUSV1_05_17198844	ASPARAGUSV1_05	0.262712	0	6.58981	19.4361	7.21123	0.913827	0.0141291	0.0138778
SASPARAGUSV1_04_58433883	ASPARAGUSV1_04	0.148305	0	5.00514	12.2074	4.19653	1.19269	0.0145549	0.0139116
SASPARAGUSV1_02_78551444	ASPARAGUSV1_02	0.0889831	0	3.91636	6.99284	2.59524	1.50906	0.0150551	0.0139146
SASPARAGUSV1_07_26590189	ASPARAGUSV1_07	0.139831	0	4.54972	9.5193	3.47102	1.31077	0.0146038	0.0139198
SASPARAGUSV1_05_39433501	ASPARAGUSV1_05	0.0635593	0	3.75111	6.54175	2.42714	1.54548	0.0160511	0.0139808
SASPARAGUSV1_03_4876667	ASPARAGUSV1_03	0.127119	0	4.77788	10.0808	3.84308	1.24324	0.0148005	0.0139932
SASPARAGUSV1_04_31675523	ASPARAGUSV1_04	0.415254	0	-6.55281	20.7195	7.1227	-0.919989	0.0140766	0.0140117
SASPARAGUSV1_01_13390925	ASPARAGUSV1_01	0.224576	0	6.09906	17.7089	6.20444	0.983016	0.0143426	0.014024
SASPARAGUSV1_01_25504521	ASPARAGUSV1_01	0.0677966	0	3.13559	4.82521	1.69054	1.85478	0.0158825	0.0140535
SASPARAGUSV1_05_127980782	ASPARAGUSV1_05	0.279661	0	-6.16007	17.0307	6.31879	-0.974881	0.0142627	0.0140713
SASPARAGUSV1_07_136944947	ASPARAGUSV1_07	0.347458	0	-6.36179	18.4817	6.73898	-0.944028	0.0142597	0.0141475
SASPARAGUSV1_04_78608112	ASPARAGUSV1_04	0.381356	0	6.28308	19.1263	6.57502	0.955598	0.0142727	0.01416
SASPARAGUSV1_03_24926442	ASPARAGUSV1_03	0.300847	0	6.44758	18.2016	6.93899	0.92918	0.0143794	0.0141754
SASPARAGUSV1_03_6953030	ASPARAGUSV1_03	0.241525	0	5.67077	14.1116	5.37976	1.05409	0.0144893	0.0141898
SASPARAGUSV1_01_489539	ASPARAGUSV1_01	0.135593	0	4.48643	9.69096	3.39529	1.32137	0.0149002	0.0142119
SASPARAGUSV1_03_11026852	ASPARAGUSV1_03	0.487288	0	6.74798	19.903	7.5876	0.889343	0.0142956	0.014221
SASPARAGUSV1_03_31889354	ASPARAGUSV1_03	0.216102	0	6.04055	16.0526	6.11971	0.987066	0.0146139	0.014224
SASPARAGUSV1_01_51735154	ASPARAGUSV1_01	0.139831	0	5.10794	12.5727	4.40491	1.1596	0.014943	0.0142488
SASPARAGUSV1_01_6026230	ASPARAGUSV1_01	0.427966	0	6.67028	21.1847	7.4222	0.898693	0.0143503	0.0142571
SASPARAGUSV1_04_40048104	ASPARAGUSV1_04	0.351695	0	5.77784	16.2241	5.57731	1.03595	0.0144233	0.0142644
SASPARAGUSV1_04_40048198	ASPARAGUSV1_04	0.351695	0	5.77784	16.2241	5.57731	1.03595	0.0144233	0.0142644
SASPARAGUSV1_07_19786847	ASPARAGUSV1_07	0.0847458	0	4.01711	7.57958	2.76374	1.4535	0.0156758	0.0142863
SASPARAGUSV1_07_85031246	ASPARAGUSV1_07	0.300847	0	-6.12194	17.1807	6.26461	-0.977226	0.0144483	0.0142976
SASPARAGUSV1_03_33171551	ASPARAGUSV1_03	0.190678	0	5.94994	15.6293	5.95836	0.998586	0.0147882	0.0143072
SASPARAGUSV1_05_43380096	ASPARAGUSV1_05	0.148305	0	5.07597	11.724	4.34987	1.16692	0.0149421	0.0143092
SASPARAGUSV1_03_1011968	ASPARAGUSV1_03	0.118644	0	4.72491	9.93566	3.78776	1.24741	0.0151932	0.0143174
SASPARAGUSV1_05_18748747	ASPARAGUSV1_05	0.432203	0	6.39819	18.4475	6.84443	0.934803	0.0144604	0.0143566
SASPARAGUSV1_05_31983758	ASPARAGUSV1_05	0.5	0	7.11634	22.8033	8.46055	0.84112	0.0144224	0.0143734
SASPARAGUSV1_03_11095675	ASPARAGUSV1_03	0.161017	0	5.11493	11.6009	4.42262	1.15654	0.0150072	0.0143766
SASPARAGUSV1_02_58619924	ASPARAGUSV1_02	0.20339	0	-4.13199	7.70243	2.85859	-1.44546	0.0145295	0.0143832
SASPARAGUSV1_05_108059993	ASPARAGUSV1_05	0.29661	0	-6.44617	18.7794	6.96759	-0.925166	0.0146027	0.0144002
SASPARAGUSV1_01_117203741	ASPARAGUSV1_01	0.0762712	0	3.46992	5.9071	2.06959	1.67662	0.0158653	0.0144221
SASPARAGUSV1_03_44725176	ASPARAGUSV1_03	0.105932	0	4.23309	8.03219	3.06211	1.38241	0.0155604	0.0144222
SASPARAGUSV1_05_9671428	ASPARAGUSV1_05	0.101695	0	3.57561	5.83366	2.16442	1.65199	0.0150818	0.0144383
SASPARAGUSV1_07_32729948	ASPARAGUSV1_07	0.169492	0	5.26742	12.8422	4.68266	1.12488	0.0149258	0.0144437
SASPARAGUSV1_10_57944916	ASPARAGUSV1_10	0.161017	0	4.79155	10.4944	3.87976	1.23501	0.0149902	0.0144872
SASPARAGUSV1_08_22693742	ASPARAGUSV1_08	0.165254	0	4.69162	10.1932	3.72379	1.25991	0.0150466	0.0144875
SASPARAGUSV1_04_15630829	ASPARAGUSV1_04	0.059322	0	3.03976	4.65945	1.60177	1.89775	0.016314	0.0145683
SASPARAGUSV1_05_28933874	ASPARAGUSV1_05	0.186441	0	5.72184	14.9357	5.54149	1.03254	0.0150718	0.0145853
SASPARAGUSV1_03_6777059	ASPARAGUSV1_03	0.241525	0	6.13728	16.6681	6.35438	0.965834	0.0149056	0.0146218
SASPARAGUSV1_05_113294565	ASPARAGUSV1_05	0.194915	0	5.78776	15.2768	5.66804	1.02112	0.0150551	0.014622
SASPARAGUSV1_04_63798535	ASPARAGUSV1_04	0.127119	0	4.30741	9.19034	3.15935	1.36339	0.0153778	0.0146266
SASPARAGUSV1_04_63798489	ASPARAGUSV1_04	0.127119	0	4.30741	9.19034	3.15935	1.36339	0.0153778	0.0146266
SASPARAGUSV1_05_77140227	ASPARAGUSV1_05	0.173729	0	5.27007	12.6939	4.70974	1.11897	0.0151661	0.0146424
SASPARAGUSV1_03_3049218	ASPARAGUSV1_03	0.385593	0	6.42795	18.2332	6.95103	0.924748	0.0147655	0.0146479
SASPARAGUSV1_09_8470601	ASPARAGUSV1_09	0.131356	0	4.38959	8.97719	3.27894	1.33872	0.0153449	0.0146626
SASPARAGUSV1_07_144973077	ASPARAGUSV1_07	0.398305	0	-6.60399	20.1233	7.33756	-0.900025	0.0147695	0.0146756
SASPARAGUSV1_06_8881571	ASPARAGUSV1_06	0.258475	0	5.73984	15.5378	5.54823	1.03454	0.0148172	0.0147042
SASPARAGUSV1_06_8881586	ASPARAGUSV1_06	0.258475	0	5.73984	15.5378	5.54823	1.03454	0.0148172	0.0147042
SASPARAGUSV1_10_63228279	ASPARAGUSV1_10	0.173729	0	5.09642	11.9422	4.41501	1.15434	0.0152877	0.0147651
SASPARAGUSV1_04_42257592	ASPARAGUSV1_04	0.148305	0	4.97389	12.2637	4.21585	1.17981	0.0154167	0.0147986
SASPARAGUSV1_04_42257595	ASPARAGUSV1_04	0.148305	0	4.97389	12.2637	4.21585	1.17981	0.0154167	0.0147986
SASPARAGUSV1_04_42257603	ASPARAGUSV1_04	0.148305	0	4.97389	12.2637	4.21585	1.17981	0.0154167	0.0147986
SASPARAGUSV1_04_144184405	ASPARAGUSV1_04	0.241525	0	5.19724	13.3162	4.57769	1.13534	0.0151353	0.0148067
SASPARAGUSV1_05_14323016	ASPARAGUSV1_05	0.190678	0	5.37455	13.2266	4.90738	1.0952	0.01526	0.0148155
SASPARAGUSV1_05_119009779	ASPARAGUSV1_05	0.233051	0	-6.11856	17.109	6.34782	-0.963884	0.0151617	0.0148155
SASPARAGUSV1_10_70073746	ASPARAGUSV1_10	0.110169	0	4.31204	8.62046	3.18697	1.35302	0.0157167	0.0148169
SASPARAGUSV1_07_7975041	ASPARAGUSV1_07	0.228814	0	5.86032	15.974	5.82462	1.00613	0.0151732	0.0148258
SASPARAGUSV1_04_31734961	ASPARAGUSV1_04	0.245763	0	5.75526	16.3255	5.6122	1.02549	0.0151241	0.0148299
SASPARAGUSV1_05_31631117	ASPARAGUSV1_05	0.169492	0	-4.62402	9.81276	3.64076	-1.27007	0.0153764	0.0148627
SASPARAGUSV1_05_72291920	ASPARAGUSV1_05	0.177966	0	4.66354	9.96609	3.69765	1.26122	0.0152986	0.0148769
SASPARAGUSV1_05_127652012	ASPARAGUSV1_05	0.220339	0	-5.87934	15.8149	5.8677	-1.00198	0.0152184	0.0148954
SASPARAGUSV1_05_16252393	ASPARAGUSV1_05	0.165254	0	5.30154	12.9193	4.79336	1.10602	0.0154573	0.0149181
SASPARAGUSV1_09_68057584	ASPARAGUSV1_09	0.186441	0	5.15463	12.3906	4.5257	1.13897	0.0153927	0.014933
SASPARAGUSV1_03_6458016	ASPARAGUSV1_03	0.258475	0	6.12694	16.7269	6.37679	0.960819	0.0152541	0.0149909
SASPARAGUSV1_05_51294873	ASPARAGUSV1_05	0.487288	0	3.46037	5.49693	2.03949	1.69669	0.0153909	0.015
SASPARAGUSV1_02_78551379	ASPARAGUSV1_02	0.0847458	0	3.82354	6.82182	2.53177	1.51022	0.0162614	0.0150216
SASPARAGUSV1_09_2656469	ASPARAGUSV1_09	0.190678	0	4.95243	11.4639	4.18721	1.18275	0.0155108	0.0150385
SASPARAGUSV1_05_11250716	ASPARAGUSV1_05	0.347458	0	6.84019	21.3936	7.9375	0.861756	0.0151876	0.0150502
SASPARAGUSV1_10_70338462	ASPARAGUSV1_10	0.186441	0	5.47113	13.8134	5.10681	1.07134	0.0154761	0.0150524
SASPARAGUSV1_04_71010719	ASPARAGUSV1_04	0.483051	0	-2.881	4.10655	1.4117	-2.0408	0.0153178	0.0150533
SASPARAGUSV1_04_71010795	ASPARAGUSV1_04	0.483051	0	-2.881	4.10655	1.4117	-2.0408	0.0153178	0.0150533
SASPARAGUSV1_04_28322252	ASPARAGUSV1_04	0.207627	0	5.20766	13.4495	4.62352	1.12634	0.0154396	0.0150558
SASPARAGUSV1_05_104235800	ASPARAGUSV1_05	0.0974576	0	4.40895	9.06682	3.364	1.31063	0.0162235	0.015061
SASPARAGUSV1_05_15811062	ASPARAGUSV1_05	0.0677966	0	3.11987	4.55066	1.6884	1.84782	0.0163489	0.0150714
SASPARAGUSV1_08_102120275	ASPARAGUSV1_08	0.457627	0	-7.06563	23.1519	8.45785	-0.835393	0.0151187	0.0150804
SASPARAGUSV1_05_59055466	ASPARAGUSV1_05	0.233051	0	5.87929	15.8733	5.88937	0.998288	0.0154079	0.0150849
SASPARAGUSV1_04_541519	ASPARAGUSV1_04	0.211864	0	5.15191	13.1748	4.52908	1.13752	0.0154852	0.0150912
SASPARAGUSV1_04_90234890	ASPARAGUSV1_04	0.190678	0	5.09951	12.9095	4.43788	1.14909	0.0154907	0.0150986
SASPARAGUSV1_03_18466423	ASPARAGUSV1_03	0.245763	0	6.18109	17.0759	6.50983	0.9495	0.0154103	0.0151077
SASPARAGUSV1_03_13820859	ASPARAGUSV1_03	0.385593	0	-6.92535	21.3865	8.15317	-0.849406	0.0152927	0.0151408
SASPARAGUSV1_03_847961	ASPARAGUSV1_03	0.161017	0	5.29612	12.6141	4.80885	1.10133	0.0157304	0.0151562
SASPARAGUSV1_03_20567034	ASPARAGUSV1_03	0.309322	0	6.42872	18.4359	7.02831	0.914689	0.0153114	0.0151576
SASPARAGUSV1_04_59801015	ASPARAGUSV1_04	0.118644	0	-3.09478	4.7458	1.63146	-1.89694	0.0153956	0.0151702
SASPARAGUSV1_06_12649966	ASPARAGUSV1_06	0.372881	0	6.98829	23.2461	8.30069	0.841893	0.0152843	0.015191
SASPARAGUSV1_05_130590329	ASPARAGUSV1_05	0.190678	0	5.09873	11.9965	4.45098	1.14553	0.0156592	0.0151972
SASPARAGUSV1_01_1782260	ASPARAGUSV1_01	0.381356	0	4.16571	8.43612	2.95565	1.40941	0.0153906	0.0151995
SASPARAGUSV1_09_12637177	ASPARAGUSV1_09	0.105932	0	3.92894	7.30882	2.66956	1.47176	0.016187	0.0152028
SASPARAGUSV1_05_18748864	ASPARAGUSV1_05	0.40678	0	6.57168	19.8053	7.34824	0.894321	0.0153383	0.0152335
SASPARAGUSV1_04_31685407	ASPARAGUSV1_04	0.34322	0	-6.23708	19.2677	6.62361	-0.941644	0.0153739	0.0152913
SASPARAGUSV1_07_80038824	ASPARAGUSV1_07	0.148305	0	4.90835	11.3605	4.14238	1.18491	0.0158815	0.0153014
SASPARAGUSV1_07_80038892	ASPARAGUSV1_07	0.148305	0	4.90835	11.3605	4.14238	1.18491	0.0158815	0.0153014
SASPARAGUSV1_06_28661772	ASPARAGUSV1_06	0.25	0	-4.63252	10.2401	3.65653	-1.26692	0.0154097	0.0153093
SASPARAGUSV1_05_103577650	ASPARAGUSV1_05	0.190678	0	-4.96988	11.396	4.22819	-1.17542	0.0156508	0.0153226
SASPARAGUSV1_10_10107523	ASPARAGUSV1_10	0.144068	0	4.65904	10.102	3.73469	1.2475	0.0159157	0.0153233
SASPARAGUSV1_03_26583744	ASPARAGUSV1_03	0.148305	0	5.63455	14.3558	5.47286	1.02954	0.016017	0.0153312
SASPARAGUSV1_03_29332072	ASPARAGUSV1_03	0.228814	0	5.94755	15.8899	6.05769	0.981817	0.0156711	0.0153398
SASPARAGUSV1_05_45939483	ASPARAGUSV1_05	0.139831	0	4.60533	9.86097	3.65865	1.25875	0.0160539	0.0153887
SASPARAGUSV1_02_7624455	ASPARAGUSV1_02	0.258475	0	-5.93459	16.2435	6.02842	-0.984435	0.0156461	0.0153957
SASPARAGUSV1_07_127851959	ASPARAGUSV1_07	0.355932	0	6.7787	21.5271	7.84943	0.863591	0.0155415	0.0154006
SASPARAGUSV1_05_31829150	ASPARAGUSV1_05	0.487288	0	-7.11325	23.262	8.63075	-0.824175	0.0154663	0.0154168
SASPARAGUSV1_10_69688895	ASPARAGUSV1_10	0.237288	0	-5.51107	14.061	5.19831	-1.06016	0.0156423	0.0154328
SASPARAGUSV1_07_4611701	ASPARAGUSV1_07	0.220339	0	5.94687	16.6556	6.07313	0.979209	0.0158159	0.0154513
SASPARAGUSV1_08_30082792	ASPARAGUSV1_08	0.461864	0	-6.42967	19.3365	7.06401	-0.910201	0.0155568	0.0154744
SASPARAGUSV1_09_12637201	ASPARAGUSV1_09	0.101695	0	3.71383	6.56619	2.39831	1.54852	0.01648	0.0154905
SASPARAGUSV1_04_31250614	ASPARAGUSV1_04	0.169492	0	5.08021	12.9456	4.45027	1.14155	0.0160324	0.0155018
SASPARAGUSV1_09_10154807	ASPARAGUSV1_09	0.237288	0	5.839	16.0239	5.85275	0.997649	0.0157975	0.0155033
SASPARAGUSV1_05_23301741	ASPARAGUSV1_05	0.40678	0	6.41743	18.9842	7.04356	0.911106	0.015604	0.015516
SASPARAGUSV1_03_27519602	ASPARAGUSV1_03	0.15678	0	4.73523	10.1212	3.8585	1.22722	0.0159247	0.0155332
SASPARAGUSV1_03_23043064	ASPARAGUSV1_03	0.385593	0	6.68899	20.0936	7.66026	0.873206	0.0156581	0.0155349
SASPARAGUSV1_10_57248291	ASPARAGUSV1_10	0.169492	0	5.31605	13.1965	4.87873	1.08964	0.016094	0.015562
SASPARAGUSV1_04_95928679	ASPARAGUSV1_04	0.326271	0	4.65982	10.858	3.73262	1.24841	0.0158688	0.0155787
SASPARAGUSV1_07_82659716	ASPARAGUSV1_07	0.258475	0	5.56146	14.5423	5.30256	1.04883	0.0157283	0.0155896
SASPARAGUSV1_03_33799725	ASPARAGUSV1_03	0.245763	0	6.45937	18.8128	7.17198	0.90064	0.0158669	0.0155959
SASPARAGUSV1_10_3367780	ASPARAGUSV1_10	0.139831	0	4.41188	9.13213	3.37613	1.30679	0.0163448	0.0156207
SASPARAGUSV1_01_96150916	ASPARAGUSV1_01	0.148305	0	4.95526	12.131	4.25017	1.1659	0.0162343	0.0156344
SASPARAGUSV1_03_62228291	ASPARAGUSV1_03	0.165254	0	5.09816	11.7812	4.49134	1.13511	0.0161455	0.0156449
SASPARAGUSV1_03_23506645	ASPARAGUSV1_03	0.194915	0	5.89136	15.7214	5.99344	0.982967	0.0161084	0.0156466
SASPARAGUSV1_05_30046558	ASPARAGUSV1_05	0.169492	0	5.48635	14.0203	5.20186	1.05469	0.0161505	0.0156474
SASPARAGUSV1_05_121807059	ASPARAGUSV1_05	0.0550847	0	3.26144	5.10892	1.89553	1.7206	0.0178417	0.0156664
SASPARAGUSV1_01_125878060	ASPARAGUSV1_01	0.169492	0	-4.57976	10.3356	3.62113	-1.26473	0.0160977	0.0156905
SASPARAGUSV1_03_33624418	ASPARAGUSV1_03	0.216102	0	5.91451	15.8407	6.03893	0.979398	0.0160932	0.0156978
SASPARAGUSV1_05_119009801	ASPARAGUSV1_05	0.478814	0	-6.3794	18.8396	6.98994	-0.912654	0.0158253	0.01574
SASPARAGUSV1_05_119009802	ASPARAGUSV1_05	0.478814	0	-6.3794	18.8396	6.98994	-0.912654	0.0158253	0.01574
SASPARAGUSV1_01_324283	ASPARAGUSV1_01	0.216102	0	4.70784	10.9306	3.82962	1.22932	0.0161409	0.0157806
SASPARAGUSV1_04_136328636	ASPARAGUSV1_04	0.135593	0	4.50479	10.2695	3.53033	1.27603	0.0165051	0.0157968
SASPARAGUSV1_03_25697070	ASPARAGUSV1_03	0.0847458	0	4.19161	8.12351	3.09692	1.35348	0.0172256	0.0157972
SASPARAGUSV1_05_100323111	ASPARAGUSV1_05	0.101695	0	3.95457	7.27699	2.69993	1.46469	0.0160971	0.0158083
SASPARAGUSV1_03_18378561	ASPARAGUSV1_03	0.233051	0	5.89289	15.7504	6.00451	0.98141	0.0161787	0.0158457
SASPARAGUSV1_03_18378577	ASPARAGUSV1_03	0.233051	0	5.89289	15.7504	6.00451	0.98141	0.0161787	0.0158457
SASPARAGUSV1_03_88911305	ASPARAGUSV1_03	0.182203	0	-4.46367	9.09398	3.46689	-1.28752	0.0165164	0.0158801
SASPARAGUSV1_03_31722570	ASPARAGUSV1_03	0.283898	0	6.40039	18.5788	7.08276	0.903657	0.016175	0.0159151
SASPARAGUSV1_05_32126869	ASPARAGUSV1_05	0.237288	0	5.47655	14.0242	5.2033	1.05251	0.0163564	0.0159977
SASPARAGUSV1_04_131444517	ASPARAGUSV1_04	0.275424	0	5.85458	17.2734	5.93805	0.985943	0.0162809	0.0160042
SASPARAGUSV1_05_128783374	ASPARAGUSV1_05	0.254237	0	-5.84947	15.9656	5.92361	-0.987485	0.016244	0.0160099
SASPARAGUSV1_05_111565610	ASPARAGUSV1_05	0.207627	0	-5.71484	15.2994	5.67642	-1.00677	0.0164556	0.0160375
SASPARAGUSV1_03_11317115	ASPARAGUSV1_03	0.364407	0	-6.51786	19.2846	7.35185	-0.886561	0.0162235	0.0160378
SASPARAGUSV1_05_15811070	ASPARAGUSV1_05	0.177966	0	5.08027	12.1047	4.49111	1.13118	0.0165195	0.0160399
SASPARAGUSV1_04_114460049	ASPARAGUSV1_04	0.0974576	0	3.65964	6.84027	2.35147	1.55632	0.0170076	0.0160558
SASPARAGUSV1_04_114460238	ASPARAGUSV1_04	0.0974576	0	3.65964	6.84027	2.35147	1.55632	0.0170076	0.0160558
SASPARAGUSV1_04_70199243	ASPARAGUSV1_04	0.444915	0	6.45863	20.972	7.20951	0.895849	0.0161547	0.0160807
SASPARAGUSV1_05_19592012	ASPARAGUSV1_05	0.372881	0	6.94724	22.5087	8.35126	0.831879	0.0162163	0.0160892
SASPARAGUSV1_05_19592029	ASPARAGUSV1_05	0.372881	0	6.94724	22.5087	8.35126	0.831879	0.0162163	0.0160892
SASPARAGUSV1_04_43853068	ASPARAGUSV1_04	0.190678	0	5.40909	14.8251	5.09641	1.06135	0.0165737	0.016132
SASPARAGUSV1_05_20494839	ASPARAGUSV1_05	0.15678	0	4.98399	11.6893	4.337	1.14918	0.0167012	0.0162051
SASPARAGUSV1_05_87484822	ASPARAGUSV1_05	0.177966	0	5.23833	12.9188	4.79316	1.09288	0.0167265	0.0162225
SASPARAGUSV1_04_74120290	ASPARAGUSV1_04	0.415254	0	-6.20113	19.3989	6.66873	-0.929881	0.0163363	0.0162266
SASPARAGUSV1_03_6861349	ASPARAGUSV1_03	0.122881	0	4.19608	8.11536	3.09381	1.35628	0.0170514	0.0162304
SASPARAGUSV1_04_36079116	ASPARAGUSV1_04	0.177966	0	4.59107	10.7236	3.68644	1.24539	0.0167949	0.0162506
SASPARAGUSV1_10_63228250	ASPARAGUSV1_10	0.169492	0	4.88801	11.3113	4.18177	1.16888	0.0168348	0.016281
SASPARAGUSV1_04_139175434	ASPARAGUSV1_04	0.148305	0	4.53325	10.4866	3.60495	1.25751	0.0169592	0.01631
SASPARAGUSV1_02_17489835	ASPARAGUSV1_02	0.161017	0	4.72807	10.5566	3.91784	1.20681	0.0169083	0.0163321
SASPARAGUSV1_10_72143227	ASPARAGUSV1_10	0.415254	0	6.98474	22.9309	8.47749	0.823916	0.0164433	0.0163567
SASPARAGUSV1_03_63460172	ASPARAGUSV1_03	0.224576	0	5.917	16.0422	6.11574	0.967504	0.0167277	0.0163859
SASPARAGUSV1_07_12669608	ASPARAGUSV1_07	0.317797	0	4.34597	9.03547	3.29461	1.31912	0.0166505	0.0164076
SASPARAGUSV1_05_93743783	ASPARAGUSV1_05	0.139831	0	4.99781	11.8494	4.39642	1.13679	0.0171451	0.0164782
SASPARAGUSV1_03_24764104	ASPARAGUSV1_03	0.457627	0	6.85805	21.5103	8.20037	0.83631	0.0166258	0.016545
SASPARAGUSV1_03_24764051	ASPARAGUSV1_03	0.457627	0	6.85805	21.5103	8.20037	0.83631	0.0166258	0.0165451
SASPARAGUSV1_07_13876487	ASPARAGUSV1_07	0.105932	0	3.98059	7.70357	2.80895	1.41711	0.0175461	0.0165513
SASPARAGUSV1_02_19100926	ASPARAGUSV1_02	0.190678	0	5.51169	14.3699	5.33308	1.03349	0.017001	0.0165536
SASPARAGUSV1_07_118726745	ASPARAGUSV1_07	0.377119	0	-4.0345	7.77742	2.83588	-1.42266	0.0165854	0.016562
SASPARAGUSV1_04_146215944	ASPARAGUSV1_04	0.169492	0	5.28201	14.2709	4.90589	1.07667	0.0170914	0.0165726
SASPARAGUSV1_04_146215946	ASPARAGUSV1_04	0.169492	0	5.28201	14.2709	4.90589	1.07667	0.0170914	0.0165726
SASPARAGUSV1_07_39714049	ASPARAGUSV1_07	0.300847	0	3.6511	6.36311	2.32018	1.57363	0.0165311	0.0165752
SASPARAGUSV1_07_39714066	ASPARAGUSV1_07	0.300847	0	3.6511	6.36311	2.32018	1.57363	0.0165311	0.0165752
SASPARAGUSV1_03_5095347	ASPARAGUSV1_03	0.169492	0	4.74261	10.3652	3.95152	1.2002	0.0170416	0.0165794
SASPARAGUSV1_03_5095351	ASPARAGUSV1_03	0.169492	0	4.74261	10.3652	3.95152	1.2002	0.0170416	0.0165794
SASPARAGUSV1_10_2486630	ASPARAGUSV1_10	0.165254	0	5.26169	13.1774	4.87167	1.08006	0.0171307	0.0165843
SASPARAGUSV1_05_51515007	ASPARAGUSV1_05	0.0974576	0	3.94144	7.4341	2.75822	1.42898	0.0176331	0.0165994
SASPARAGUSV1_05_51515057	ASPARAGUSV1_05	0.0974576	0	3.94144	7.4341	2.75822	1.42898	0.0176331	0.0165994
SASPARAGUSV1_05_51515064	ASPARAGUSV1_05	0.0974576	0	3.94144	7.4341	2.75822	1.42898	0.0176331	0.0165994
SASPARAGUSV1_05_51515077	ASPARAGUSV1_05	0.0974576	0	3.94144	7.4341	2.75822	1.42898	0.0176331	0.0165994
SASPARAGUSV1_07_82662263	ASPARAGUSV1_07	0.326271	0	6.00676	17.2904	6.3046	0.952759	0.0167441	0.0165994
SASPARAGUSV1_05_65486841	ASPARAGUSV1_05	0.220339	0	5.31897	13.3852	4.96623	1.07103	0.0169961	0.0166072
SASPARAGUSV1_08_65449242	ASPARAGUSV1_08	0.377119	0	-7.04181	23.7186	8.66488	-0.812685	0.0167462	0.0166313
SASPARAGUSV1_08_10918363	ASPARAGUSV1_08	0.118644	0	4.75409	10.9675	4.00664	1.18655	0.0175452	0.0166516
SASPARAGUSV1_03_13820781	ASPARAGUSV1_03	0.377119	0	-6.88758	21.7717	8.30001	-0.829828	0.0168157	0.0166553
SASPARAGUSV1_04_145931151	ASPARAGUSV1_04	0.135593	0	-4.37685	9.86319	3.39065	-1.29086	0.0174565	0.0166641
SASPARAGUSV1_04_145931152	ASPARAGUSV1_04	0.135593	0	-4.37685	9.86319	3.39065	-1.29086	0.0174565	0.0166641
SASPARAGUSV1_03_8430078	ASPARAGUSV1_03	0.216102	0	-5.78266	15.4203	5.87866	-0.983671	0.017079	0.0166713
SASPARAGUSV1_03_28592744	ASPARAGUSV1_03	0.483051	0	-7.01476	22.5648	8.60235	-0.815446	0.0167712	0.0166897
SASPARAGUSV1_01_19922681	ASPARAGUSV1_01	0.144068	0	4.81959	11.7086	4.10219	1.17488	0.0173317	0.0167231
SASPARAGUSV1_05_115339940	ASPARAGUSV1_05	0.25	0	-5.94469	16.7543	6.21622	-0.956319	0.0171104	0.0167753
SASPARAGUSV1_07_14851726	ASPARAGUSV1_07	0.0762712	0	3.82136	7.19768	2.62449	1.45604	0.0183332	0.0168014
SASPARAGUSV1_05_9669291	ASPARAGUSV1_05	0.0762712	0	3.55378	6.11132	2.26744	1.56731	0.018272	0.0168071
SASPARAGUSV1_04_129086886	ASPARAGUSV1_04	0.245763	0	5.82222	17.3451	5.96269	0.976442	0.0171099	0.016821
SASPARAGUSV1_03_4607596	ASPARAGUSV1_03	0.165254	0	-5.15178	12.3657	4.71418	-1.09283	0.0176556	0.0168274
SASPARAGUSV1_01_108902607	ASPARAGUSV1_01	0.0932203	0	3.89691	7.75867	2.7183	1.43358	0.018099	0.0168754
SASPARAGUSV1_01_108902619	ASPARAGUSV1_01	0.0932203	0	3.89691	7.75867	2.7183	1.43358	0.018099	0.0168754
SASPARAGUSV1_06_12945233	ASPARAGUSV1_06	0.220339	0	-5.74924	16.3333	5.83228	-0.985762	0.0172832	0.0168814
SASPARAGUSV1_03_5232082	ASPARAGUSV1_03	0.161017	0	5.19253	12.5209	4.77332	1.08782	0.0174696	0.0168815
SASPARAGUSV1_06_4429634	ASPARAGUSV1_06	0.0635593	0	2.58836	3.32745	1.18816	2.17846	0.0175688	0.0168822
SASPARAGUSV1_01_35491593	ASPARAGUSV1_01	0.283898	0	4.58909	10.5848	3.70845	1.23747	0.0171707	0.0168834
SASPARAGUSV1_03_27742171	ASPARAGUSV1_03	0.186441	0	5.85096	15.8674	6.04912	0.967241	0.0173632	0.0169041
SASPARAGUSV1_01_43809042	ASPARAGUSV1_01	0.0932203	0	4.38315	9.80314	3.43459	1.27618	0.0180253	0.0169293
SASPARAGUSV1_05_10826314	ASPARAGUSV1_05	0.0932203	0	3.09221	4.55264	1.68913	1.83065	0.0173487	0.0169404
SASPARAGUSV1_03_15522556	ASPARAGUSV1_03	0.364407	0	6.58159	19.9816	7.61758	0.864	0.017096	0.0169505
SASPARAGUSV1_04_93508151	ASPARAGUSV1_04	0.110169	0	3.94551	8.08286	2.77863	1.41995	0.0179356	0.0169614
SASPARAGUSV1_01_19471216	ASPARAGUSV1_01	0.105932	0	4.30418	9.44969	3.31076	1.30006	0.0180047	0.0169745
SASPARAGUSV1_05_113499032	ASPARAGUSV1_05	0.144068	0	5.03645	12.147	4.50682	1.11752	0.0176727	0.0169765
SASPARAGUSV1_03_6777172	ASPARAGUSV1_03	0.241525	0	6.1192	17.3377	6.60962	0.925803	0.017305	0.0169938
SASPARAGUSV1_05_30048658	ASPARAGUSV1_05	0.258475	0	6.23746	18.4944	6.86186	0.909005	0.0172586	0.0169998
SASPARAGUSV1_10_6804620	ASPARAGUSV1_10	0.122881	0	3.98756	7.65646	2.83058	1.40875	0.0177824	0.0170317
SASPARAGUSV1_03_22920973	ASPARAGUSV1_03	0.330508	0	6.21185	17.833	6.79846	0.913714	0.0172	0.0170326
SASPARAGUSV1_03_11752642	ASPARAGUSV1_03	0.228814	0	5.89264	16.0825	6.13111	0.961104	0.0173221	0.0170384
SASPARAGUSV1_03_17016171	ASPARAGUSV1_03	0.432203	0	6.9008	21.9841	8.381	0.823387	0.0171395	0.017061
SASPARAGUSV1_05_25291964	ASPARAGUSV1_05	0.182203	0	5.2701	13.2759	4.92568	1.06992	0.0175692	0.0170681
SASPARAGUSV1_05_25291977	ASPARAGUSV1_05	0.182203	0	5.2701	13.2759	4.92568	1.06992	0.0175692	0.0170681
SASPARAGUSV1_03_848056	ASPARAGUSV1_03	0.15678	0	5.06534	11.9624	4.56041	1.11072	0.0176941	0.017082
SASPARAGUSV1_03_34545974	ASPARAGUSV1_03	0.457627	0	6.71969	20.876	7.95853	0.844338	0.0172212	0.0171307
SASPARAGUSV1_04_95346564	ASPARAGUSV1_04	0.194915	0	-3.697	7.01202	2.41051	-1.5337	0.0172566	0.0171387
SASPARAGUSV1_03_15536025	ASPARAGUSV1_03	0.165254	0	5.10799	12.1358	4.6265	1.10407	0.0175594	0.0171404
SASPARAGUSV1_03_15536026	ASPARAGUSV1_03	0.165254	0	5.10799	12.1358	4.6265	1.10407	0.0175594	0.0171404
SASPARAGUSV1_05_129037472	ASPARAGUSV1_05	0.118644	0	3.58646	6.15618	2.28409	1.57019	0.0176413	0.017144
SASPARAGUSV1_03_32041340	ASPARAGUSV1_03	0.40678	0	6.40846	19.0084	7.24656	0.884345	0.0172842	0.0171743
SASPARAGUSV1_04_112379394	ASPARAGUSV1_04	0.165254	0	4.33785	9.76913	3.35831	1.29168	0.0179287	0.0172231
SASPARAGUSV1_07_20320903	ASPARAGUSV1_07	0.165254	0	4.89549	11.7209	4.27379	1.14547	0.0178826	0.0172301
SASPARAGUSV1_03_6443460	ASPARAGUSV1_03	0.338983	0	6.6459	20.488	7.81061	0.850881	0.017407	0.0172377
SASPARAGUSV1_03_4257648	ASPARAGUSV1_03	0.211864	0	-5.51303	14.1511	5.39482	-1.02191	0.0176171	0.0172413
SASPARAGUSV1_05_33125128	ASPARAGUSV1_05	0.470339	0	6.88294	22.5434	8.36411	0.822913	0.017316	0.0172516
SASPARAGUSV1_04_137564176	ASPARAGUSV1_04	0.110169	0	4.35414	9.89637	3.40206	1.27986	0.0182429	0.0172815
SASPARAGUSV1_05_126596329	ASPARAGUSV1_05	0.169492	0	-5.39684	13.9989	5.19392	-1.03907	0.0178819	0.0173105
SASPARAGUSV1_02_59748655	ASPARAGUSV1_02	0.432203	0	-3.26783	5.10874	1.896	-1.72354	0.017633	0.0173446
SASPARAGUSV1_10_72084398	ASPARAGUSV1_10	0.20339	0	5.54707	14.8085	5.47468	1.01322	0.0177525	0.017398
SASPARAGUSV1_03_31304848	ASPARAGUSV1_03	0.177966	0	4.74577	10.5322	4.01518	1.18196	0.0178654	0.0174004
SASPARAGUSV1_03_15507177	ASPARAGUSV1_03	0.161017	0	5.02233	11.7685	4.48649	1.11943	0.0177348	0.0174282
SASPARAGUSV1_05_106886576	ASPARAGUSV1_05	0.148305	0	4.89136	11.5416	4.28222	1.14225	0.0180927	0.0174531
SASPARAGUSV1_05_129889845	ASPARAGUSV1_05	0.0677966	0	4.0064	7.90944	2.93459	1.36524	0.0193491	0.0174636
SASPARAGUSV1_03_21369015	ASPARAGUSV1_03	0.313559	0	6.37999	18.9595	7.22791	0.882688	0.0176401	0.0174811
SASPARAGUSV1_07_7985401	ASPARAGUSV1_07	0.220339	0	5.3916	14.2169	5.18392	1.04006	0.0178828	0.0174918
SASPARAGUSV1_05_52671026	ASPARAGUSV1_05	0.20339	0	5.11761	12.5845	4.66913	1.09605	0.0178667	0.0174955
SASPARAGUSV1_05_52671027	ASPARAGUSV1_05	0.20339	0	5.11761	12.5845	4.66913	1.09605	0.0178667	0.0174955
SASPARAGUSV1_09_2479097	ASPARAGUSV1_09	0.152542	0	5.12367	12.8738	4.70219	1.08964	0.0181362	0.0175044
SASPARAGUSV1_03_11012283	ASPARAGUSV1_03	0.427966	0	6.61809	20.3878	7.77243	0.851482	0.0176035	0.0175066
SASPARAGUSV1_05_59055688	ASPARAGUSV1_05	0.224576	0	5.67714	15.4855	5.74548	0.988105	0.0178622	0.0175095
SASPARAGUSV1_05_115340033	ASPARAGUSV1_05	0.245763	0	-5.79286	16.1359	5.9868	-0.967605	0.0179072	0.0175553
SASPARAGUSV1_03_18458854	ASPARAGUSV1_03	0.233051	0	6.01825	16.9388	6.45757	0.931968	0.0178703	0.0175718
SASPARAGUSV1_09_3227111	ASPARAGUSV1_09	0.389831	0	6.50452	20.5919	7.52122	0.864823	0.0177035	0.0175887
SASPARAGUSV1_09_3227118	ASPARAGUSV1_09	0.389831	0	6.50452	20.5919	7.52122	0.864823	0.0177035	0.0175887
SASPARAGUSV1_03_14367376	ASPARAGUSV1_03	0.144068	0	4.83966	11.0336	4.20632	1.15057	0.0182878	0.0175913
SASPARAGUSV1_07_32729947	ASPARAGUSV1_07	0.173729	0	5.12569	12.8949	4.70187	1.09014	0.0180869	0.0176109
SASPARAGUSV1_04_21920774	ASPARAGUSV1_04	0.15678	0	4.31878	9.67079	3.32451	1.29907	0.0178541	0.0176432
SASPARAGUSV1_04_131037063	ASPARAGUSV1_04	0.131356	0	3.81463	7.59989	2.6126	1.46009	0.018274	0.0176457
SASPARAGUSV1_05_116947922	ASPARAGUSV1_05	0.322034	0	3.746	6.72662	2.49573	1.50096	0.0177301	0.0176458
SASPARAGUSV1_05_116947951	ASPARAGUSV1_05	0.322034	0	3.746	6.72662	2.49573	1.50096	0.0177301	0.0176458
SASPARAGUSV1_05_116947954	ASPARAGUSV1_05	0.322034	0	3.746	6.72662	2.49573	1.50096	0.0177301	0.0176458
SASPARAGUSV1_06_6171275	ASPARAGUSV1_06	0.474576	0	2.13542	2.27986	0.81409	2.62308	0.0179464	0.0176478
SASPARAGUSV1_05_32268993	ASPARAGUSV1_05	0.161017	0	4.78181	11.0733	4.10846	1.1639	0.0183175	0.0176575
SASPARAGUSV1_04_74133580	ASPARAGUSV1_04	0.351695	0	-6.35604	20.9549	7.20363	-0.882339	0.0178768	0.0177303
SASPARAGUSV1_02_82540182	ASPARAGUSV1_02	0.233051	0	-5.82545	16.3646	6.07336	-0.959181	0.0180874	0.0177493
SASPARAGUSV1_09_60750570	ASPARAGUSV1_09	0.118644	0	-4.3655	9.44189	3.44867	-1.26585	0.0187352	0.017774
SASPARAGUSV1_08_22612684	ASPARAGUSV1_08	0.173729	0	5.21463	13.3756	4.88636	1.06718	0.0183234	0.0177951
SASPARAGUSV1_08_18133006	ASPARAGUSV1_08	0.114407	0	4.92041	11.9911	4.38059	1.12323	0.0187278	0.017814
SASPARAGUSV1_01_3359152	ASPARAGUSV1_01	0.25	0	-4.91587	12.238	4.28766	-1.14652	0.0175941	0.0178147
SASPARAGUSV1_02_15657827	ASPARAGUSV1_02	0.288136	0	4.58232	10.1233	3.75704	1.21966	0.0180748	0.0178168
SASPARAGUSV1_04_2944377	ASPARAGUSV1_04	0.190678	0	5.15073	13.8688	4.76763	1.08035	0.0183271	0.0178343
SASPARAGUSV1_08_9523527	ASPARAGUSV1_08	0.207627	0	5.25488	13.577	4.95996	1.05946	0.0182986	0.0178436
SASPARAGUSV1_07_64544446	ASPARAGUSV1_07	0.20339	0	3.99868	7.85921	2.8657	1.39536	0.018171	0.0178568
SASPARAGUSV1_06_13608009	ASPARAGUSV1_06	0.110169	0	3.65741	6.79764	2.42729	1.50678	0.0188981	0.0178823
SASPARAGUSV1_08_24703451	ASPARAGUSV1_08	0.0974576	0	4.10521	8.37946	3.06118	1.34105	0.0189588	0.0179178
SASPARAGUSV1_01_4322642	ASPARAGUSV1_01	0.444915	0	-6.37319	20.7195	7.25921	-0.877945	0.0180086	0.017927
SASPARAGUSV1_03_24921144	ASPARAGUSV1_03	0.266949	0	6.27112	18.506	7.05504	0.888886	0.0182259	0.0179496
SASPARAGUSV1_04_541096	ASPARAGUSV1_04	0.194915	0	5.03124	13.2478	4.55417	1.10476	0.0183933	0.0179523
SASPARAGUSV1_09_26694774	ASPARAGUSV1_09	0.173729	0	5.04761	12.5831	4.59601	1.09826	0.0185485	0.0179629
SASPARAGUSV1_03_34833781	ASPARAGUSV1_03	0.478814	0	-6.512	19.9018	7.58715	-0.858294	0.0180714	0.017969
SASPARAGUSV1_03_8602458	ASPARAGUSV1_03	0.436441	0	7.3437	25.3023	9.64597	0.761324	0.0180537	0.017973
SASPARAGUSV1_10_2189040	ASPARAGUSV1_10	0.288136	0	-6.18629	18.5739	6.86674	-0.900907	0.0182366	0.0180162
SASPARAGUSV1_09_12690249	ASPARAGUSV1_09	0.122881	0	4.03148	8.04459	2.9383	1.37204	0.0186784	0.0180443
SASPARAGUSV1_09_2499531	ASPARAGUSV1_09	0.177966	0	4.78532	11.3174	4.13372	1.15763	0.0185903	0.0180791
SASPARAGUSV1_04_103339227	ASPARAGUSV1_04	0.059322	0	3.13815	5.32019	1.82891	1.71586	0.0203149	0.0181131
SASPARAGUSV1_03_102790133	ASPARAGUSV1_03	0.122881	0	4.41806	9.30566	3.54759	1.24537	0.0189934	0.0181421
SASPARAGUSV1_03_27174341	ASPARAGUSV1_03	0.0677966	0	3.06104	4.49679	1.71431	1.78558	0.0193929	0.0181751
SASPARAGUSV1_05_40187166	ASPARAGUSV1_05	0.177966	0	5.11756	12.7602	4.73434	1.08094	0.0186739	0.0181769
SASPARAGUSV1_02_14240699	ASPARAGUSV1_02	0.118644	0	4.37964	9.40565	3.4907	1.25466	0.0190713	0.0182496
SASPARAGUSV1_05_28933962	ASPARAGUSV1_05	0.182203	0	5.52773	14.9133	5.53319	0.999014	0.0187758	0.0182626
SASPARAGUSV1_05_13913011	ASPARAGUSV1_05	0.385593	0	-6.52149	20.626	7.65272	-0.85218	0.0184018	0.018274
SASPARAGUSV1_05_13913051	ASPARAGUSV1_05	0.385593	0	-6.52149	20.626	7.65272	-0.85218	0.0184018	0.018274
SASPARAGUSV1_10_62965142	ASPARAGUSV1_10	0.338983	0	6.50564	20.6315	7.62741	0.852928	0.0184929	0.0183386
SASPARAGUSV1_10_62965152	ASPARAGUSV1_10	0.338983	0	6.50564	20.6315	7.62741	0.852928	0.0184929	0.0183386
SASPARAGUSV1_03_20442361	ASPARAGUSV1_03	0.398305	0	6.76517	21.6174	8.2412	0.820896	0.0184437	0.0183496
SASPARAGUSV1_03_10987586	ASPARAGUSV1_03	0.423729	0	6.58795	20.5031	7.81637	0.84284	0.0184533	0.0183513
SASPARAGUSV1_04_21190032	ASPARAGUSV1_04	0.165254	0	4.25775	9.56952	3.2897	1.29427	0.0189008	0.0183737
SASPARAGUSV1_01_127499615	ASPARAGUSV1_01	0.15678	0	4.09446	8.68895	3.04423	1.34499	0.0189404	0.0183841
SASPARAGUSV1_01_110863532	ASPARAGUSV1_01	0.152542	0	4.62067	11.0899	3.88542	1.18923	0.0190704	0.0183934
SASPARAGUSV1_01_125877988	ASPARAGUSV1_01	0.169492	0	-4.46945	10.3372	3.6217	-1.23408	0.0188472	0.0184053
SASPARAGUSV1_09_1939583	ASPARAGUSV1_09	0.347458	0	6.37776	20.0952	7.33981	0.868926	0.0185675	0.0184157
SASPARAGUSV1_03_22892148	ASPARAGUSV1_03	0.394068	0	-6.81929	22.0137	8.39226	-0.812569	0.0185744	0.0184409
SASPARAGUSV1_04_131203872	ASPARAGUSV1_04	0.169492	0	4.49313	10.6768	3.67033	1.22417	0.0190124	0.01849
SASPARAGUSV1_08_65259113	ASPARAGUSV1_08	0.228814	0	-3.71847	6.81483	2.48959	-1.49361	0.0184391	0.0184948
SASPARAGUSV1_07_87689143	ASPARAGUSV1_07	0.105932	0	4.4734	10.0754	3.6738	1.21765	0.0196018	0.0185138
SASPARAGUSV1_07_87689145	ASPARAGUSV1_07	0.105932	0	4.4734	10.0754	3.6738	1.21765	0.0196018	0.0185138
SASPARAGUSV1_10_63762538	ASPARAGUSV1_10	0.148305	0	4.61428	10.5061	3.88407	1.188	0.0192157	0.0185338
SASPARAGUSV1_03_6714482	ASPARAGUSV1_03	0.152542	0	4.8559	11.2747	4.29825	1.12974	0.0191705	0.0185775
SASPARAGUSV1_07_20320999	ASPARAGUSV1_07	0.173729	0	5.1038	13.0243	4.74906	1.0747	0.0191799	0.0185901
SASPARAGUSV1_03_25534736	ASPARAGUSV1_03	0.466102	0	6.96905	23.0297	8.77958	0.793779	0.0186729	0.0186056
SASPARAGUSV1_04_2238824	ASPARAGUSV1_04	0.186441	0	4.64955	11.4324	3.93008	1.18307	0.0190087	0.0186246
SASPARAGUSV1_05_126457456	ASPARAGUSV1_05	0.360169	0	6.61953	21.3731	7.92992	0.834753	0.0187394	0.0186343
SASPARAGUSV1_03_4087148	ASPARAGUSV1_03	0.34322	0	-6.59071	20.6468	7.87114	-0.837326	0.0188156	0.0186526
SASPARAGUSV1_05_93067516	ASPARAGUSV1_05	0.385593	0	6.46957	20.4294	7.57978	0.853529	0.0187792	0.0186625
SASPARAGUSV1_03_31278593	ASPARAGUSV1_03	0.165254	0	4.99137	11.9348	4.54991	1.09703	0.0192831	0.0186629
SASPARAGUSV1_03_25263848	ASPARAGUSV1_03	0.305085	0	6.33344	19.0713	7.27055	0.87111	0.0188312	0.018663
SASPARAGUSV1_05_93067562	ASPARAGUSV1_05	0.381356	0	6.44292	20.2651	7.51881	0.856907	0.0187897	0.0186657
SASPARAGUSV1_03_23334320	ASPARAGUSV1_03	0.470339	0	-6.90275	22.6301	8.62725	-0.800111	0.0187684	0.0186742
SASPARAGUSV1_03_23334324	ASPARAGUSV1_03	0.470339	0	-6.90275	22.6301	8.62725	-0.800111	0.0187684	0.0186742
SASPARAGUSV1_03_23334332	ASPARAGUSV1_03	0.470339	0	-6.90275	22.6301	8.62725	-0.800111	0.0187684	0.0186742
SASPARAGUSV1_03_58117679	ASPARAGUSV1_03	0.101695	0	4.16757	8.41315	3.20734	1.29939	0.0199613	0.018741
SASPARAGUSV1_03_58117706	ASPARAGUSV1_03	0.101695	0	4.16757	8.41315	3.20734	1.29939	0.0199613	0.018741
SASPARAGUSV1_05_18197440	ASPARAGUSV1_05	0.216102	0	5.2641	13.6042	5.04747	1.04292	0.0191252	0.018749
SASPARAGUSV1_05_18197481	ASPARAGUSV1_05	0.216102	0	5.2641	13.6042	5.04747	1.04292	0.0191252	0.018749
SASPARAGUSV1_02_19354486	ASPARAGUSV1_02	0.190678	0	4.94037	12.0083	4.4566	1.10855	0.0192722	0.0187796
SASPARAGUSV1_01_489569	ASPARAGUSV1_01	0.139831	0	4.31613	9.74107	3.41284	1.26467	0.0194735	0.0187841
SASPARAGUSV1_03_26457939	ASPARAGUSV1_03	0.368644	0	6.82972	22.2243	8.47254	0.806101	0.0189573	0.018812
SASPARAGUSV1_01_5893133	ASPARAGUSV1_01	0.470339	0	-6.63925	22.8197	7.99503	-0.830423	0.0188715	0.0188174
SASPARAGUSV1_04_146215819	ASPARAGUSV1_04	0.199153	0	5.46528	15.8437	5.44655	1.00344	0.0191904	0.0188238
SASPARAGUSV1_03_25441818	ASPARAGUSV1_03	0.364407	0	6.56689	20.5496	7.83409	0.838245	0.0189658	0.0188254
SASPARAGUSV1_07_80713506	ASPARAGUSV1_07	0.0932203	0	4.18241	8.8446	3.22501	1.29687	0.0198614	0.0188493
SASPARAGUSV1_07_138066783	ASPARAGUSV1_07	0.300847	0	6.08348	18.4609	6.73142	0.903745	0.0190392	0.0188604
SASPARAGUSV1_03_816949	ASPARAGUSV1_03	0.300847	0	6.43582	19.7729	7.53802	0.85378	0.0190734	0.0188814
SASPARAGUSV1_01_6139039	ASPARAGUSV1_01	0.398305	0	-6.34434	20.8902	7.319	-0.866832	0.0190222	0.018905
SASPARAGUSV1_04_40048349	ASPARAGUSV1_04	0.347458	0	5.56417	16.3906	5.63455	0.98751	0.0190745	0.0189086
SASPARAGUSV1_03_4876846	ASPARAGUSV1_03	0.122881	0	4.40355	9.36559	3.57043	1.23334	0.0197817	0.0189119
SASPARAGUSV1_03_4876904	ASPARAGUSV1_03	0.122881	0	4.40355	9.36559	3.57043	1.23334	0.0197817	0.0189119
SASPARAGUSV1_07_145649611	ASPARAGUSV1_07	0.15678	0	4.53609	10.3467	3.77271	1.20234	0.0195242	0.0189633
SASPARAGUSV1_05_128126743	ASPARAGUSV1_05	0.186441	0	5.05129	12.5396	4.6525	1.08572	0.0191885	0.0189669
SASPARAGUSV1_09_67218575	ASPARAGUSV1_09	0.127119	0	4.2961	9.30915	3.40018	1.26349	0.0198155	0.0189839
SASPARAGUSV1_09_67218576	ASPARAGUSV1_09	0.127119	0	4.2961	9.30915	3.40018	1.26349	0.0198155	0.0189839
SASPARAGUSV1_07_28724772	ASPARAGUSV1_07	0.15678	0	4.49497	10.155	3.70283	1.21393	0.019495	0.0189939
SASPARAGUSV1_07_64544385	ASPARAGUSV1_07	0.207627	0	3.96192	7.86479	2.86774	1.38155	0.0193061	0.0189965
SASPARAGUSV1_03_25027464	ASPARAGUSV1_03	0.110169	0	4.00569	7.75836	2.95771	1.35432	0.0198507	0.0190079
SASPARAGUSV1_03_15536073	ASPARAGUSV1_03	0.190678	0	5.35366	13.7558	5.24411	1.02089	0.0193955	0.0190257
SASPARAGUSV1_10_2070008	ASPARAGUSV1_10	0.305085	0	6.55357	21.1902	7.83397	0.836557	0.0192085	0.0190276
SASPARAGUSV1_05_12925665	ASPARAGUSV1_05	0.199153	0	4.95213	12.1099	4.49305	1.10218	0.0194777	0.0190317
SASPARAGUSV1_07_26483995	ASPARAGUSV1_07	0.169492	0	5.39563	14.6397	5.33808	1.01078	0.0195258	0.0190325
SASPARAGUSV1_03_11650055	ASPARAGUSV1_03	0.436441	0	-6.21458	18.4643	7.03912	-0.882862	0.0191626	0.0190335
SASPARAGUSV1_04_51803315	ASPARAGUSV1_04	0.101695	0	4.03057	8.74974	3.00788	1.34	0.0201255	0.0190573
SASPARAGUSV1_08_85763301	ASPARAGUSV1_08	0.45339	0	-6.84047	23.3493	8.52994	-0.801936	0.0191735	0.0191036
SASPARAGUSV1_07_79770883	ASPARAGUSV1_07	0.351695	0	6.20903	19.2978	7.03656	0.882396	0.0192482	0.0191052
SASPARAGUSV1_03_46934810	ASPARAGUSV1_03	0.0932203	0	4.15523	8.42104	3.21035	1.29433	0.0203896	0.0191177
SASPARAGUSV1_05_18060213	ASPARAGUSV1_05	0.317797	0	-3.50357	6.03031	2.23738	-1.56592	0.0191659	0.0191467
SASPARAGUSV1_04_131036985	ASPARAGUSV1_04	0.40678	0	5.85796	18.2282	6.26628	0.934838	0.0192767	0.0191545
SASPARAGUSV1_10_2702957	ASPARAGUSV1_10	0.474576	0	7.08064	24.7489	9.14962	0.773873	0.0192406	0.0191835
SASPARAGUSV1_03_33026217	ASPARAGUSV1_03	0.131356	0	4.77451	11.0501	4.21261	1.13339	0.0200061	0.0192489
SASPARAGUSV1_03_9234923	ASPARAGUSV1_03	0.173729	0	5.06244	12.3634	4.71329	1.07408	0.0197093	0.0192746
SASPARAGUSV1_03_9234933	ASPARAGUSV1_03	0.173729	0	5.06244	12.3634	4.71329	1.07408	0.0197093	0.0192746
SASPARAGUSV1_03_19581433	ASPARAGUSV1_03	0.372881	0	6.66085	21.2962	8.11874	0.820429	0.0194038	0.0193013
SASPARAGUSV1_07_26053490	ASPARAGUSV1_07	0.135593	0	4.59962	10.7342	3.91403	1.17516	0.0200757	0.019313
SASPARAGUSV1_07_151038484	ASPARAGUSV1_07	0.161017	0	4.04938	8.28428	3.0207	1.34054	0.0198121	0.0193186
SASPARAGUSV1_07_20320859	ASPARAGUSV1_07	0.177966	0	5.08294	13.0703	4.76584	1.06654	0.0198943	0.0193241
SASPARAGUSV1_10_57248251	ASPARAGUSV1_10	0.148305	0	4.97536	12.3722	4.57398	1.08775	0.0199991	0.0193449
SASPARAGUSV1_01_545080	ASPARAGUSV1_01	0.177966	0	4.25911	9.54464	3.34402	1.27365	0.0198548	0.0193638
SASPARAGUSV1_05_122807508	ASPARAGUSV1_05	0.470339	0	-6.41228	20.2937	7.52943	-0.851629	0.0194469	0.0193767
SASPARAGUSV1_04_78607285	ASPARAGUSV1_04	0.45339	0	6.26274	20.8995	7.18457	0.871693	0.0194657	0.0193896
SASPARAGUSV1_07_68467788	ASPARAGUSV1_07	0.139831	0	4.44629	10.0267	3.65605	1.21615	0.0200523	0.019394
SASPARAGUSV1_05_117553897	ASPARAGUSV1_05	0.254237	0	5.66795	15.9117	5.90362	0.96008	0.0196617	0.019397
SASPARAGUSV1_07_7975100	ASPARAGUSV1_07	0.220339	0	5.52755	15.4302	5.62633	0.982444	0.0197879	0.0194058
SASPARAGUSV1_02_41725134	ASPARAGUSV1_02	0.233051	0	5.88195	17.166	6.37079	0.923268	0.0197867	0.0194706
SASPARAGUSV1_03_9799114	ASPARAGUSV1_03	0.233051	0	5.71471	15.7852	6.01776	0.949641	0.0198286	0.0194938
SASPARAGUSV1_04_21232180	ASPARAGUSV1_04	0.101695	0	4.00324	8.68977	2.98726	1.3401	0.0205478	0.0195133
SASPARAGUSV1_04_31628054	ASPARAGUSV1_04	0.211864	0	5.20895	14.5627	5.00618	1.0405	0.0199081	0.0195668
SASPARAGUSV1_10_2302398	ASPARAGUSV1_10	0.161017	0	5.4406	14.829	5.48227	0.992399	0.0201454	0.0195706
SASPARAGUSV1_03_34904381	ASPARAGUSV1_03	0.233051	0	6.15959	18.3699	7.00315	0.879546	0.0199343	0.0195791
SASPARAGUSV1_03_34904358	ASPARAGUSV1_03	0.233051	0	6.15959	18.3699	7.00315	0.879546	0.0199343	0.0195791
SASPARAGUSV1_03_25693809	ASPARAGUSV1_03	0.0805085	0	3.71033	6.797	2.59122	1.43189	0.0211696	0.0196347
SASPARAGUSV1_05_68467186	ASPARAGUSV1_05	0.148305	0	4.72853	11.1918	4.1524	1.13875	0.0203153	0.0196381
SASPARAGUSV1_02_20532207	ASPARAGUSV1_02	0.20339	0	5.39754	14.5162	5.38739	1.00188	0.020048	0.019643
SASPARAGUSV1_03_22921230	ASPARAGUSV1_03	0.461864	0	-7.01724	23.7756	9.06397	-0.774191	0.0197632	0.0196711
SASPARAGUSV1_03_22921231	ASPARAGUSV1_03	0.461864	0	-7.01724	23.7756	9.06397	-0.774191	0.0197632	0.0196711
SASPARAGUSV1_03_35541762	ASPARAGUSV1_03	0.135593	0	4.59007	10.2769	3.91785	1.17158	0.0203967	0.0196786
SASPARAGUSV1_05_10418507	ASPARAGUSV1_05	0.122881	0	4.44274	9.91842	3.67996	1.20728	0.0205609	0.0197598
SASPARAGUSV1_03_32147664	ASPARAGUSV1_03	0.461864	0	6.94462	23.3178	8.88941	0.781224	0.019847	0.0197613
SASPARAGUSV1_04_79092283	ASPARAGUSV1_04	0.385593	0	-5.9724	19.1487	6.58271	-0.907287	0.0199223	0.0197831
SASPARAGUSV1_01_11680502	ASPARAGUSV1_01	0.0635593	0	3.49382	6.61427	2.31735	1.50768	0.0217264	0.0197865
SASPARAGUSV1_05_121813899	ASPARAGUSV1_05	0.173729	0	5.23376	13.699	5.08265	1.02973	0.0202598	0.0197955
SASPARAGUSV1_04_73169805	ASPARAGUSV1_04	0.411017	0	-6.22464	20.7984	7.14983	-0.870599	0.0199169	0.0198189
SASPARAGUSV1_10_9514735	ASPARAGUSV1_10	0.161017	0	4.77907	11.4845	4.2458	1.1256	0.0203769	0.0198295
SASPARAGUSV1_03_27010285	ASPARAGUSV1_03	0.127119	0	4.41975	9.58371	3.65359	1.2097	0.0207632	0.0198556
SASPARAGUSV1_03_38964827	ASPARAGUSV1_03	0.20339	0	5.20141	13.1781	5.02387	1.03534	0.020308	0.0198926
SASPARAGUSV1_05_18748853	ASPARAGUSV1_05	0.411017	0	6.36494	20.1795	7.48707	0.850125	0.0200103	0.0199062
SASPARAGUSV1_02_58619827	ASPARAGUSV1_02	0.241525	0	-4.01643	8.04678	2.98639	-1.34491	0.0201167	0.0199078
SASPARAGUSV1_03_11902286	ASPARAGUSV1_03	0.148305	0	4.08111	8.13607	3.10171	1.31576	0.0204888	0.0199093
SASPARAGUSV1_07_19660483	ASPARAGUSV1_07	0.165254	0	4.18346	8.92733	3.25517	1.28517	0.0204101	0.0199123
SASPARAGUSV1_10_5679198	ASPARAGUSV1_10	0.177966	0	5.37708	14.5357	5.37384	1.0006	0.020365	0.0199279
SASPARAGUSV1_03_10764105	ASPARAGUSV1_03	0.211864	0	5.28991	13.6406	5.20019	1.01725	0.0203551	0.0199394
SASPARAGUSV1_09_2638738	ASPARAGUSV1_09	0.131356	0	4.44482	10.1237	3.69769	1.20205	0.0208068	0.0199757
SASPARAGUSV1_05_77140283	ASPARAGUSV1_05	0.165254	0	4.89903	12.0596	4.47438	1.09491	0.0205567	0.0199825
SASPARAGUSV1_03_36992717	ASPARAGUSV1_03	0.173729	0	5.39152	14.2158	5.41947	0.994843	0.02056	0.0199935
SASPARAGUSV1_05_86998444	ASPARAGUSV1_05	0.211864	0	5.01125	12.6066	4.67732	1.07139	0.0204976	0.0200707
SASPARAGUSV1_01_125878072	ASPARAGUSV1_01	0.165254	0	-4.37788	10.2098	3.57706	-1.22388	0.0206276	0.0201388
SASPARAGUSV1_01_119173083	ASPARAGUSV1_01	0.152542	0	4.66735	11.6404	4.07828	1.14444	0.0208237	0.0201636
SASPARAGUSV1_08_46703464	ASPARAGUSV1_08	0.207627	0	4.00252	8.16066	2.98125	1.34257	0.0204431	0.0201745
SASPARAGUSV1_06_10041251	ASPARAGUSV1_06	0.466102	0	6.20118	19.9797	7.13432	0.869204	0.0202514	0.020188
SASPARAGUSV1_03_12512491	ASPARAGUSV1_03	0.470339	0	6.84436	22.8229	8.70074	0.78664	0.0203217	0.0202346
SASPARAGUSV1_05_42943646	ASPARAGUSV1_05	0.478814	0	-7.02061	24.6754	9.15514	-0.766849	0.0203252	0.0202542
SASPARAGUSV1_08_41201957	ASPARAGUSV1_08	0.105932	0	4.14746	8.88423	3.24558	1.27788	0.021326	0.0202629
SASPARAGUSV1_08_41201964	ASPARAGUSV1_08	0.105932	0	4.14746	8.88423	3.24558	1.27788	0.021326	0.0202629
SASPARAGUSV1_01_140772	ASPARAGUSV1_01	0.118644	0	3.70814	7.38096	2.58597	1.43395	0.0211149	0.0202717
SASPARAGUSV1_05_121901007	ASPARAGUSV1_05	0.139831	0	4.44661	9.99737	3.70926	1.19879	0.0209549	0.0202777
SASPARAGUSV1_07_144821735	ASPARAGUSV1_07	0.190678	0	-5.07671	13.2293	4.82381	-1.05243	0.0208073	0.0202959
SASPARAGUSV1_01_7130243	ASPARAGUSV1_01	0.461864	0	-6.205	20.4394	7.16109	-0.866489	0.0204091	0.0203479
SASPARAGUSV1_05_13340441	ASPARAGUSV1_05	0.237288	0	6.05224	18.4359	6.84015	0.884811	0.0206619	0.0203511
SASPARAGUSV1_05_78929030	ASPARAGUSV1_05	0.0974576	0	4.09863	8.55887	3.17554	1.29069	0.0214476	0.020378
SASPARAGUSV1_05_78929047	ASPARAGUSV1_05	0.0974576	0	4.09863	8.55887	3.17554	1.29069	0.0214476	0.020378
SASPARAGUSV1_06_78399587	ASPARAGUSV1_06	0.0762712	0	3.18577	5.39541	1.92659	1.65358	0.0217218	0.0204173
SASPARAGUSV1_06_78399609	ASPARAGUSV1_06	0.0762712	0	3.18577	5.39541	1.92659	1.65358	0.0217218	0.0204173
SASPARAGUSV1_03_27170038	ASPARAGUSV1_03	0.283898	0	6.37398	19.9033	7.58771	0.84004	0.0206701	0.0204587
SASPARAGUSV1_05_74503316	ASPARAGUSV1_05	0.207627	0	4.98057	12.5055	4.63983	1.07344	0.0207659	0.0204705
SASPARAGUSV1_03_3568318	ASPARAGUSV1_03	0.122881	0	-4.73929	11.2226	4.27837	-1.10773	0.0219483	0.0204731
SASPARAGUSV1_03_4390454	ASPARAGUSV1_03	0.144068	0	-3.44863	5.82335	2.22003	-1.55342	0.0206372	0.0205064
SASPARAGUSV1_10_70335016	ASPARAGUSV1_10	0.165254	0	4.87588	12.0888	4.46921	1.09099	0.0210874	0.0205101
SASPARAGUSV1_05_18568275	ASPARAGUSV1_05	0.309322	0	5.85035	17.2363	6.39506	0.914823	0.0206981	0.0205171
SASPARAGUSV1_05_18568366	ASPARAGUSV1_05	0.309322	0	5.85035	17.2363	6.39506	0.914823	0.0206981	0.0205171
SASPARAGUSV1_02_19464566	ASPARAGUSV1_02	0.194915	0	5.53125	15.4561	5.73621	0.964271	0.0209178	0.0205333
SASPARAGUSV1_01_129727333	ASPARAGUSV1_01	0.152542	0	4.74404	12.095	4.23755	1.11953	0.0211903	0.0205559
SASPARAGUSV1_03_5095808	ASPARAGUSV1_03	0.207627	0	5.37581	14.2289	5.42446	0.991031	0.0209903	0.0205794
SASPARAGUSV1_07_140537273	ASPARAGUSV1_07	0.432203	0	6.17291	19.5126	7.11489	0.867604	0.0206553	0.0205842
SASPARAGUSV1_07_140537306	ASPARAGUSV1_07	0.432203	0	6.17291	19.5126	7.11489	0.867604	0.0206553	0.0205842
SASPARAGUSV1_04_43852966	ASPARAGUSV1_04	0.177966	0	4.98644	13.5986	4.67478	1.06667	0.0210956	0.0205932
SASPARAGUSV1_03_23488730	ASPARAGUSV1_03	0.233051	0	5.92126	17.2521	6.577	0.900299	0.0209505	0.020601
SASPARAGUSV1_03_34358897	ASPARAGUSV1_03	0.415254	0	6.77344	22.4903	8.57394	0.790003	0.0207099	0.0206064
SASPARAGUSV1_05_128043821	ASPARAGUSV1_05	0.194915	0	-5.3787	14.6554	5.43749	-0.989187	0.0210755	0.0206329
SASPARAGUSV1_03_67573888	ASPARAGUSV1_03	0.20339	0	5.30613	13.8929	5.29639	1.00184	0.0211319	0.0206611
SASPARAGUSV1_06_1671237	ASPARAGUSV1_06	0.0720339	0	3.30162	5.83974	2.08525	1.58332	0.0222319	0.0206645
SASPARAGUSV1_08_69764838	ASPARAGUSV1_08	0.148305	0	3.26288	5.4558	1.99311	1.63708	0.0208223	0.0206727
SASPARAGUSV1_01_62774276	ASPARAGUSV1_01	0.177966	0	-3.49743	6.54632	2.29354	-1.5249	0.0209226	0.020706
SASPARAGUSV1_08_3730819	ASPARAGUSV1_08	0.305085	0	6.00916	18.5215	6.76627	0.888104	0.0208803	0.02071
SASPARAGUSV1_09_2501146	ASPARAGUSV1_09	0.169492	0	4.30274	9.55177	3.4888	1.2333	0.0212453	0.0207279
SASPARAGUSV1_09_67331764	ASPARAGUSV1_09	0.199153	0	4.80092	11.8602	4.33195	1.10826	0.021074	0.0207385
SASPARAGUSV1_05_108086606	ASPARAGUSV1_05	0.237288	0	-5.87575	17.4937	6.49057	-0.905275	0.021092	0.0207402
SASPARAGUSV1_05_46475749	ASPARAGUSV1_05	0.148305	0	4.59158	10.7578	3.99139	1.15037	0.0215467	0.0207464
SASPARAGUSV1_06_67788570	ASPARAGUSV1_06	0.114407	0	3.33966	5.88535	2.10153	1.58915	0.0212371	0.0207586
SASPARAGUSV1_03_67634177	ASPARAGUSV1_03	0.105932	0	3.87113	7.47901	2.85122	1.35771	0.0218727	0.0207614
SASPARAGUSV1_03_27180973	ASPARAGUSV1_03	0.309322	0	6.59987	21.4408	8.17387	0.807435	0.0209738	0.0207773
SASPARAGUSV1_02_1599019	ASPARAGUSV1_02	0.148305	0	5.00378	12.7522	4.73271	1.05728	0.0214437	0.0207957
SASPARAGUSV1_10_55794952	ASPARAGUSV1_10	0.355932	0	6.26733	19.9325	7.36899	0.850501	0.0209569	0.0207963
SASPARAGUSV1_03_37243550	ASPARAGUSV1_03	0.364407	0	-6.5519	21.1184	8.05096	-0.813804	0.0209377	0.0207974
SASPARAGUSV1_04_146134185	ASPARAGUSV1_04	0.105932	0	3.10652	5.31602	1.82748	1.6999	0.0215623	0.0208224
SASPARAGUSV1_03_12841343	ASPARAGUSV1_03	0.279661	0	5.54009	15.1457	5.77399	0.95949	0.0211346	0.0208629
SASPARAGUSV1_05_18538352	ASPARAGUSV1_05	0.40678	0	6.26988	19.8851	7.37784	0.849826	0.0209817	0.0208774
SASPARAGUSV1_03_38043269	ASPARAGUSV1_03	0.254237	0	-6.27888	19.4845	7.42807	-0.845291	0.021234	0.0208921
SASPARAGUSV1_05_41077799	ASPARAGUSV1_05	0.398305	0	6.38429	20.6282	7.65355	0.834161	0.0210152	0.0209019
SASPARAGUSV1_10_73166736	ASPARAGUSV1_10	0.457627	0	-6.54467	21.7504	8.04108	-0.813904	0.0210007	0.0209027
SASPARAGUSV1_03_11023622	ASPARAGUSV1_03	0.381356	0	5.95246	17.4608	6.65658	0.894222	0.0210479	0.0209078
SASPARAGUSV1_03_11023626	ASPARAGUSV1_03	0.381356	0	5.95246	17.4608	6.65658	0.894222	0.0210479	0.0209078
SASPARAGUSV1_03_18620713	ASPARAGUSV1_03	0.474576	0	-7.13843	25.1028	9.56994	-0.745922	0.0210251	0.020934
SASPARAGUSV1_05_28934133	ASPARAGUSV1_05	0.177966	0	5.40668	14.906	5.53047	0.977616	0.0215018	0.0209828
SASPARAGUSV1_05_28934150	ASPARAGUSV1_05	0.177966	0	5.40668	14.906	5.53047	0.977616	0.0215018	0.0209828
SASPARAGUSV1_01_119173039	ASPARAGUSV1_01	0.161017	0	4.65861	11.7415	4.11372	1.13246	0.0216253	0.0210054
SASPARAGUSV1_01_119173044	ASPARAGUSV1_01	0.161017	0	4.65861	11.7415	4.11372	1.13246	0.0216253	0.0210054
SASPARAGUSV1_10_71960905	ASPARAGUSV1_10	0.127119	0	3.30625	5.61399	2.07548	1.593	0.021735	0.0210244
SASPARAGUSV1_10_71960906	ASPARAGUSV1_10	0.127119	0	3.30625	5.61399	2.07548	1.593	0.021735	0.0210244
SASPARAGUSV1_10_71960908	ASPARAGUSV1_10	0.127119	0	3.30625	5.61399	2.07548	1.593	0.021735	0.0210244
SASPARAGUSV1_06_2980967	ASPARAGUSV1_06	0.105932	0	4.54434	11.036	3.94073	1.15317	0.0220682	0.02103
SASPARAGUSV1_10_5913731	ASPARAGUSV1_10	0.127119	0	-3.87243	7.66878	2.83514	-1.36587	0.0214577	0.0210362
SASPARAGUSV1_05_99762416	ASPARAGUSV1_05	0.173729	0	4.7673	11.5972	4.30282	1.10795	0.021548	0.0210586
SASPARAGUSV1_05_99762450	ASPARAGUSV1_05	0.173729	0	4.7673	11.5972	4.30282	1.10795	0.021548	0.0210586
SASPARAGUSV1_05_16252212	ASPARAGUSV1_05	0.173729	0	5.39059	14.8325	5.5032	0.979538	0.0215682	0.0210765
SASPARAGUSV1_06_2818133	ASPARAGUSV1_06	0.15678	0	3.95702	8.2198	2.93512	1.34817	0.0209047	0.0210817
SASPARAGUSV1_05_18568507	ASPARAGUSV1_05	0.300847	0	5.83781	17.3171	6.42505	0.908601	0.0212737	0.0210891
SASPARAGUSV1_08_18551107	ASPARAGUSV1_08	0.144068	0	4.8212	12.0894	4.41649	1.09163	0.0217836	0.0210967
SASPARAGUSV1_02_7953503	ASPARAGUSV1_02	0.144068	0	4.93561	12.4722	4.62881	1.06628	0.0217867	0.0211032
SASPARAGUSV1_03_25398729	ASPARAGUSV1_03	0.165254	0	4.45568	9.86873	3.76225	1.18431	0.0216098	0.0211177
SASPARAGUSV1_04_131611678	ASPARAGUSV1_04	0.258475	0	4.74991	12.4147	4.26776	1.11297	0.0214911	0.0211804
SASPARAGUSV1_04_111165514	ASPARAGUSV1_04	0.487288	0	5.38819	15.9251	5.47453	0.984228	0.0212861	0.0211829
SASPARAGUSV1_01_130450041	ASPARAGUSV1_01	0.101695	0	3.18051	5.5009	1.92727	1.65026	0.0219635	0.021186
SASPARAGUSV1_05_54453261	ASPARAGUSV1_05	0.152542	0	4.32372	9.57076	3.55097	1.21762	0.021763	0.0212099
SASPARAGUSV1_03_33624604	ASPARAGUSV1_03	0.245763	0	5.87763	17.1507	6.53833	0.898949	0.0215261	0.0212222
SASPARAGUSV1_07_128706344	ASPARAGUSV1_07	0.20339	0	-4.89478	12.5055	4.55989	-1.07344	0.021893	0.0212494
SASPARAGUSV1_10_8409031	ASPARAGUSV1_10	0.127119	0	4.02395	8.30689	3.07104	1.31029	0.0216644	0.0212571
SASPARAGUSV1_05_115077546	ASPARAGUSV1_05	0.101695	0	4.13177	8.79282	3.26234	1.2665	0.0221635	0.0212581
SASPARAGUSV1_05_115077586	ASPARAGUSV1_05	0.101695	0	4.13177	8.79282	3.26234	1.2665	0.0221635	0.0212581
SASPARAGUSV1_02_41725170	ASPARAGUSV1_02	0.207627	0	5.20731	13.861	5.14422	1.01226	0.0216814	0.0212751
SASPARAGUSV1_02_41725171	ASPARAGUSV1_02	0.207627	0	5.20731	13.861	5.14422	1.01226	0.0216814	0.0212751
SASPARAGUSV1_10_26889207	ASPARAGUSV1_10	0.427966	0	6.74561	23.2438	8.59318	0.784996	0.0213834	0.0212981
SASPARAGUSV1_03_19029182	ASPARAGUSV1_03	0.228814	0	6.01637	18.0094	6.86571	0.876292	0.0216699	0.0213623
SASPARAGUSV1_05_16398569	ASPARAGUSV1_05	0.216102	0	5.19269	13.7988	5.11969	1.01426	0.0217367	0.0213895
SASPARAGUSV1_09_67738252	ASPARAGUSV1_09	0.305085	0	5.5201	15.7888	5.76689	0.957206	0.0215239	0.0214001
SASPARAGUSV1_06_537209	ASPARAGUSV1_06	0.135593	0	4.34071	10.0762	3.598	1.20642	0.0221147	0.0214067
SASPARAGUSV1_05_127387815	ASPARAGUSV1_05	0.317797	0	-6.03955	18.6343	6.91376	-0.873554	0.021623	0.0214289
SASPARAGUSV1_09_64351244	ASPARAGUSV1_09	0.127119	0	4.07636	8.70944	3.18114	1.28141	0.0222837	0.0214486
SASPARAGUSV1_04_122649513	ASPARAGUSV1_04	0.127119	0	3.91254	8.53069	2.93258	1.33417	0.0223288	0.0215208
SASPARAGUSV1_03_22640843	ASPARAGUSV1_03	0.364407	0	6.06261	18.2923	6.97355	0.869372	0.0216878	0.0215999
SASPARAGUSV1_05_128783500	ASPARAGUSV1_05	0.258475	0	-5.66351	16.4495	6.10313	-0.927969	0.0218767	0.0216054
SASPARAGUSV1_05_128783578	ASPARAGUSV1_05	0.258475	0	-5.66351	16.4495	6.10313	-0.927969	0.0218767	0.0216054
SASPARAGUSV1_05_119009753	ASPARAGUSV1_05	0.228814	0	-5.76627	17.0889	6.34039	-0.909451	0.0220208	0.0216336
SASPARAGUSV1_03_22773319	ASPARAGUSV1_03	0.186441	0	5.63944	15.9252	6.07116	0.928889	0.0220934	0.0216377
SASPARAGUSV1_01_113427541	ASPARAGUSV1_01	0.118644	0	3.72216	7.53921	2.64141	1.40916	0.0220085	0.0216493
SASPARAGUSV1_01_113427562	ASPARAGUSV1_01	0.118644	0	3.72216	7.53921	2.64141	1.40916	0.0220085	0.0216493
SASPARAGUSV1_01_113427567	ASPARAGUSV1_01	0.118644	0	3.72216	7.53921	2.64141	1.40916	0.0220085	0.0216493
SASPARAGUSV1_02_78061048	ASPARAGUSV1_02	0.177966	0	4.5549	10.6986	3.97055	1.14717	0.0222613	0.0217332
SASPARAGUSV1_05_11390263	ASPARAGUSV1_05	0.15678	0	4.99088	12.8758	4.77723	1.04472	0.0224047	0.0217493
SASPARAGUSV1_03_30942575	ASPARAGUSV1_03	0.169492	0	5.5032	15.2179	5.80153	0.948578	0.0223258	0.0217542
SASPARAGUSV1_03_30942584	ASPARAGUSV1_03	0.169492	0	5.5032	15.2179	5.80153	0.948578	0.0223258	0.0217542
SASPARAGUSV1_05_96172825	ASPARAGUSV1_05	0.220339	0	-5.09483	13.3327	4.94672	-1.02994	0.0219799	0.0217621
SASPARAGUSV1_10_62705450	ASPARAGUSV1_10	0.0974576	0	3.81799	7.61039	2.81355	1.357	0.022835	0.0217976
SASPARAGUSV1_05_17121046	ASPARAGUSV1_05	0.228814	0	5.43515	15.2094	5.64302	0.963162	0.0221377	0.0218014
SASPARAGUSV1_04_3403768	ASPARAGUSV1_04	0.34322	0	-5.93374	19.5102	6.707	-0.884709	0.0219514	0.0218325
SASPARAGUSV1_03_23791836	ASPARAGUSV1_03	0.427966	0	6.37376	20.299	7.73858	0.823635	0.0219511	0.0218379
SASPARAGUSV1_03_11987154	ASPARAGUSV1_03	0.118644	0	4.7075	11.1973	4.26875	1.10278	0.0226997	0.0218466
SASPARAGUSV1_05_69232162	ASPARAGUSV1_05	0.114407	0	3.61606	6.77523	2.51377	1.4385	0.0225647	0.0218578
SASPARAGUSV1_01_105666878	ASPARAGUSV1_01	0.25	0	5.46932	16.2877	5.70651	0.958435	0.022048	0.0218597
SASPARAGUSV1_03_21369154	ASPARAGUSV1_03	0.470339	0	6.49907	21.101	8.04431	0.807909	0.0219385	0.0218649
SASPARAGUSV1_07_106357946	ASPARAGUSV1_07	0.0847458	0	-2.62089	3.60735	1.31535	-1.99254	0.0222999	0.0219121
SASPARAGUSV1_09_13263530	ASPARAGUSV1_09	0.228814	0	5.34442	14.953	5.4616	0.978545	0.0222037	0.0219454
SASPARAGUSV1_10_3775303	ASPARAGUSV1_10	0.0762712	0	3.57869	6.74245	2.49267	1.43569	0.0234093	0.0219457
SASPARAGUSV1_07_128063714	ASPARAGUSV1_07	0.152542	0	3.35511	5.89812	2.15063	1.56006	0.0221473	0.0219718
SASPARAGUSV1_03_22726172	ASPARAGUSV1_03	0.182203	0	5.51683	15.3386	5.84752	0.943449	0.0225239	0.0219842
SASPARAGUSV1_03_22726179	ASPARAGUSV1_03	0.182203	0	5.51683	15.3386	5.84752	0.943449	0.0225239	0.0219842
SASPARAGUSV1_04_12782231	ASPARAGUSV1_04	0.161017	0	4.76649	12.707	4.36828	1.09116	0.0225739	0.0219888
SASPARAGUSV1_05_25291657	ASPARAGUSV1_05	0.152542	0	4.51822	10.5901	3.92916	1.14992	0.0226441	0.0219932
SASPARAGUSV1_05_25291663	ASPARAGUSV1_05	0.152542	0	4.51822	10.5901	3.92916	1.14992	0.0226441	0.0219932
SASPARAGUSV1_03_27165820	ASPARAGUSV1_03	0.0932203	0	3.50932	6.2809	2.39446	1.4656	0.0233368	0.0220112
SASPARAGUSV1_10_10965888	ASPARAGUSV1_10	0.0635593	0	2.67241	3.72579	1.37742	1.94016	0.0227839	0.0220387
SASPARAGUSV1_03_103391226	ASPARAGUSV1_03	0.20339	0	5.39289	14.6593	5.58856	0.964987	0.022534	0.0221121
SASPARAGUSV1_05_119009913	ASPARAGUSV1_05	0.483051	0	-6.09463	19.1498	7.10502	-0.857792	0.022227	0.0221418
SASPARAGUSV1_03_15405818	ASPARAGUSV1_03	0.182203	0	5.45888	15.0496	5.73734	0.951466	0.0226658	0.0221907
SASPARAGUSV1_07_145760220	ASPARAGUSV1_07	0.165254	0	4.35559	10.0385	3.66032	1.18995	0.0228098	0.0221935
SASPARAGUSV1_07_127852002	ASPARAGUSV1_07	0.351695	0	6.34367	21.1499	7.71187	0.822585	0.0223515	0.0222062
SASPARAGUSV1_05_11390278	ASPARAGUSV1_05	0.165254	0	5.11361	13.6017	5.04654	1.01329	0.0228276	0.0222293
SASPARAGUSV1_02_82540073	ASPARAGUSV1_02	0.220339	0	-5.52254	15.8105	5.86772	-0.941172	0.0226173	0.0222391
SASPARAGUSV1_03_26337440	ASPARAGUSV1_03	0.224576	0	5.47066	15.0887	5.75224	0.951047	0.0225499	0.0222483
SASPARAGUSV1_05_20500805	ASPARAGUSV1_05	0.139831	0	4.42294	10.1754	3.7753	1.17155	0.0228261	0.0222525
SASPARAGUSV1_05_69646918	ASPARAGUSV1_05	0.118644	0	4.09117	8.75453	3.24813	1.25954	0.0232061	0.0222627
SASPARAGUSV1_01_124152750	ASPARAGUSV1_01	0.207627	0	5.00281	13.7669	4.82332	1.03721	0.0227305	0.0222946
SASPARAGUSV1_09_67445193	ASPARAGUSV1_09	0.186441	0	4.76098	11.9764	4.3744	1.08837	0.0228257	0.0223056
SASPARAGUSV1_02_76957965	ASPARAGUSV1_02	0.25	0	5.83922	17.6742	6.55938	0.890209	0.0226113	0.0223211
SASPARAGUSV1_07_85581298	ASPARAGUSV1_07	0.207627	0	5.34855	15.1178	5.51239	0.970278	0.0227227	0.0223428
SASPARAGUSV1_03_26650587	ASPARAGUSV1_03	0.194915	0	5.64842	16.1539	6.15833	0.9172	0.0228387	0.0224233
SASPARAGUSV1_07_138123655	ASPARAGUSV1_07	0.127119	0	-3.6114	6.93047	2.52706	-1.42909	0.0230992	0.0224654
SASPARAGUSV1_03_26171478	ASPARAGUSV1_03	0.165254	0	4.56403	10.5674	4.02861	1.13291	0.0229721	0.022478
SASPARAGUSV1_07_124271653	ASPARAGUSV1_07	0.351695	0	-5.85622	18.0879	6.59541	-0.887924	0.0225884	0.0224905
SASPARAGUSV1_09_18390638	ASPARAGUSV1_09	0.135593	0	4.19375	9.359	3.41839	1.22682	0.0233139	0.0225116
SASPARAGUSV1_04_142138026	ASPARAGUSV1_04	0.0762712	0	3.22885	5.95653	2.04766	1.57684	0.024045	0.0225183
SASPARAGUSV1_07_19971743	ASPARAGUSV1_07	0.139831	0	4.27688	9.73567	3.54992	1.20478	0.02321	0.0225325
SASPARAGUSV1_03_8635709	ASPARAGUSV1_03	0.419492	0	6.69437	22.6211	8.62384	0.776264	0.0226311	0.0225339
SASPARAGUSV1_07_139700514	ASPARAGUSV1_07	0.398305	0	-5.06881	13.5621	4.94515	-1.02501	0.0226446	0.0225569
SASPARAGUSV1_09_3076659	ASPARAGUSV1_09	0.169492	0	4.94684	12.9868	4.74344	1.04288	0.0231269	0.0225702
SASPARAGUSV1_05_11250745	ASPARAGUSV1_05	0.351695	0	6.44437	21.5669	8.00183	0.805363	0.0227165	0.0225849
SASPARAGUSV1_03_100719611	ASPARAGUSV1_03	0.127119	0	4.39525	9.87057	3.76295	1.16803	0.0234644	0.0225871
SASPARAGUSV1_07_133592192	ASPARAGUSV1_07	0.495763	0	6.52037	22.4531	8.18708	0.796422	0.0226784	0.0226162
[truncated: 48,409 more rows]
