# Supplementary material for: Genome-wide analysis of genetic diversity in a germplasm collection including wild relatives and interspecific clones of garden asparagus
Source: Front Plant Sci. 2023 Jul 4;14:1187663. doi: 10.3389/fpls.2023.1187663 (PMC10354869; doi:10.3389/fpls.2023.1187663)
Supplement: Supplementary file 7 [file Table_7.xlsx]

## Sheet: Supplementary Table 7
Supplementary Table 7: List of candidate genes closely linked to statistically significant markers identified in GWAS. The first, second and third columns show the marker name, chromosome and position of significant SNPs, respectively. "FLANKING SEQUENCE" column reports the allelic variants of significant SNPs, which are indicated with square brackets, and 1kb sequence upstream and downstream of …
MARKER NAME	CHROMOSOME	POSITION	FLANKING SEQUENCE	TRAIT	GENE	BLAST RESULT
SASPARAGUSV1_01_4691863	1	4691863	> 1:4690863-4692863 GTCCGAGGATTAAAAGTATTGTAATCGTATGTCCGGCATATATTTGGATCAGAAACGAAC ATTTAACTGCATATCCATATTAGTAACCATATCCTATCAGATATAGATTTTAGTAAACAT ACTTTATCCTAACAGATATAAATACATATATCTCTTCGGACACGAATACTTTTTTTTCCG CCCTAATAAAACACCACATCCTACATTAACTTGTTCCCATAGTGGACCTTGATTTGGAAC TTCCCGGTTCTTAATCCATACATAGGATAACTTCTTTCGTAATTTATACGTAAAGATATC TTTTCTTTACAAAGGATTCTTCATATACAAAAGAAACCGGCAGCATTTTGATTATAGTAA TAAAACGTATTAT…	Sex	AsparagusV1_01.251	glycerophosphodiester phosphodiesterase GDPDL3-like
						glycerophosphodiester phosphodiesterase GDPDL4-like
					AsparagusV1_01.252	polygalacturonase-like
					AsparagusV1_01.253	SEC1 family transport protein SLY1
					AsparagusV1_01.254	DNA topoisomerase 1 beta-like
					AsparagusV1_01.255	protein FLUORESCENT IN BLUE LIGHT, chloroplastic-like
					AsparagusV1_01.256	cell division protein FtsZ homolog 1, chloroplastic-like
					AsparagusV1_01.257	transcription initiation factor TFIID subunit 6
SASPARAGUSV1_01_16384084	1	16384084	> 1:16383084-16385084 ACAATGGATCGAGCTACAAATCTTTTAACTAATTTGGAAATGAACTTCAAGATCTTTTGG TGATGGATTTTTTTTAGATGCAAGAGATGGATCCTAAACTATATTTGCATTCTGTATCTT ATATATCTCTCAAATAGTCGATTAATCCATTAATTTCTTTATTTGGAGAAATAATAGCTC GATTACTCAAAATTTTAAATGTATTATGGCAAATGCGCGCAGGAATAATTCATGTAGGTG GCGATATGTTCAAATTCATCCCTCAAGGAGACGCCATATTCATGAAGGTACAAAACCCTC TTGTGAATCCTCCAAGTTCTAAAAATGTTATTTTATTTTTTCCTAACATAACCACGGATA CAATCCCCCAA…	Sex	AsparagusV1_01.869	caffeic acid 3-O-methyltransferase
					AsparagusV1_01.870	caffeic acid 3-O-methyltransferase
						nicotinate N-methyltransferase
					AsparagusV1_01.871	caffeic acid 3-O-methyltransferase
SASPARAGUSV1_03_20222771	3	20222771	> 3:20221771-20223771 TGTAAATAGAGTACATGCAGTAATTTGAGTGCATTTGATAAGACATGCTACTATGCAAAT TGTTGCAGAAACATATGTAGATCGATCCATAGTTGGAAAAAATAAGACTACAGGCACACT CTCCACCACACCCCCTCCCTGCTACAGTGCAGGGGGGCCCACCTGAGATTTTTTAAAAAA TCTCAGGTGGGCCCCCTGCACTGTAGTAAGAGAGGGGGTGTGGTGGAGAGTGTGCCTGTA GTCTTATTTTTTCCAACTATGGATCGATCTACATATGTTTCTGCAACAATTTGCATAGTA GCATGTCTTATCAAATGCACTCAAATTACTGCATGTACTCTATTTACAGTTCTAACTTTA CCAGCTGTACT…	Spear anthocyanic coloration	AsparagusV1_03.907	WD repeat-containing protein 82
						pentatricopeptide repeat-containing protein At3g46870
					AsparagusV1_03.908	transcription factor UDT1-like
						transcription factor ABORTED MICROSPORES-like
					AsparagusV1_03.909	pentatricopeptide repeat-containing protein At1g55890
					AsparagusV1_03.910	BTB/POZ domain-containing protein At3g22104
					AsparagusV1_03.911	Asparagus officinalis uncharacterized
SASPARAGUSV1_03_18321323	3	18321323	> 3:18320323-18322323 GAAGCACCTACGTGCTTTTATCAAGGTGTAAAGTCTCCTTTTCTGTGTTCTCTTTTTGTA CTTACAACGGAAGAACATGGTTGCATAATTTTTCCCCTGCAGCATAGATTCATATTAAAT TCTTTTCATTTAATGTTATTTTTTATTTAGGCTTTGTTTTCTTATTTTGTAAAAATTTTG TGTAACCAAACTGTTTTGCTGTGGCAGGTAATTTGCAGTTCATTGACTAAACAGCGCTTG TAAGCCCTATTGTTTCACCTACTTTTTGCTTATGTACCCCAACTTGTATTTGGTAGCAAG AAAATACCCATGATTAATTAAGCATGCACTTAAATACCTCATTTTTTTCTGTGGCACTTA AATACCCTAAA…	Spear anthocyanic coloration	AsparagusV1_03.823	Asparagus officinalis uncharacterized
					AsparagusV1_03.824	Asparagus officinalis uncharacterized
					AsparagusV1_03.825	cold-regulated 413 plasma membrane protein 2-like
SASPARAGUSV1_03_12831852	3	12831852	> 3:12830852-12832852 TCATTTGAAAAGAAAATTCAACATTTGCAGGTATAACTCTTTTCTGATCAAGATTAGTGC TACTGAATCTAATCAAATATGTTTGCAGGTATAACTCTTTTCTGATCAAGATTAGTGCTA CTGAATCTAATCAAATATGTTGTCGTCTATATCTCAGATTCACCTAACACGGAAGTAGAA CTAAGATGTACACAAATAGAGCGCTCGTCTGTTGTGCATAATCTCAAGAAGTTATGAATC AAAACAATTCGTAGGTTGAGATTGGTTATTTTACATTAATGCTCCATAAGCAGTGAGCAT GTTTGTTCAGCAAAATAAAAAGAGAGCTTGAACAACCTATTACTATGTTCGGCTAAACAA ACAGCTTCAAT…	Spear anthocyanic coloration	no genes annotated in the 60 Kb portion of the genome around this marker
SASPARAGUSV1_04_141920731	4	141920731	> 4:141919731-141921731 TGTATTCGTGTATTTATAGCTACAACTCCTTCATTTTACGATTACATGTGTACATCAAAT TAATTTCTCTTTTCAAGAAATAATTCACAATAAAATATAGCTTGCATATTATTCTTAAAA GGCGGTAATCTAGTAGAAACAACAAATTAAAGTAGAAATAATTAAATATAGATATAGACT GTTGTTTATGCTTGTTCTACTACTCACATCTGAAGGTGCGTACATCGAAGCCTATATCTC TTGATAGCTCATTCTACTATATATTTCTTTGGTAAATTATATCCTTAATTTATAAATTAT TCACATGTACCAGAAAAAGGTTGCATGGGATTAAAAATAGTATACTTTTGTATAGCTAGA AGAACATTT…	Number of stems	AsparagusV1_04.3450	expansin-B3-like
					AsparagusV1_04.3451	ABC transporter G family member 14-like
SASPARAGUSV1_10_72001201	10	72001201	> 10:72000201-72002201 CAAAGGGTCGTCGTAATATTTTGAAATTATTTGAAAACTTGATCCGACGAGGTAACAAGT AAATTTTTGCTTGGTAACTCTGCATTGTGCATTAAAGAAGAACAGGCCTCTTATACAGCG TCATGGTTTAATCTTTTCAGTAAGATGTCGGTTCAGTCTCTTGTTTTCGGACGCAGGTGT CTGTCTATACAGTGTCACTTGCCCTTCAGGCTGTCTTGGAAGTGAAGGATTTTGCGCCGT GGTTTCAGAACAGGGATATTATATAGGCAGGCCCGAATCAAGTGTGATATACACATTGGA GGTTCATATATATAGAGAGGATGTAGGAGGTGGCAATTGTAACAAATATTGCTATTGACA GATACTTGAA…	Flowering time	AsparagusV1_10.1872	subtilisin-like protease SBT1.2
					AsparagusV1_10.1873	subtilisin-like protease SBT1.2
					AsparagusV1_10.1874	ABC transporter C family member 5-like
					AsparagusV1_10.1875	ABC transporter C family member 5-like
					AsparagusV1_10.1876	myb-related protein 305-like
